# Supplementary material for: LSM12 promotes the lung squamous cell carcinoma progression through mediating alternative splicing of ARRB1
Source: Commun Biol. 2025 May 27;8:814. doi: 10.1038/s42003-025-08193-7 (PMC12116798; doi:10.1038/s42003-025-08193-7)
Supplement: Supplementary file 3 — Supplementary data 1 [file 42003_2025_8193_MOESM3_ESM.xlsx]

## Sheet: data 1
GENE ID	PLJM1-LSM12 vs PLJM1.[log2FoldChange(FC)]	PLJM1-LSM12 vs PLJM1. [p-value]	GENE	DETAIL
ENSG00000000460	3.2555	1.21867e-19	C1orf112	chromosome 1 open reading frame 112 [Source:HGNCSymbol;Acc:HGNC:25565]
ENSG00000001461	1.59948	1.62142e-05	NIPAL3	NIPA like domain containing 3 [Source:HGNCSymbol;Acc:HGNC:25233]
ENSG00000001561	1.17943	0.00107818	ENPP4	ectonucleotide pyrophosphatase/phosphodiesterase 4[Source:HGNC Symbol;Acc:HGNC:3359]
ENSG00000001631	1.33043	0.00537522	KRIT1	KRIT1 ankyrin repeat containing [Source:HGNCSymbol;Acc:HGNC:1573]
ENSG00000002746	1.29615	0.000303655	HECW1	HECT, C2 and WW domain containing E3 ubiquitinprotein ligase 1 [Source:HGNC Symbol;Acc:HGNC:22195]
ENSG00000003400	1.43056	0.000532957	CASP10	caspase 10 [Source:HGNC Symbol;Acc:HGNC:1500]
ENSG00000003402	1.25	4.38079e-09	CFLAR	CASP8 and FADD like apoptosis regulator[Source:HGNC Symbol;Acc:HGNC:1876]
ENSG00000004487	1.11872	0.000132468	KDM1A	lysine demethylase 1A [Source:HGNCSymbol;Acc:HGNC:29079]
ENSG00000004700	2.08709	5.14547e-10	RECQL	RecQ like helicase [Source:HGNCSymbol;Acc:HGNC:9948]
ENSG00000004777	1.32972	0.00697482	ARHGAP33	Rho GTPase activating protein 33 [Source:HGNCSymbol;Acc:HGNC:23085]
ENSG00000005189	1.19782	0.000130684	REXO5	RNA exonuclease 5 [Source:HGNCSymbol;Acc:HGNC:24661]
ENSG00000005483	1.43928	0.000505023	KMT2E	lysine methyltransferase 2E (inactive) [Source:HGNCSymbol;Acc:HGNC:18541]
ENSG00000005810	2.17321	0.000147743	MYCBP2	MYC binding protein 2 [Source:HGNCSymbol;Acc:HGNC:23386]
ENSG00000006125	1.23349	0.000104062	AP2B1	adaptor related protein complex 2 subunit beta 1[Source:HGNC Symbol;Acc:HGNC:563]
ENSG00000006283	2.08805	0.0200263	CACNA1G	calcium voltage-gated channel subunit alpha1 G[Source:HGNC Symbol;Acc:HGNC:1394]
ENSG00000006459	1.44735	0.000883888	KDM7A	lysine demethylase 7A [Source:HGNCSymbol;Acc:HGNC:22224]
ENSG00000006576	1.68526	1.72681e-10	PHTF2	putative homeodomain transcription factor 2[Source:HGNC Symbol;Acc:HGNC:13411]
ENSG00000006607	1.93523	1.51237e-06	FARP2	FERM, ARH/RhoGEF and pleckstrin domain protein 2[Source:HGNC Symbol;Acc:HGNC:16460]
ENSG00000006634	1.06795	0.000464379	DBF4	DBF4 zinc finger [Source:HGNCSymbol;Acc:HGNC:17364]
ENSG00000006740	1.1154	0.0021571	ARHGAP44	Rho GTPase activating protein 44 [Source:HGNCSymbol;Acc:HGNC:29096]
ENSG00000007202	1.84621	0.000118661	BLTP2	bridge-like lipid transfer protein family member 2[Source:HGNC Symbol;Acc:HGNC:28960]
ENSG00000007372	1.05415	0.00329235	PAX6	paired box 6 [Source:HGNC Symbol;Acc:HGNC:8620]
ENSG00000007402	1.81497	2.75104e-05	CACNA2D2	calcium voltage-gated channel auxiliary subunitalpha2delta 2 [Source:HGNC Symbol;Acc:HGNC:1400]
ENSG00000007968	1.47846	1.51356e-09	E2F2	E2F transcription factor 2 [Source:HGNCSymbol;Acc:HGNC:3114]
ENSG00000008086	1.46509	0.00444063	CDKL5	cyclin dependent kinase like 5 [Source:HGNCSymbol;Acc:HGNC:11411]
ENSG00000008277	1.33738	0.000123429	ADAM22	ADAM metallopeptidase domain 22 [Source:HGNCSymbol;Acc:HGNC:201]
ENSG00000008294	1.19738	0.000714139	SPAG9	sperm associated antigen 9 [Source:HGNCSymbol;Acc:HGNC:14524]
ENSG00000008311	1.53824	0.00163652	AASS	aminoadipate-semialdehyde synthase [Source:HGNCSymbol;Acc:HGNC:17366]
ENSG00000008323	3.06817	5.81137e-10	PLEKHG6	pleckstrin homology and RhoGEF domain containing G6[Source:HGNC Symbol;Acc:HGNC:25562]
ENSG00000008513	1.1335	0.000345428	ST3GAL1	ST3 beta-galactoside alpha-2,3-sialyltransferase 1[Source:HGNC Symbol;Acc:HGNC:10862]
ENSG00000008869	1.24702	0.00343644	HEATR5B	HEAT repeat containing 5B [Source:HGNCSymbol;Acc:HGNC:29273]
ENSG00000009413	1.10826	0.0443131	REV3L	REV3 like, DNA directed polymerase zeta catalyticsubunit [Source:HGNC Symbol;Acc:HGNC:9968]
ENSG00000009694	1.22495	0.0341817	TENM1	teneurin transmembrane protein 1 [Source:HGNCSymbol;Acc:HGNC:8117]
ENSG00000009954	1.14241	0.00710176	BAZ1B	bromodomain adjacent to zinc finger domain 1B[Source:HGNC Symbol;Acc:HGNC:961]
ENSG00000010292	2.17721	4.23394e-21	NCAPD2	non-SMC condensin I complex subunit D2 [Source:HGNCSymbol;Acc:HGNC:24305]
ENSG00000010818	2.68894	3.37936e-09	HIVEP2	HIVEP zinc finger 2 [Source:HGNCSymbol;Acc:HGNC:4921]
ENSG00000011422	1.76724	1.35055e-06	PLAUR	plasminogen activator, urokinase receptor[Source:HGNC Symbol;Acc:HGNC:9053]
ENSG00000011426	2.63121	1.29643e-15	ANLN	anillin, actin binding protein [Source:HGNCSymbol;Acc:HGNC:14082]
ENSG00000012048	2.6351	8.38578e-09	BRCA1	BRCA1 DNA repair associated [Source:HGNCSymbol;Acc:HGNC:1100]
ENSG00000012174	1.22358	0.000844239	MBTPS2	membrane bound transcription factor peptidase, site2 [Source:HGNC Symbol;Acc:HGNC:15455]
ENSG00000012963	1.70252	1.47484e-12	UBR7	ubiquitin protein ligase E3 component n-recognin 7[Source:HGNC Symbol;Acc:HGNC:20344]
ENSG00000013588	1.65361	3.12821e-10	GPRC5A	G protein-coupled receptor class C group 5 member A[Source:HGNC Symbol;Acc:HGNC:9836]
ENSG00000013810	1.452	1.16254e-16	TACC3	transforming acidic coiled-coil containing protein3 [Source:HGNC Symbol;Acc:HGNC:11524]
ENSG00000014138	1.24687	0.0164505	POLA2	DNA polymerase alpha 2, accessory subunit[Source:HGNC Symbol;Acc:HGNC:30073]
ENSG00000015479	2.32664	0.00114513	MATR3	matrin 3 [Source:HGNC Symbol;Acc:HGNC:6912]
ENSG00000017797	1.02848	0.000738674	RALBP1	ralA binding protein 1 [Source:HGNCSymbol;Acc:HGNC:9841]
ENSG00000018236	1.15725	0.000702794	CNTN1	contactin 1 [Source:HGNC Symbol;Acc:HGNC:2171]
ENSG00000019102	5.70409	0.00017783	VSIG2	V-set and immunoglobulin domain containing 2[Source:HGNC Symbol;Acc:HGNC:17149]
ENSG00000021776	1.12234	0.00524069	AQR	aquarius intron-binding spliceosomal factor[Source:HGNC Symbol;Acc:HGNC:29513]
ENSG00000023171	3.40113	9.46275e-26	GRAMD1B	GRAM domain containing 1B [Source:HGNCSymbol;Acc:HGNC:29214]
ENSG00000023445	2.43394	4.96644e-13	BIRC3	baculoviral IAP repeat containing 3 [Source:HGNCSymbol;Acc:HGNC:591]
ENSG00000023516	1.12208	0.0248359	AKAP11	A-kinase anchoring protein 11 [Source:HGNCSymbol;Acc:HGNC:369]
ENSG00000024048	1.41305	0.00119773	UBR2	ubiquitin protein ligase E3 component n-recognin 2[Source:HGNC Symbol;Acc:HGNC:21289]
ENSG00000025800	1.35975	0.00140488	KPNA6	karyopherin subunit alpha 6 [Source:HGNCSymbol;Acc:HGNC:6399]
ENSG00000026103	1.47089	0.000122406	FAS	Fas cell surface death receptor [Source:HGNCSymbol;Acc:HGNC:11920]
ENSG00000027644	1.50524	0.00623796	INSRR	insulin receptor related receptor [Source:HGNCSymbol;Acc:HGNC:6093]
ENSG00000027869	1.3351	0.004526	SH2D2A	SH2 domain containing 2A [Source:HGNCSymbol;Acc:HGNC:10821]
ENSG00000029153	1.63751	1.49342e-05	BMAL2	basic helix-loop-helix ARNT like 2 [Source:HGNCSymbol;Acc:HGNC:18984]
ENSG00000029364	1.45678	0.000269373	SLC39A9	solute carrier family 39 member 9 [Source:HGNCSymbol;Acc:HGNC:20182]
ENSG00000030066	1.24927	0.000313864	NUP160	nucleoporin 160 [Source:HGNCSymbol;Acc:HGNC:18017]
ENSG00000030419	2.07782	0.00104108	IKZF2	IKAROS family zinc finger 2 [Source:HGNCSymbol;Acc:HGNC:13177]
ENSG00000031081	1.35435	0.000161256	ARHGAP31	Rho GTPase activating protein 31 [Source:HGNCSymbol;Acc:HGNC:29216]
ENSG00000031691	1.109	0.0273024	CENPQ	centromere protein Q [Source:HGNCSymbol;Acc:HGNC:21347]
ENSG00000032219	1.17102	0.00101749	ARID4A	AT-rich interaction domain 4A [Source:HGNCSymbol;Acc:HGNC:9885]
ENSG00000033122	1.35717	0.0450033	LRRC7	leucine rich repeat containing 7 [Source:HGNCSymbol;Acc:HGNC:18531]
ENSG00000033170	1.97269	2.36529e-06	FUT8	fucosyltransferase 8 [Source:HGNCSymbol;Acc:HGNC:4019]
ENSG00000033178	1.85506	7.54155e-06	UBA6	ubiquitin like modifier activating enzyme 6[Source:HGNC Symbol;Acc:HGNC:25581]
ENSG00000033627	1.06079	0.00273857	ATP6V0A1	ATPase H+ transporting V0 subunit a1 [Source:HGNCSymbol;Acc:HGNC:865]
ENSG00000033800	1.37465	3.61055e-05	PIAS1	protein inhibitor of activated STAT 1 [Source:HGNCSymbol;Acc:HGNC:2752]
ENSG00000033867	1.4298	0.000921118	SLC4A7	solute carrier family 4 member 7 [Source:HGNCSymbol;Acc:HGNC:11033]
ENSG00000034677	1.04466	0.000809862	RNF19A	ring finger protein 19A, RBR E3 ubiquitin proteinligase [Source:HGNC Symbol;Acc:HGNC:13432]
ENSG00000035403	2.15605	7.88129e-08	VCL	vinculin [Source:HGNC Symbol;Acc:HGNC:12665]
ENSG00000035499	1.33934	2.19839e-06	DEPDC1B	DEP domain containing 1B [Source:HGNCSymbol;Acc:HGNC:24902]
ENSG00000035928	1.19159	2.1117e-05	RFC1	replication factor C subunit 1 [Source:HGNCSymbol;Acc:HGNC:9969]
ENSG00000036054	1.07617	0.00611843	TBC1D23	TBC1 domain family member 23 [Source:HGNCSymbol;Acc:HGNC:25622]
ENSG00000038210	2.15153	6.00423e-13	PI4K2B	phosphatidylinositol 4-kinase type 2 beta[Source:HGNC Symbol;Acc:HGNC:18215]
ENSG00000040275	1.24561	3.50413e-07	SPDL1	spindle apparatus coiled-coil protein 1[Source:HGNC Symbol;Acc:HGNC:26010]
ENSG00000040933	1.30863	0.000109676	INPP4A	inositol polyphosphate-4-phosphatase type I A[Source:HGNC Symbol;Acc:HGNC:6074]
ENSG00000042088	1.57279	8.52652e-11	TDP1	tyrosyl-DNA phosphodiesterase 1 [Source:HGNCSymbol;Acc:HGNC:18884]
ENSG00000044524	1.39411	7.23253e-05	EPHA3	EPH receptor A3 [Source:HGNC Symbol;Acc:HGNC:3387]
ENSG00000047410	2.0582	9.11836e-07	TPR	translocated promoter region, nuclear basketprotein [Source:HGNC Symbol;Acc:HGNC:12017]
ENSG00000048028	1.4676	0.000237931	USP28	ubiquitin specific peptidase 28 [Source:HGNCSymbol;Acc:HGNC:12625]
ENSG00000048405	1.49458	0.00167214	ZNF800	zinc finger protein 800 [Source:HGNCSymbol;Acc:HGNC:27267]
ENSG00000048471	1.33832	2.61935e-05	SNX29	sorting nexin 29 [Source:HGNCSymbol;Acc:HGNC:30542]
ENSG00000048707	2.17233	0.000247911	VPS13D	vacuolar protein sorting 13 homolog D [Source:HGNCSymbol;Acc:HGNC:23595]
ENSG00000048740	1.59406	0.0300014	CELF2	CUGBP Elav-like family member 2 [Source:HGNCSymbol;Acc:HGNC:2550]
ENSG00000049130	1.77951	2.05714e-05	KITLG	KIT ligand [Source:HGNC Symbol;Acc:HGNC:6343]
ENSG00000049167	1.08505	0.00298906	ERCC8	ERCC excision repair 8, CSA ubiquitin ligasecomplex subunit [Source:HGNC Symbol;Acc:HGNC:3439]
ENSG00000049249	3.59546	2.43881e-05	TNFRSF9	TNF receptor superfamily member 9 [Source:HGNCSymbol;Acc:HGNC:11924]
ENSG00000049323	1.52978	0.000171915	LTBP1	latent transforming growth factor beta bindingprotein 1 [Source:HGNC Symbol;Acc:HGNC:6714]
ENSG00000050030	2.53866	0.000291843	NEXMIF	neurite extension and migration factor [Source:HGNCSymbol;Acc:HGNC:29433]
ENSG00000050405	1.1075	2.23568e-05	LIMA1	LIM domain and actin binding 1 [Source:HGNCSymbol;Acc:HGNC:24636]
ENSG00000050438	2.74985	1.04869e-07	SLC4A8	solute carrier family 4 member 8 [Source:HGNCSymbol;Acc:HGNC:11034]
ENSG00000051180	2.25213	1.54094e-10	RAD51	RAD51 recombinase [Source:HGNCSymbol;Acc:HGNC:9817]
ENSG00000051341	3.39157	4.01123e-10	POLQ	DNA polymerase theta [Source:HGNCSymbol;Acc:HGNC:9186]
ENSG00000051825	1.59995	0.000258274	MPHOSPH9	M-phase phosphoprotein 9 [Source:HGNCSymbol;Acc:HGNC:7215]
ENSG00000052795	1.43794	0.00341264	FNIP2	folliculin interacting protein 2 [Source:HGNCSymbol;Acc:HGNC:29280]
ENSG00000053747	1.182	0.00377113	LAMA3	laminin subunit alpha 3 [Source:HGNCSymbol;Acc:HGNC:6483]
ENSG00000054523	2.46021	1.28288e-07	KIF1B	kinesin family member 1B [Source:HGNCSymbol;Acc:HGNC:16636]
ENSG00000054654	3.13414	1.63535e-07	SYNE2	spectrin repeat containing nuclear envelope protein2 [Source:HGNC Symbol;Acc:HGNC:17084]
ENSG00000054690	1.52261	1.02634e-05	PLEKHH1	pleckstrin homology, MyTH4 and FERM domaincontaining H1 [Source:HGNC Symbol;Acc:HGNC:17733]
ENSG00000055609	1.65767	0.00150116	KMT2C	lysine methyltransferase 2C [Source:HGNCSymbol;Acc:HGNC:13726]
ENSG00000056586	1.36835	0.00166754	RC3H2	ring finger and CCCH-type domains 2 [Source:HGNCSymbol;Acc:HGNC:21461]
ENSG00000057294	1.25996	7.05063e-05	PKP2	plakophilin 2 [Source:HGNC Symbol;Acc:HGNC:9024]
ENSG00000058056	1.22545	0.0104378	USP13	ubiquitin specific peptidase 13 [Source:HGNCSymbol;Acc:HGNC:12611]
ENSG00000058063	1.61675	2.66567e-05	ATP11B	ATPase phospholipid transporting 11B (putative)[Source:HGNC Symbol;Acc:HGNC:13553]
ENSG00000058091	2.76375	5.22903e-12	CDK14	cyclin dependent kinase 14 [Source:HGNCSymbol;Acc:HGNC:8883]
ENSG00000058404	1.33321	0.00829494	CAMK2B	calcium/calmodulin dependent protein kinase II beta[Source:HGNC Symbol;Acc:HGNC:1461]
ENSG00000058668	2.56102	9.53976e-10	ATP2B4	ATPase plasma membrane Ca2+ transporting 4[Source:HGNC Symbol;Acc:HGNC:817]
ENSG00000058804	1.36347	6.97811e-05	NDC1	NDC1 transmembrane nucleoporin [Source:HGNCSymbol;Acc:HGNC:25525]
ENSG00000059804	1.39843	1.18051e-12	SLC2A3	solute carrier family 2 member 3 [Source:HGNCSymbol;Acc:HGNC:11007]
ENSG00000060140	4.77922	0.000373831	STYK1	serine/threonine/tyrosine kinase 1 [Source:HGNCSymbol;Acc:HGNC:18889]
ENSG00000060237	1.02061	0.0185351	WNK1	WNK lysine deficient protein kinase 1 [Source:HGNCSymbol;Acc:HGNC:14540]
ENSG00000060749	1.06088	0.0145524	QSER1	glutamine and serine rich 1 [Source:HGNCSymbol;Acc:HGNC:26154]
ENSG00000061455	3.5232	6.59098e-05	PRDM6	PR/SET domain 6 [Source:HGNC Symbol;Acc:HGNC:9350]
ENSG00000061918	3.17605	2.48388e-15	GUCY1B1	guanylate cyclase 1 soluble subunit beta 1[Source:HGNC Symbol;Acc:HGNC:4687]
ENSG00000062650	1.22494	0.00219686	WAPL	WAPL cohesin release factor [Source:HGNCSymbol;Acc:HGNC:23293]
ENSG00000062822	1.21456	4.19971e-05	POLD1	DNA polymerase delta 1, catalytic subunit[Source:HGNC Symbol;Acc:HGNC:9175]
ENSG00000064042	1.1981	7.3271e-05	LIMCH1	LIM and calponin homology domains 1 [Source:HGNCSymbol;Acc:HGNC:29191]
ENSG00000064102	1.03996	1.02027e-05	INTS13	integrator complex subunit 13 [Source:HGNCSymbol;Acc:HGNC:20174]
ENSG00000064300	3.63527	1.55057e-05	NGFR	nerve growth factor receptor [Source:HGNCSymbol;Acc:HGNC:7809]
ENSG00000064313	1.13692	0.00641625	TAF2	TATA-box binding protein associated factor 2[Source:HGNC Symbol;Acc:HGNC:11536]
ENSG00000064419	1.10386	0.00205281	TNPO3	transportin 3 [Source:HGNC Symbol;Acc:HGNC:17103]
ENSG00000064651	1.34806	0.00424259	SLC12A2	solute carrier family 12 member 2 [Source:HGNCSymbol;Acc:HGNC:10911]
ENSG00000064726	1.05458	0.000130134	BTBD1	BTB domain containing 1 [Source:HGNCSymbol;Acc:HGNC:1120]
ENSG00000064989	2.02464	3.28267e-05	CALCRL	calcitonin receptor like receptor [Source:HGNCSymbol;Acc:HGNC:16709]
ENSG00000065060	1.27919	0.00379098	BLTP3A	bridge-like lipid transfer protein family member 3A[Source:HGNC Symbol;Acc:HGNC:21216]
ENSG00000065243	1.31837	0.000460715	PKN2	protein kinase N2 [Source:HGNCSymbol;Acc:HGNC:9406]
ENSG00000065320	1.31382	0.000340297	NTN1	netrin 1 [Source:HGNC Symbol;Acc:HGNC:8029]
ENSG00000065325	1.2509	4.61534e-09	GLP2R	glucagon like peptide 2 receptor [Source:HGNCSymbol;Acc:HGNC:4325]
ENSG00000065328	2.93607	8.77179e-22	MCM10	minichromosome maintenance 10 replicationinitiation factor [Source:HGNC Symbol;Acc:HGNC:18043]
ENSG00000065361	1.05639	0.0365002	ERBB3	erb-b2 receptor tyrosine kinase 3 [Source:HGNCSymbol;Acc:HGNC:3431]
ENSG00000065413	1.00541	0.00917398	ANKRD44	ankyrin repeat domain 44 [Source:HGNCSymbol;Acc:HGNC:25259]
ENSG00000065534	4.05012	1.45017e-08	MYLK	myosin light chain kinase [Source:HGNCSymbol;Acc:HGNC:7590]
ENSG00000065923	1.51653	0.000155406	SLC9A7	solute carrier family 9 member A7 [Source:HGNCSymbol;Acc:HGNC:17123]
ENSG00000066279	2.99149	2.71834e-11	ASPM	assembly factor for spindle microtubules[Source:HGNC Symbol;Acc:HGNC:19048]
ENSG00000066739	1.46472	0.00221267	ATG2B	autophagy related 2B [Source:HGNCSymbol;Acc:HGNC:20187]
ENSG00000066777	1.23607	0.0054266	ARFGEF1	ADP ribosylation factor guanine nucleotide exchangefactor 1 [Source:HGNC Symbol;Acc:HGNC:15772]
ENSG00000066933	1.90097	0.000268556	MYO9A	myosin IXA [Source:HGNC Symbol;Acc:HGNC:7608]
ENSG00000067064	1.91577	2.97866e-13	IDI1	isopentenyl-diphosphate delta isomerase 1[Source:HGNC Symbol;Acc:HGNC:5387]
ENSG00000067141	1.30288	4.50247e-05	NEO1	neogenin 1 [Source:HGNC Symbol;Acc:HGNC:7754]
ENSG00000067177	1.3654	4.17456e-06	PHKA1	phosphorylase kinase regulatory subunit alpha 1[Source:HGNC Symbol;Acc:HGNC:8925]
ENSG00000067208	1.22169	0.0018364	EVI5	ecotropic viral integration site 5 [Source:HGNCSymbol;Acc:HGNC:3501]
ENSG00000067248	1.18309	6.68049e-05	DHX29	DExH-box helicase 29 [Source:HGNCSymbol;Acc:HGNC:15815]
ENSG00000067798	1.75139	0.00207556	NAV3	neuron navigator 3 [Source:HGNCSymbol;Acc:HGNC:15998]
ENSG00000067992	1.43236	0.00237005	PDK3	pyruvate dehydrogenase kinase 3 [Source:HGNCSymbol;Acc:HGNC:8811]
ENSG00000068078	2.03524	0.00232827	FGFR3	fibroblast growth factor receptor 3 [Source:HGNCSymbol;Acc:HGNC:3690]
ENSG00000068366	1.43366	0.00028577	ACSL4	acyl-CoA synthetase long chain family member 4[Source:HGNC Symbol;Acc:HGNC:3571]
ENSG00000068615	2.62911	7.84892e-08	REEP1	receptor accessory protein 1 [Source:HGNCSymbol;Acc:HGNC:25786]
ENSG00000068650	1.32607	0.00167356	ATP11A	ATPase phospholipid transporting 11A [Source:HGNCSymbol;Acc:HGNC:13552]
ENSG00000068654	1.01136	0.0190199	POLR1A	RNA polymerase I subunit A [Source:HGNCSymbol;Acc:HGNC:17264]
ENSG00000068796	1.26839	0.000240711	KIF2A	kinesin family member 2A [Source:HGNCSymbol;Acc:HGNC:6318]
ENSG00000068878	1.99674	1.42179e-05	PSME4	proteasome activator subunit 4 [Source:HGNCSymbol;Acc:HGNC:20635]
ENSG00000069188	2.06474	0.00110994	SDK2	sidekick cell adhesion molecule 2 [Source:HGNCSymbol;Acc:HGNC:19308]
ENSG00000069248	1.13314	0.000267601	NUP133	nucleoporin 133 [Source:HGNCSymbol;Acc:HGNC:18016]
ENSG00000069702	1.149	0.0181519	TGFBR3	transforming growth factor beta receptor 3[Source:HGNC Symbol;Acc:HGNC:11774]
ENSG00000069869	1.27971	0.000176813	NEDD4	NEDD4 E3 ubiquitin protein ligase [Source:HGNCSymbol;Acc:HGNC:7727]
ENSG00000069974	1.01231	0.00218825	RAB27A	RAB27A, member RAS oncogene family [Source:HGNCSymbol;Acc:HGNC:9766]
ENSG00000070018	1.01184	0.0261442	LRP6	LDL receptor related protein 6 [Source:HGNCSymbol;Acc:HGNC:6698]
ENSG00000070061	1.6665	2.30049e-05	ELP1	elongator acetyltransferase complex subunit 1[Source:HGNC Symbol;Acc:HGNC:5959]
ENSG00000070182	1.20072	0.0333575	SPTB	spectrin beta, erythrocytic [Source:HGNCSymbol;Acc:HGNC:11274]
ENSG00000070367	1.71584	1.91147e-05	EXOC5	exocyst complex component 5 [Source:HGNCSymbol;Acc:HGNC:10696]
ENSG00000070371	1.70142	0.000139779	CLTCL1	clathrin heavy chain like 1 [Source:HGNCSymbol;Acc:HGNC:2093]
ENSG00000070669	1.71508	0.00132579	ASNS	asparagine synthetase (glutamine-hydrolyzing)[Source:HGNC Symbol;Acc:HGNC:753]
ENSG00000070950	1.06616	0.00154674	RAD18	RAD18 E3 ubiquitin protein ligase [Source:HGNCSymbol;Acc:HGNC:18278]
ENSG00000071073	2.56814	1.77347e-06	MGAT4A	alpha-1,3-mannosyl-glycoprotein 4-beta-N-acetylglucosaminyltransferase A [Source:HGNCSymbol;Acc:HGNC:7047]
ENSG00000071282	1.23232	0.00298164	LMCD1	LIM and cysteine rich domains 1 [Source:HGNCSymbol;Acc:HGNC:6633]
ENSG00000071539	1.50838	9.68579e-15	TRIP13	thyroid hormone receptor interactor 13 [Source:HGNCSymbol;Acc:HGNC:12307]
ENSG00000071794	1.24659	0.000362063	HLTF	helicase like transcription factor [Source:HGNCSymbol;Acc:HGNC:11099]
ENSG00000072133	1.25019	0.00394764	RPS6KA6	ribosomal protein S6 kinase A6 [Source:HGNCSymbol;Acc:HGNC:10435]
ENSG00000072501	1.38909	3.16495e-07	SMC1A	structural maintenance of chromosomes 1A[Source:HGNC Symbol;Acc:HGNC:11111]
ENSG00000072571	2.12816	1.943e-15	HMMR	hyaluronan mediated motility receptor [Source:HGNCSymbol;Acc:HGNC:5012]
ENSG00000072736	1.47693	0.000908463	NFATC3	nuclear factor of activated T cells 3 [Source:HGNCSymbol;Acc:HGNC:7777]
ENSG00000072832	1.43197	0.00599783	CRMP1	collapsin response mediator protein 1 [Source:HGNCSymbol;Acc:HGNC:2365]
ENSG00000073614	1.60913	0.00076518	KDM5A	lysine demethylase 5A [Source:HGNCSymbol;Acc:HGNC:9886]
ENSG00000073711	1.61539	0.00337761	PPP2R3A	protein phosphatase 2 regulatory subunit B''alpha[Source:HGNC Symbol;Acc:HGNC:9307]
ENSG00000073792	1.70101	1.44078e-07	IGF2BP2	insulin like growth factor 2 mRNA binding protein 2[Source:HGNC Symbol;Acc:HGNC:28867]
ENSG00000073969	1.3756	1.62907e-05	NSF	N-ethylmaleimide sensitive factor, vesicle fusingATPase [Source:HGNC Symbol;Acc:HGNC:8016]
ENSG00000074054	1.36506	0.00432716	CLASP1	cytoplasmic linker associated protein 1[Source:HGNC Symbol;Acc:HGNC:17088]
ENSG00000074266	1.13936	4.95518e-05	EED	embryonic ectoderm development [Source:HGNCSymbol;Acc:HGNC:3188]
ENSG00000074410	2.28698	1.62274e-20	CA12	carbonic anhydrase 12 [Source:HGNCSymbol;Acc:HGNC:1371]
ENSG00000074603	1.06108	0.0101418	DPP8	dipeptidyl peptidase 8 [Source:HGNCSymbol;Acc:HGNC:16490]
ENSG00000074696	1.35894	1.00667e-05	HACD3	3-hydroxyacyl-CoA dehydratase 3 [Source:HGNCSymbol;Acc:HGNC:24175]
ENSG00000074755	1.70313	0.000757613	ZZEF1	zinc finger ZZ-type and EF-hand domain containing 1[Source:HGNC Symbol;Acc:HGNC:29027]
ENSG00000075073	2.37515	0.0027984	TACR2	tachykinin receptor 2 [Source:HGNCSymbol;Acc:HGNC:11527]
ENSG00000075218	1.5648	3.79893e-09	GTSE1	G2 and S-phase expressed 1 [Source:HGNCSymbol;Acc:HGNC:13698]
ENSG00000075223	1.12079	0.00217656	SEMA3C	semaphorin 3C [Source:HGNC Symbol;Acc:HGNC:10725]
ENSG00000075340	1.87066	5.9989e-06	ADD2	adducin 2 [Source:HGNC Symbol;Acc:HGNC:244]
ENSG00000075391	1.16264	0.00422487	RASAL2	RAS protein activator like 2 [Source:HGNCSymbol;Acc:HGNC:9874]
ENSG00000075420	1.3423	0.000192925	FNDC3B	fibronectin type III domain containing 3B[Source:HGNC Symbol;Acc:HGNC:24670]
ENSG00000075461	1.3918	0.0184378	CACNG4	calcium voltage-gated channel auxiliary subunitgamma 4 [Source:HGNC Symbol;Acc:HGNC:1408]
ENSG00000075539	2.26381	1.24608e-05	FRYL	FRY like transcription coactivator [Source:HGNCSymbol;Acc:HGNC:29127]
ENSG00000075624	1.19177	6.04757e-06	ACTB	actin beta [Source:HGNC Symbol;Acc:HGNC:132]
ENSG00000075702	1.70356	5.20232e-13	WDR62	WD repeat domain 62 [Source:HGNCSymbol;Acc:HGNC:24502]
ENSG00000075945	1.11946	7.02159e-05	KIFAP3	kinesin associated protein 3 [Source:HGNCSymbol;Acc:HGNC:17060]
ENSG00000076003	2.26271	2.33741e-14	MCM6	minichromosome maintenance complex component 6[Source:HGNC Symbol;Acc:HGNC:6949]
ENSG00000076067	1.52498	2.95707e-10	RBMS2	RNA binding motif single stranded interactingprotein 2 [Source:HGNC Symbol;Acc:HGNC:9909]
ENSG00000076108	1.11179	0.000146135	BAZ2A	bromodomain adjacent to zinc finger domain 2A[Source:HGNC Symbol;Acc:HGNC:962]
ENSG00000076356	1.84439	3.19271e-08	PLXNA2	plexin A2 [Source:HGNC Symbol;Acc:HGNC:9100]
ENSG00000076382	2.53842	3.40321e-26	SPAG5	sperm associated antigen 5 [Source:HGNCSymbol;Acc:HGNC:13452]
ENSG00000076555	1.49615	9.0616e-05	ACACB	acetyl-CoA carboxylase beta [Source:HGNCSymbol;Acc:HGNC:85]
ENSG00000076716	1.78717	5.68369e-06	GPC4	glypican 4 [Source:HGNC Symbol;Acc:HGNC:4452]
ENSG00000076770	2.6048	0.0110752	MBNL3	muscleblind like splicing regulator 3 [Source:HGNCSymbol;Acc:HGNC:20564]
ENSG00000077097	1.36784	0.000152197	TOP2B	DNA topoisomerase II beta [Source:HGNCSymbol;Acc:HGNC:11990]
ENSG00000077152	2.0351	2.22564e-08	UBE2T	ubiquitin conjugating enzyme E2 T [Source:HGNCSymbol;Acc:HGNC:25009]
ENSG00000077157	2.27512	1.03643e-05	PPP1R12B	protein phosphatase 1 regulatory subunit 12B[Source:HGNC Symbol;Acc:HGNC:7619]
ENSG00000077254	1.08092	0.000252898	USP33	ubiquitin specific peptidase 33 [Source:HGNCSymbol;Acc:HGNC:20059]
ENSG00000077264	2.15678	1.47945e-07	PAK3	p21 (RAC1) activated kinase 3 [Source:HGNCSymbol;Acc:HGNC:8592]
ENSG00000077514	1.42202	1.05941e-09	POLD3	DNA polymerase delta 3, accessory subunit[Source:HGNC Symbol;Acc:HGNC:20932]
ENSG00000078018	2.84372	4.39311e-11	MAP2	microtubule associated protein 2 [Source:HGNCSymbol;Acc:HGNC:6839]
ENSG00000078053	5.44821	1.91485e-05	AMPH	amphiphysin [Source:HGNC Symbol;Acc:HGNC:471]
ENSG00000078124	1.58129	1.05549e-05	ACER3	alkaline ceramidase 3 [Source:HGNCSymbol;Acc:HGNC:16066]
ENSG00000078142	1.2277	2.1441e-05	PIK3C3	phosphatidylinositol 3-kinase catalytic subunittype 3 [Source:HGNC Symbol;Acc:HGNC:8974]
ENSG00000078269	1.1466	1.95967e-05	SYNJ2	synaptojanin 2 [Source:HGNC Symbol;Acc:HGNC:11504]
ENSG00000079215	2.54667	1.52836e-14	SLC1A3	solute carrier family 1 member 3 [Source:HGNCSymbol;Acc:HGNC:10941]
ENSG00000079246	1.27708	1.24916e-06	XRCC5	X-ray repair cross complementing 5 [Source:HGNCSymbol;Acc:HGNC:12833]
ENSG00000079335	1.05377	0.0266762	CDC14A	cell division cycle 14A [Source:HGNCSymbol;Acc:HGNC:1718]
ENSG00000079387	1.37277	0.000290117	SENP1	SUMO specific peptidase 1 [Source:HGNCSymbol;Acc:HGNC:17927]
ENSG00000079482	1.26375	0.0106793	OPHN1	oligophrenin 1 [Source:HGNC Symbol;Acc:HGNC:8148]
ENSG00000079691	2.03534	3.37166e-05	CARMIL1	capping protein regulator and myosin 1 linker 1[Source:HGNC Symbol;Acc:HGNC:21581]
ENSG00000079819	1.40623	4.73929e-07	EPB41L2	erythrocyte membrane protein band 4.1 like 2[Source:HGNC Symbol;Acc:HGNC:3379]
ENSG00000080200	2.44162	1.45501e-05	CRYBG3	crystallin beta-gamma domain containing 3[Source:HGNC Symbol;Acc:HGNC:34427]
ENSG00000080224	2.63655	9.85398e-09	EPHA6	EPH receptor A6 [Source:HGNCSymbol;Acc:HGNC:19296]
ENSG00000080298	1.90936	0.000173165	RFX3	regulatory factor X3 [Source:HGNCSymbol;Acc:HGNC:9984]
ENSG00000080345	1.73637	0.000736748	RIF1	replication timing regulatory factor 1 [Source:HGNCSymbol;Acc:HGNC:23207]
ENSG00000080503	1.1913	7.2638e-06	SMARCA2	SWI/SNF related, matrix associated, actin dependentregulator of chromatin, subfamily a, member 2 [Source:HGNCSymbol;Acc:HGNC:11098]
ENSG00000080561	1.33641	0.00368497	MID2	midline 2 [Source:HGNC Symbol;Acc:HGNC:7096]
ENSG00000080644	3.6349	4.49831e-06	CHRNA3	cholinergic receptor nicotinic alpha 3 subunit[Source:HGNC Symbol;Acc:HGNC:1957]
ENSG00000080802	1.04445	0.000136529	CNOT4	CCR4-NOT transcription complex subunit 4[Source:HGNC Symbol;Acc:HGNC:7880]
ENSG00000080824	1.12138	0.000112202	HSP90AA1	heat shock protein 90 alpha family class A member 1[Source:HGNC Symbol;Acc:HGNC:5253]
ENSG00000080839	1.72222	4.33376e-05	RBL1	RB transcriptional corepressor like 1 [Source:HGNCSymbol;Acc:HGNC:9893]
ENSG00000080986	2.18081	2.98015e-15	NDC80	NDC80 kinetochore complex component [Source:HGNCSymbol;Acc:HGNC:16909]
ENSG00000081014	1.37136	0.00323875	AP4E1	adaptor related protein complex 4 subunit epsilon 1[Source:HGNC Symbol;Acc:HGNC:573]
ENSG00000081019	1.09801	0.00412594	RSBN1	round spermatid basic protein 1 [Source:HGNCSymbol;Acc:HGNC:25642]
ENSG00000081026	2.69751	1.72597e-07	MAGI3	membrane associated guanylate kinase, WW and PDZdomain containing 3 [Source:HGNC Symbol;Acc:HGNC:29647]
ENSG00000081138	1.08574	0.00354084	CDH7	cadherin 7 [Source:HGNC Symbol;Acc:HGNC:1766]
ENSG00000081189	1.3113	0.00057561	MEF2C	myocyte enhancer factor 2C [Source:HGNCSymbol;Acc:HGNC:6996]
ENSG00000081320	1.4883	0.000170258	STK17B	serine/threonine kinase 17b [Source:HGNCSymbol;Acc:HGNC:11396]
ENSG00000081377	1.17022	0.00705682	CDC14B	cell division cycle 14B [Source:HGNCSymbol;Acc:HGNC:1719]
ENSG00000081386	1.16167	0.000342523	ZNF510	zinc finger protein 510 [Source:HGNCSymbol;Acc:HGNC:29161]
ENSG00000081479	4.08969	2.4947e-09	LRP2	LDL receptor related protein 2 [Source:HGNCSymbol;Acc:HGNC:6694]
ENSG00000081803	1.67518	5.86632e-07	CADPS2	calcium dependent secretion activator 2[Source:HGNC Symbol;Acc:HGNC:16018]
ENSG00000081913	1.19976	7.3725e-05	PHLPP1	PH domain and leucine rich repeat proteinphosphatase 1 [Source:HGNC Symbol;Acc:HGNC:20610]
ENSG00000081923	2.40106	6.52784e-05	ATP8B1	ATPase phospholipid transporting 8B1 [Source:HGNCSymbol;Acc:HGNC:3706]
ENSG00000082126	2.3655	0.00103897	MPP4	MAGUK p55 scaffold protein 4 [Source:HGNCSymbol;Acc:HGNC:13680]
ENSG00000082497	2.07295	0.0202569	SERTAD4	SERTA domain containing 4 [Source:HGNCSymbol;Acc:HGNC:25236]
ENSG00000082898	1.3756	1.31702e-05	XPO1	exportin 1 [Source:HGNC Symbol;Acc:HGNC:12825]
ENSG00000083097	1.70824	0.000570676	DOP1A	DOP1 leucine zipper like protein A [Source:HGNCSymbol;Acc:HGNC:21194]
ENSG00000083223	1.71089	9.55527e-06	TUT7	terminal uridylyl transferase 7 [Source:HGNCSymbol;Acc:HGNC:25817]
ENSG00000083312	1.03165	0.00197129	TNPO1	transportin 1 [Source:HGNC Symbol;Acc:HGNC:6401]
ENSG00000083642	1.41305	0.00161455	PDS5B	PDS5 cohesin associated factor B [Source:HGNCSymbol;Acc:HGNC:20418]
ENSG00000083799	1.41581	0.000247498	CYLD	CYLD lysine 63 deubiquitinase [Source:HGNCSymbol;Acc:HGNC:2584]
ENSG00000083844	1.25137	0.00523821	ZNF264	zinc finger protein 264 [Source:HGNCSymbol;Acc:HGNC:13057]
ENSG00000083857	2.18594	5.00754e-05	FAT1	FAT atypical cadherin 1 [Source:HGNCSymbol;Acc:HGNC:3595]
ENSG00000084073	1.08426	4.29731e-05	ZMPSTE24	zinc metallopeptidase STE24 [Source:HGNCSymbol;Acc:HGNC:12877]
ENSG00000084093	1.17255	0.00605178	REST	RE1 silencing transcription factor [Source:HGNCSymbol;Acc:HGNC:9966]
ENSG00000084444	1.85053	1.69155e-06	FAM234B	family with sequence similarity 234 member B[Source:HGNC Symbol;Acc:HGNC:29288]
ENSG00000084710	1.66176	3.8364e-06	EFR3B	EFR3 homolog B [Source:HGNC Symbol;Acc:HGNC:29155]
ENSG00000085063	1.17481	7.20268e-10	CD59	CD59 molecule (CD59 blood group) [Source:HGNCSymbol;Acc:HGNC:1689]
ENSG00000085224	1.28235	0.00903996	ATRX	ATRX chromatin remodeler [Source:HGNCSymbol;Acc:HGNC:886]
ENSG00000085365	1.15528	0.000508949	SCAMP1	secretory carrier membrane protein 1 [Source:HGNCSymbol;Acc:HGNC:10563]
ENSG00000085377	1.03984	3.45987e-08	PREP	prolyl endopeptidase [Source:HGNCSymbol;Acc:HGNC:9358]
ENSG00000085433	1.03362	0.0128911	WDR47	WD repeat domain 47 [Source:HGNCSymbol;Acc:HGNC:29141]
ENSG00000085511	1.22185	0.0019746	MAP3K4	mitogen-activated protein kinase kinase kinase 4[Source:HGNC Symbol;Acc:HGNC:6856]
ENSG00000085563	2.45774	1.66111e-14	ABCB1	ATP binding cassette subfamily B member 1[Source:HGNC Symbol;Acc:HGNC:40]
ENSG00000085719	1.87537	1.43373e-05	CPNE3	copine 3 [Source:HGNC Symbol;Acc:HGNC:2316]
ENSG00000085832	1.01304	0.000705696	EPS15	epidermal growth factor receptor pathway substrate15 [Source:HGNC Symbol;Acc:HGNC:3419]
ENSG00000085840	2.10273	9.86362e-21	ORC1	origin recognition complex subunit 1 [Source:HGNCSymbol;Acc:HGNC:8487]
ENSG00000085999	2.97887	4.05929e-19	RAD54L	RAD54 like [Source:HGNC Symbol;Acc:HGNC:9826]
ENSG00000086015	1.12848	0.00214517	MAST2	microtubule associated serine/threonine kinase 2[Source:HGNC Symbol;Acc:HGNC:19035]
ENSG00000086062	1.41462	3.72755e-07	B4GALT1	beta-1,4-galactosyltransferase 1 [Source:HGNCSymbol;Acc:HGNC:924]
ENSG00000086200	1.42645	0.000106844	IPO11	importin 11 [Source:HGNC Symbol;Acc:HGNC:20628]
ENSG00000086300	1.5558	3.63636e-05	SNX10	sorting nexin 10 [Source:HGNCSymbol;Acc:HGNC:14974]
ENSG00000086598	1.06146	0.00045659	TMED2	transmembrane p24 trafficking protein 2[Source:HGNC Symbol;Acc:HGNC:16996]
ENSG00000086758	1.59064	0.00177288	HUWE1	HECT, UBA and WWE domain containing E3 ubiquitinprotein ligase 1 [Source:HGNC Symbol;Acc:HGNC:30892]
ENSG00000086827	1.00492	0.00128551	ZW10	zw10 kinetochore protein [Source:HGNCSymbol;Acc:HGNC:13194]
ENSG00000087008	1.13267	0.000192274	ACOX3	acyl-CoA oxidase 3, pristanoyl [Source:HGNCSymbol;Acc:HGNC:121]
ENSG00000087116	1.68756	0.042754	ADAMTS2	ADAM metallopeptidase with thrombospondin type 1motif 2 [Source:HGNC Symbol;Acc:HGNC:218]
ENSG00000087253	1.36979	0.0071248	LPCAT2	lysophosphatidylcholine acyltransferase 2[Source:HGNC Symbol;Acc:HGNC:26032]
ENSG00000087299	1.55566	1.02239e-07	L2HGDH	L-2-hydroxyglutarate dehydrogenase [Source:HGNCSymbol;Acc:HGNC:20499]
ENSG00000087301	1.59067	0.000471809	TXNDC16	thioredoxin domain containing 16 [Source:HGNCSymbol;Acc:HGNC:19965]
ENSG00000087338	1.01054	0.0034077	GMCL1	germ cell-less 1, spermatogenesis associated[Source:HGNC Symbol;Acc:HGNC:23843]
ENSG00000087470	1.34645	0.00179343	DNM1L	dynamin 1 like [Source:HGNC Symbol;Acc:HGNC:2973]
ENSG00000087586	1.03975	2.03128e-06	AURKA	aurora kinase A [Source:HGNCSymbol;Acc:HGNC:11393]
ENSG00000088035	1.0387	0.00134647	ALG6	ALG6 alpha-1,3-glucosyltransferase [Source:HGNCSymbol;Acc:HGNC:23157]
ENSG00000088179	1.10023	0.0101729	PTPN4	protein tyrosine phosphatase non-receptor type 4[Source:HGNC Symbol;Acc:HGNC:9656]
ENSG00000088325	2.3084	2.92432e-19	TPX2	TPX2 microtubule nucleation factor [Source:HGNCSymbol;Acc:HGNC:1249]
ENSG00000088387	1.34073	0.001226	DOCK9	dedicator of cytokinesis 9 [Source:HGNCSymbol;Acc:HGNC:14132]
ENSG00000088808	1.09797	0.000544954	PPP1R13B	protein phosphatase 1 regulatory subunit 13B[Source:HGNC Symbol;Acc:HGNC:14950]
ENSG00000089041	1.36361	0.00438702	P2RX7	purinergic receptor P2X 7 [Source:HGNCSymbol;Acc:HGNC:8537]
ENSG00000089053	1.06628	0.00011096	ANAPC5	anaphase promoting complex subunit 5 [Source:HGNCSymbol;Acc:HGNC:15713]
ENSG00000089154	1.30994	0.000332029	GCN1	GCN1 activator of EIF2AK4 [Source:HGNCSymbol;Acc:HGNC:4199]
ENSG00000089685	1.25726	1.73997e-06	BIRC5	baculoviral IAP repeat containing 5 [Source:HGNCSymbol;Acc:HGNC:593]
ENSG00000089916	1.78596	0.000200602	GPATCH2L	G-patch domain containing 2 like [Source:HGNCSymbol;Acc:HGNC:20210]
ENSG00000090339	1.05532	0.0408515	ICAM1	intercellular adhesion molecule 1 [Source:HGNCSymbol;Acc:HGNC:5344]
ENSG00000090612	1.20886	0.00951392	ZNF268	zinc finger protein 268 [Source:HGNCSymbol;Acc:HGNC:13061]
ENSG00000090889	2.15525	1.1264e-16	KIF4A	kinesin family member 4A [Source:HGNCSymbol;Acc:HGNC:13339]
ENSG00000091039	1.21718	0.00162607	OSBPL8	oxysterol binding protein like 8 [Source:HGNCSymbol;Acc:HGNC:16396]
ENSG00000091128	3.48721	2.68002e-05	LAMB4	laminin subunit beta 4 [Source:HGNCSymbol;Acc:HGNC:6491]
ENSG00000091129	1.15849	0.00361624	NRCAM	neuronal cell adhesion molecule [Source:HGNCSymbol;Acc:HGNC:7994]
ENSG00000091157	1.35235	0.00077901	WDR7	WD repeat domain 7 [Source:HGNCSymbol;Acc:HGNC:13490]
ENSG00000091651	1.39904	1.51938e-08	ORC6	origin recognition complex subunit 6 [Source:HGNCSymbol;Acc:HGNC:17151]
ENSG00000091656	1.33378	0.0128829	ZFHX4	zinc finger homeobox 4 [Source:HGNCSymbol;Acc:HGNC:30939]
ENSG00000091831	1.90394	0.00358767	ESR1	estrogen receptor 1 [Source:HGNCSymbol;Acc:HGNC:3467]
ENSG00000091844	2.27407	5.01819e-05	RGS17	regulator of G protein signaling 17 [Source:HGNCSymbol;Acc:HGNC:14088]
ENSG00000092068	1.54609	0.000224097	SLC7A8	solute carrier family 7 member 8 [Source:HGNCSymbol;Acc:HGNC:11066]
ENSG00000092140	1.23753	0.000334084	G2E3	G2/M-phase specific E3 ubiquitin protein ligase[Source:HGNC Symbol;Acc:HGNC:20338]
ENSG00000092148	1.05901	0.0244613	HECTD1	HECT domain E3 ubiquitin protein ligase 1[Source:HGNC Symbol;Acc:HGNC:20157]
ENSG00000092470	2.50885	7.17228e-13	WDR76	WD repeat domain 76 [Source:HGNCSymbol;Acc:HGNC:25773]
ENSG00000092847	1.51222	0.00129015	AGO1	argonaute RISC component 1 [Source:HGNCSymbol;Acc:HGNC:3262]
ENSG00000092853	3.13793	9.72553e-14	CLSPN	claspin [Source:HGNC Symbol;Acc:HGNC:19715]
ENSG00000093000	1.46905	0.000483487	NUP50	nucleoporin 50 [Source:HGNC Symbol;Acc:HGNC:8065]
ENSG00000093009	2.61378	2.68721e-22	CDC45	cell division cycle 45 [Source:HGNCSymbol;Acc:HGNC:1739]
ENSG00000094804	1.92833	5.95303e-21	CDC6	cell division cycle 6 [Source:HGNCSymbol;Acc:HGNC:1744]
ENSG00000094916	1.94902	0.000292851	CBX5	chromobox 5 [Source:HGNC Symbol;Acc:HGNC:1555]
ENSG00000094975	1.30053	0.000367481	SUCO	SUN domain containing ossification factor[Source:HGNC Symbol;Acc:HGNC:1240]
ENSG00000095002	1.63188	4.11165e-07	MSH2	mutS homolog 2 [Source:HGNC Symbol;Acc:HGNC:7325]
ENSG00000095015	1.3675	0.000788664	MAP3K1	mitogen-activated protein kinase kinase kinase 1[Source:HGNC Symbol;Acc:HGNC:6848]
ENSG00000095303	1.10057	0.033405	PTGS1	prostaglandin-endoperoxide synthase 1 [Source:HGNCSymbol;Acc:HGNC:9604]
ENSG00000095319	1.25395	8.79401e-05	NUP188	nucleoporin 188 [Source:HGNCSymbol;Acc:HGNC:17859]
ENSG00000095485	1.2469	4.00423e-05	CWF19L1	CWF19 like cell cycle control factor 1 [Source:HGNCSymbol;Acc:HGNC:25613]
ENSG00000095564	1.53178	6.13089e-05	BTAF1	B-TFIID TATA-box binding protein associated factor1 [Source:HGNC Symbol;Acc:HGNC:17307]
ENSG00000095637	4.77104	2.89817e-09	SORBS1	sorbin and SH3 domain containing 1 [Source:HGNCSymbol;Acc:HGNC:14565]
ENSG00000096060	2.09997	3.52583e-12	FKBP5	FKBP prolyl isomerase 5 [Source:HGNCSymbol;Acc:HGNC:3721]
ENSG00000096063	1.1874	0.000187251	SRPK1	SRSF protein kinase 1 [Source:HGNCSymbol;Acc:HGNC:11305]
ENSG00000096696	4.07116	4.73194e-12	DSP	desmoplakin [Source:HGNC Symbol;Acc:HGNC:3052]
ENSG00000097046	1.01153	0.00156768	CDC7	cell division cycle 7 [Source:HGNCSymbol;Acc:HGNC:1745]
ENSG00000097096	1.26583	0.00594885	SYDE2	synapse defective Rho GTPase homolog 2 [Source:HGNCSymbol;Acc:HGNC:25841]
ENSG00000099204	1.44449	0.000387779	ABLIM1	actin binding LIM protein 1 [Source:HGNCSymbol;Acc:HGNC:78]
ENSG00000099219	1.63282	1.92716e-07	ERMP1	endoplasmic reticulum metallopeptidase 1[Source:HGNC Symbol;Acc:HGNC:23703]
ENSG00000099331	1.03428	0.00277993	MYO9B	myosin IXB [Source:HGNC Symbol;Acc:HGNC:7609]
ENSG00000099991	1.24551	1.23129e-05	CABIN1	calcineurin binding protein 1 [Source:HGNCSymbol;Acc:HGNC:24187]
ENSG00000100226	1.2718	2.00075e-07	GTPBP1	GTP binding protein 1 [Source:HGNCSymbol;Acc:HGNC:4669]
ENSG00000100320	1.04074	0.00232222	RBFOX2	RNA binding fox-1 homolog 2 [Source:HGNCSymbol;Acc:HGNC:9906]
ENSG00000100345	1.42787	1.32488e-11	MYH9	myosin heavy chain 9 [Source:HGNCSymbol;Acc:HGNC:7579]
ENSG00000100354	1.25998	0.0286519	TNRC6B	trinucleotide repeat containing adaptor 6B[Source:HGNC Symbol;Acc:HGNC:29190]
ENSG00000100479	2.21551	3.38773e-08	POLE2	DNA polymerase epsilon 2, accessory subunit[Source:HGNC Symbol;Acc:HGNC:9178]
ENSG00000100503	1.40002	0.000846717	NIN	ninein [Source:HGNC Symbol;Acc:HGNC:14906]
ENSG00000100523	1.54494	0.00106805	DDHD1	DDHD domain containing 1 [Source:HGNCSymbol;Acc:HGNC:19714]
ENSG00000100578	1.52837	0.000480096	KIAA0586	KIAA0586 [Source:HGNC Symbol;Acc:HGNC:19960]
ENSG00000100580	1.20904	0.000812189	TMED8	transmembrane p24 trafficking protein family member8 [Source:HGNC Symbol;Acc:HGNC:18633]
ENSG00000100592	1.68169	0.00132808	DAAM1	dishevelled associated activator of morphogenesis 1[Source:HGNC Symbol;Acc:HGNC:18142]
ENSG00000100596	1.88262	2.2847e-05	SPTLC2	serine palmitoyltransferase long chain base subunit2 [Source:HGNC Symbol;Acc:HGNC:11278]
ENSG00000100604	1.38978	0.0303369	CHGA	chromogranin A [Source:HGNC Symbol;Acc:HGNC:1929]
ENSG00000100629	2.34058	1.36015e-10	CEP128	centrosomal protein 128 [Source:HGNCSymbol;Acc:HGNC:20359]
ENSG00000100697	1.36808	0.0043024	DICER1	dicer 1, ribonuclease III [Source:HGNCSymbol;Acc:HGNC:17098]
ENSG00000100731	1.41129	0.00437912	PCNX1	pecanex 1 [Source:HGNC Symbol;Acc:HGNC:19740]
ENSG00000100749	1.70581	1.03869e-06	VRK1	VRK serine/threonine kinase 1 [Source:HGNCSymbol;Acc:HGNC:12718]
ENSG00000100784	1.83773	2.44283e-06	RPS6KA5	ribosomal protein S6 kinase A5 [Source:HGNCSymbol;Acc:HGNC:10434]
ENSG00000100815	1.10101	0.0146714	TRIP11	thyroid hormone receptor interactor 11 [Source:HGNCSymbol;Acc:HGNC:12305]
ENSG00000100867	4.60426	1.40559e-09	DHRS2	dehydrogenase/reductase 2 [Source:HGNCSymbol;Acc:HGNC:18349]
ENSG00000100888	1.34106	0.0044651	CHD8	chromodomain helicase DNA binding protein 8[Source:HGNC Symbol;Acc:HGNC:20153]
ENSG00000100902	1.48015	0.0283	PSMA6	proteasome 20S subunit alpha 6 [Source:HGNCSymbol;Acc:HGNC:9535]
ENSG00000100934	1.24335	0.000128669	SEC23A	SEC23 homolog A, COPII coat complex component[Source:HGNC Symbol;Acc:HGNC:10701]
ENSG00000101003	1.97694	1.39337e-13	GINS1	GINS complex subunit 1 [Source:HGNCSymbol;Acc:HGNC:28980]
ENSG00000101057	1.39322	0.000221256	MYBL2	MYB proto-oncogene like 2 [Source:HGNCSymbol;Acc:HGNC:7548]
ENSG00000101144	1.32168	0.041081	BMP7	bone morphogenetic protein 7 [Source:HGNCSymbol;Acc:HGNC:1074]
ENSG00000101236	1.50088	4.24599e-06	RNF24	ring finger protein 24 [Source:HGNCSymbol;Acc:HGNC:13779]
ENSG00000101290	1.00806	0.00496574	CDS2	CDP-diacylglycerol synthase 2 [Source:HGNCSymbol;Acc:HGNC:1801]
ENSG00000101333	1.94615	1.06363e-05	PLCB4	phospholipase C beta 4 [Source:HGNCSymbol;Acc:HGNC:9059]
ENSG00000101346	1.12921	6.34523e-09	POFUT1	protein O-fucosyltransferase 1 [Source:HGNCSymbol;Acc:HGNC:14988]
ENSG00000101347	1.39545	3.24265e-05	SAMHD1	SAM and HD domain containing deoxynucleosidetriphosphate triphosphohydrolase 1 [Source:HGNCSymbol;Acc:HGNC:15925]
ENSG00000101350	1.55838	0.000348943	KIF3B	kinesin family member 3B [Source:HGNCSymbol;Acc:HGNC:6320]
ENSG00000101407	1.35667	2.62137e-06	TTI1	TELO2 interacting protein 1 [Source:HGNCSymbol;Acc:HGNC:29029]
ENSG00000101412	1.33455	0.000322466	E2F1	E2F transcription factor 1 [Source:HGNCSymbol;Acc:HGNC:3113]
ENSG00000101596	1.99721	5.56165e-06	SMCHD1	structural maintenance of chromosomes flexiblehinge domain containing 1 [Source:HGNCSymbol;Acc:HGNC:29090]
ENSG00000101624	1.38885	2.70077e-05	CEP76	centrosomal protein 76 [Source:HGNCSymbol;Acc:HGNC:25727]
ENSG00000101639	1.68918	8.5911e-05	CEP192	centrosomal protein 192 [Source:HGNCSymbol;Acc:HGNC:25515]
ENSG00000101752	1.56431	0.000900633	MIB1	MIB E3 ubiquitin protein ligase 1 [Source:HGNCSymbol;Acc:HGNC:21086]
ENSG00000101846	1.83263	1.53558e-05	STS	steroid sulfatase [Source:HGNCSymbol;Acc:HGNC:11425]
ENSG00000101868	2.40728	6.02419e-11	POLA1	DNA polymerase alpha 1, catalytic subunit[Source:HGNC Symbol;Acc:HGNC:9173]
ENSG00000101911	1.5714	8.41863e-06	PRPS2	phosphoribosyl pyrophosphate synthetase 2[Source:HGNC Symbol;Acc:HGNC:9465]
ENSG00000101938	3.75756	0.00541831	CHRDL1	chordin like 1 [Source:HGNC Symbol;Acc:HGNC:29861]
ENSG00000102057	2.88903	1.18222e-12	KCND1	potassium voltage-gated channel subfamily D member1 [Source:HGNC Symbol;Acc:HGNC:6237]
ENSG00000102098	1.17805	1.17643e-05	SCML2	Scm polycomb group protein like 2 [Source:HGNCSymbol;Acc:HGNC:10581]
ENSG00000102189	1.42045	0.00216202	EEA1	early endosome antigen 1 [Source:HGNCSymbol;Acc:HGNC:3185]
ENSG00000102230	2.21176	1.05849e-09	PCYT1B	phosphate cytidylyltransferase 1B, choline[Source:HGNC Symbol;Acc:HGNC:8755]
ENSG00000102271	2.22954	2.98657e-08	KLHL4	kelch like family member 4 [Source:HGNCSymbol;Acc:HGNC:6355]
ENSG00000102290	2.33749	9.50839e-05	PCDH11X	protocadherin 11 X-linked [Source:HGNCSymbol;Acc:HGNC:8656]
ENSG00000102384	2.81462	2.4744e-19	CENPI	centromere protein I [Source:HGNCSymbol;Acc:HGNC:3968]
ENSG00000102385	3.30361	1.12648e-08	DRP2	dystrophin related protein 2 [Source:HGNCSymbol;Acc:HGNC:3032]
ENSG00000102710	1.66037	6.49817e-06	SUPT20H	SPT20 homolog, SAGA complex component [Source:HGNCSymbol;Acc:HGNC:20596]
ENSG00000102780	2.59353	8.87179e-06	DGKH	diacylglycerol kinase eta [Source:HGNCSymbol;Acc:HGNC:2854]
ENSG00000102786	1.05276	0.00410059	INTS6	integrator complex subunit 6 [Source:HGNCSymbol;Acc:HGNC:14879]
ENSG00000102805	1.01241	0.0179437	CLN5	CLN5 intracellular trafficking protein [Source:HGNCSymbol;Acc:HGNC:2076]
ENSG00000102879	1.41636	0.0474243	CORO1A	coronin 1A [Source:HGNC Symbol;Acc:HGNC:2252]
ENSG00000102893	1.52306	5.17719e-05	PHKB	phosphorylase kinase regulatory subunit beta[Source:HGNC Symbol;Acc:HGNC:8927]
ENSG00000102908	1.8479	0.000558616	NFAT5	nuclear factor of activated T cells 5 [Source:HGNCSymbol;Acc:HGNC:7774]
ENSG00000102910	1.27026	0.000139654	LONP2	lon peptidase 2, peroxisomal [Source:HGNCSymbol;Acc:HGNC:20598]
ENSG00000103540	1.71398	0.000140618	CCP110	centriolar coiled-coil protein 110 [Source:HGNCSymbol;Acc:HGNC:24342]
ENSG00000103647	3.42029	0.000162697	CORO2B	coronin 2B [Source:HGNC Symbol;Acc:HGNC:2256]
ENSG00000103657	2.66803	9.06121e-06	HERC1	HECT and RLD domain containing E3 ubiquitin proteinligase family member 1 [Source:HGNC Symbol;Acc:HGNC:4867]
ENSG00000103723	1.30044	0.000918951	AP3B2	adaptor related protein complex 3 subunit beta 2[Source:HGNC Symbol;Acc:HGNC:567]
ENSG00000103994	1.32808	0.004756	ZNF106	zinc finger protein 106 [Source:HGNCSymbol;Acc:HGNC:12886]
ENSG00000103995	2.12227	7.26191e-05	CEP152	centrosomal protein 152 [Source:HGNCSymbol;Acc:HGNC:29298]
ENSG00000104059	1.55696	0.000325875	ENTREP2	endosomal transmembrane epsin interactor 2[Source:HGNC Symbol;Acc:HGNC:29075]
ENSG00000104093	1.56203	0.00256663	DMXL2	Dmx like 2 [Source:HGNC Symbol;Acc:HGNC:2938]
ENSG00000104154	2.03408	1.56776e-05	SLC30A4	solute carrier family 30 member 4 [Source:HGNCSymbol;Acc:HGNC:11015]
ENSG00000104218	1.19213	0.0019737	CSPP1	centrosome and spindle pole associated protein 1[Source:HGNC Symbol;Acc:HGNC:26193]
ENSG00000104267	1.18807	0.00597279	CA2	carbonic anhydrase 2 [Source:HGNCSymbol;Acc:HGNC:1373]
ENSG00000104290	1.3817	0.00222897	FZD3	frizzled class receptor 3 [Source:HGNCSymbol;Acc:HGNC:4041]
ENSG00000104321	1.71494	0.00339036	TRPA1	transient receptor potential cation channelsubfamily A member 1 [Source:HGNC Symbol;Acc:HGNC:497]
ENSG00000104331	1.47032	0.000725842	BPNT2	3'(2'), 5'-bisphosphate nucleotidase 2 [Source:HGNCSymbol;Acc:HGNC:26019]
ENSG00000104361	1.20229	0.00310112	NIPAL2	NIPA like domain containing 2 [Source:HGNCSymbol;Acc:HGNC:25854]
ENSG00000104368	1.41893	2.88104e-05	PLAT	plasminogen activator, tissue type [Source:HGNCSymbol;Acc:HGNC:9051]
ENSG00000104369	1.60599	0.000618712	JPH1	junctophilin 1 [Source:HGNC Symbol;Acc:HGNC:14201]
ENSG00000104442	1.02839	0.00172399	ARMC1	armadillo repeat containing 1 [Source:HGNCSymbol;Acc:HGNC:17684]
ENSG00000104450	1.02229	0.00146185	SPAG1	sperm associated antigen 1 [Source:HGNCSymbol;Acc:HGNC:11212]
ENSG00000104517	1.76656	0.000161506	UBR5	ubiquitin protein ligase E3 component n-recognin 5[Source:HGNC Symbol;Acc:HGNC:16806]
ENSG00000104689	1.03729	4.08703e-05	TNFRSF10A	TNF receptor superfamily member 10a [Source:HGNCSymbol;Acc:HGNC:11904]
ENSG00000104728	2.27718	0.00823277	ARHGEF10	Rho guanine nucleotide exchange factor 10[Source:HGNC Symbol;Acc:HGNC:14103]
ENSG00000104738	2.12525	1.00903e-18	MCM4	minichromosome maintenance complex component 4[Source:HGNC Symbol;Acc:HGNC:6947]
ENSG00000105011	2.13308	3.36106e-12	ASF1B	anti-silencing function 1B histone chaperone[Source:HGNC Symbol;Acc:HGNC:20996]
ENSG00000105173	1.04302	0.00192265	CCNE1	cyclin E1 [Source:HGNC Symbol;Acc:HGNC:1589]
ENSG00000105339	1.21789	7.93375e-11	DENND3	DENN domain containing 3 [Source:HGNCSymbol;Acc:HGNC:29134]
ENSG00000105497	1.01407	0.0138515	ZNF175	zinc finger protein 175 [Source:HGNCSymbol;Acc:HGNC:12964]
ENSG00000105784	2.12972	0.00219231	RUNDC3B	RUN domain containing 3B [Source:HGNCSymbol;Acc:HGNC:30286]
ENSG00000105810	2.64076	3.24839e-07	CDK6	cyclin dependent kinase 6 [Source:HGNCSymbol;Acc:HGNC:1777]
ENSG00000105866	1.65836	0.000103357	SP4	Sp4 transcription factor [Source:HGNCSymbol;Acc:HGNC:11209]
ENSG00000105877	1.40697	0.000825919	DNAH11	dynein axonemal heavy chain 11 [Source:HGNCSymbol;Acc:HGNC:2942]
ENSG00000105976	1.23279	0.00410239	MET	MET proto-oncogene, receptor tyrosine kinase[Source:HGNC Symbol;Acc:HGNC:7029]
ENSG00000105983	1.58578	2.71292e-05	LMBR1	limb development membrane protein 1 [Source:HGNCSymbol;Acc:HGNC:13243]
ENSG00000106031	1.33439	0.000673273	HOXA13	homeobox A13 [Source:HGNC Symbol;Acc:HGNC:5102]
ENSG00000106144	1.21006	5.57893e-05	CASP2	caspase 2 [Source:HGNC Symbol;Acc:HGNC:1503]
ENSG00000106236	1.78445	1.69682e-08	NPTX2	neuronal pentraxin 2 [Source:HGNCSymbol;Acc:HGNC:7953]
ENSG00000106688	3.79565	3.35314e-12	SLC1A1	solute carrier family 1 member 1 [Source:HGNCSymbol;Acc:HGNC:10939]
ENSG00000106692	1.20921	0.0092395	FKTN	fukutin [Source:HGNC Symbol;Acc:HGNC:3622]
ENSG00000106714	1.22825	0.00434325	CNTNAP3	contactin associated protein family member 3[Source:HGNC Symbol;Acc:HGNC:13834]
ENSG00000106771	1.6974	0.000161522	TMEM245	transmembrane protein 245 [Source:HGNCSymbol;Acc:HGNC:1363]
ENSG00000106772	3.37814	3.22889e-10	PRUNE2	prune homolog 2 with BCH domain [Source:HGNCSymbol;Acc:HGNC:25209]
ENSG00000106780	1.0087	0.0100144	MEGF9	multiple EGF like domains 9 [Source:HGNCSymbol;Acc:HGNC:3234]
ENSG00000106789	2.06875	2.16031e-06	CORO2A	coronin 2A [Source:HGNC Symbol;Acc:HGNC:2255]
ENSG00000106799	1.13775	0.00574673	TGFBR1	transforming growth factor beta receptor 1[Source:HGNC Symbol;Acc:HGNC:11772]
ENSG00000106804	1.74647	0.00396784	C5	complement C5 [Source:HGNC Symbol;Acc:HGNC:1331]
ENSG00000107036	1.62406	6.62005e-05	RIC1	RIC1 homolog, RAB6A GEF complex partner 1[Source:HGNC Symbol;Acc:HGNC:17686]
ENSG00000107105	2.59273	1.49822e-05	ELAVL2	ELAV like RNA binding protein 2 [Source:HGNCSymbol;Acc:HGNC:3313]
ENSG00000107185	1.17081	0.000237892	RGP1	RGP1 homolog, RAB6A GEF complex partner 1[Source:HGNC Symbol;Acc:HGNC:21965]
ENSG00000107249	2.00877	6.91237e-08	GLIS3	GLIS family zinc finger 3 [Source:HGNCSymbol;Acc:HGNC:28510]
ENSG00000107290	1.42174	0.00755956	SETX	senataxin [Source:HGNC Symbol;Acc:HGNC:445]
ENSG00000107518	1.33114	0.000198912	ATRNL1	attractin like 1 [Source:HGNCSymbol;Acc:HGNC:29063]
ENSG00000107611	2.02206	0.00136099	CUBN	cubilin [Source:HGNC Symbol;Acc:HGNC:2548]
ENSG00000107862	1.62884	1.0645e-06	GBF1	golgi brefeldin A resistant guanine nucleotideexchange factor 1 [Source:HGNC Symbol;Acc:HGNC:4181]
ENSG00000107890	1.81534	0.00117175	ANKRD26	ankyrin repeat domain containing 26 [Source:HGNCSymbol;Acc:HGNC:29186]
ENSG00000107938	1.54361	0.000314882	EDRF1	erythroid differentiation regulatory factor 1[Source:HGNC Symbol;Acc:HGNC:24640]
ENSG00000108424	1.23248	0.00101615	KPNB1	karyopherin subunit beta 1 [Source:HGNCSymbol;Acc:HGNC:6400]
ENSG00000108443	1.08294	0.000362167	RPS6KB1	ribosomal protein S6 kinase B1 [Source:HGNCSymbol;Acc:HGNC:10436]
ENSG00000108506	1.10801	0.00539085	INTS2	integrator complex subunit 2 [Source:HGNCSymbol;Acc:HGNC:29241]
ENSG00000108510	1.38639	0.00539485	MED13	mediator complex subunit 13 [Source:HGNCSymbol;Acc:HGNC:22474]
ENSG00000108551	2.17831	0.0049614	RASD1	ras related dexamethasone induced 1 [Source:HGNCSymbol;Acc:HGNC:15828]
ENSG00000108582	1.12506	0.00170337	CPD	carboxypeptidase D [Source:HGNCSymbol;Acc:HGNC:2301]
ENSG00000108821	3.57969	1.33891e-05	COL1A1	collagen type I alpha 1 chain [Source:HGNCSymbol;Acc:HGNC:2197]
ENSG00000108854	1.07171	0.000174451	SMURF2	SMAD specific E3 ubiquitin protein ligase 2[Source:HGNC Symbol;Acc:HGNC:16809]
ENSG00000108950	3.42226	8.67874e-07	FAM20A	FAM20A golgi associated secretory pathwaypseudokinase [Source:HGNC Symbol;Acc:HGNC:23015]
ENSG00000108960	1.87445	1.52008e-09	MMD	monocyte to macrophage differentiation associated[Source:HGNC Symbol;Acc:HGNC:7153]
ENSG00000109079	1.28554	6.66378e-15	TNFAIP1	TNF alpha induced protein 1 [Source:HGNCSymbol;Acc:HGNC:11894]
ENSG00000109084	1.89085	2.17797e-09	TMEM97	transmembrane protein 97 [Source:HGNCSymbol;Acc:HGNC:28106]
ENSG00000109133	1.26534	0.00580471	TMEM33	transmembrane protein 33 [Source:HGNCSymbol;Acc:HGNC:25541]
ENSG00000109321	2.9092	1.96226e-13	AREG	amphiregulin [Source:HGNC Symbol;Acc:HGNC:651]
ENSG00000109381	1.07167	0.000430791	ELF2	E74 like ETS transcription factor 2 [Source:HGNCSymbol;Acc:HGNC:3317]
ENSG00000109458	1.44495	0.00118196	GAB1	GRB2 associated binding protein 1 [Source:HGNCSymbol;Acc:HGNC:4066]
ENSG00000109511	1.32298	0.0304375	ANXA10	annexin A10 [Source:HGNC Symbol;Acc:HGNC:534]
ENSG00000109654	1.08116	0.0134959	TRIM2	tripartite motif containing 2 [Source:HGNCSymbol;Acc:HGNC:15974]
ENSG00000109674	2.2072	6.2188e-12	NEIL3	nei like DNA glycosylase 3 [Source:HGNCSymbol;Acc:HGNC:24573]
ENSG00000109685	1.0381	0.000756257	NSD2	nuclear receptor binding SET domain protein 2[Source:HGNC Symbol;Acc:HGNC:12766]
ENSG00000109689	1.26096	0.000453173	STIM2	stromal interaction molecule 2 [Source:HGNCSymbol;Acc:HGNC:19205]
ENSG00000109738	1.38949	1.2813e-05	GLRB	glycine receptor beta [Source:HGNCSymbol;Acc:HGNC:4329]
ENSG00000109805	3.43975	7.77072e-16	NCAPG	non-SMC condensin I complex subunit G [Source:HGNCSymbol;Acc:HGNC:24304]
ENSG00000109911	1.28263	6.74425e-05	ELP4	elongator acetyltransferase complex subunit 4[Source:HGNC Symbol;Acc:HGNC:1171]
ENSG00000109927	3.6464	0.00838496	TECTA	tectorin alpha [Source:HGNC Symbol;Acc:HGNC:11720]
ENSG00000110075	1.19055	0.00710708	PPP6R3	protein phosphatase 6 regulatory subunit 3[Source:HGNC Symbol;Acc:HGNC:1173]
ENSG00000110090	1.05033	0.00865107	CPT1A	carnitine palmitoyltransferase 1A [Source:HGNCSymbol;Acc:HGNC:2328]
ENSG00000110321	1.1198	0.00179983	EIF4G2	eukaryotic translation initiation factor 4 gamma 2[Source:HGNC Symbol;Acc:HGNC:3297]
ENSG00000110328	1.48472	0.000257789	GALNT18	polypeptide N-acetylgalactosaminyltransferase 18[Source:HGNC Symbol;Acc:HGNC:30488]
ENSG00000110330	1.25192	7.50571e-06	BIRC2	baculoviral IAP repeat containing 2 [Source:HGNCSymbol;Acc:HGNC:590]
ENSG00000110344	1.56785	0.000691734	UBE4A	ubiquitination factor E4A [Source:HGNCSymbol;Acc:HGNC:12499]
ENSG00000110367	1.21157	0.0083694	DDX6	DEAD-box helicase 6 [Source:HGNCSymbol;Acc:HGNC:2747]
ENSG00000110395	1.65001	0.00019936	CBL	Cbl proto-oncogene [Source:HGNCSymbol;Acc:HGNC:1541]
ENSG00000110422	1.26567	0.00608368	HIPK3	homeodomain interacting protein kinase 3[Source:HGNC Symbol;Acc:HGNC:4915]
ENSG00000110427	3.17536	6.55723e-05	KIAA1549L	KIAA1549 like [Source:HGNC Symbol;Acc:HGNC:24836]
ENSG00000110429	1.29647	0.000312533	FBXO3	F-box protein 3 [Source:HGNCSymbol;Acc:HGNC:13582]
ENSG00000110675	1.96741	0.00462113	ELMOD1	ELMO domain containing 1 [Source:HGNCSymbol;Acc:HGNC:25334]
ENSG00000110713	1.25016	0.00042806	NUP98	nucleoporin 98 and 96 precursor [Source:HGNCSymbol;Acc:HGNC:8068]
ENSG00000110723	2.29718	0.000113465	EXPH5	exophilin 5 [Source:HGNC Symbol;Acc:HGNC:30578]
ENSG00000110756	1.16865	0.000923252	HPS5	HPS5 biogenesis of lysosomal organelles complex 2subunit 2 [Source:HGNC Symbol;Acc:HGNC:17022]
ENSG00000110880	1.6434	1.01329e-06	CORO1C	coronin 1C [Source:HGNC Symbol;Acc:HGNC:2254]
ENSG00000110888	1.30999	0.00032652	CAPRIN2	caprin family member 2 [Source:HGNCSymbol;Acc:HGNC:21259]
ENSG00000110917	1.06734	0.00334052	MLEC	malectin [Source:HGNC Symbol;Acc:HGNC:28973]
ENSG00000111077	1.55522	1.39717e-08	TNS2	tensin 2 [Source:HGNC Symbol;Acc:HGNC:19737]
ENSG00000111206	1.00911	0.000101861	FOXM1	forkhead box M1 [Source:HGNC Symbol;Acc:HGNC:3818]
ENSG00000111247	1.57397	4.05423e-05	RAD51AP1	RAD51 associated protein 1 [Source:HGNCSymbol;Acc:HGNC:16956]
ENSG00000111252	1.1078	0.000115238	SH2B3	SH2B adaptor protein 3 [Source:HGNCSymbol;Acc:HGNC:29605]
ENSG00000111319	1.34728	0.0317148	SCNN1A	sodium channel epithelial 1 subunit alpha[Source:HGNC Symbol;Acc:HGNC:10599]
ENSG00000111331	2.10077	1.89494e-12	OAS3	2'-5'-oligoadenylate synthetase 3 [Source:HGNCSymbol;Acc:HGNC:8088]
ENSG00000111344	1.31965	0.000980365	RASAL1	RAS protein activator like 1 [Source:HGNCSymbol;Acc:HGNC:9873]
ENSG00000111424	1.44032	6.77599e-11	VDR	vitamin D receptor [Source:HGNCSymbol;Acc:HGNC:12679]
ENSG00000111445	1.4948	3.22132e-11	RFC5	replication factor C subunit 5 [Source:HGNCSymbol;Acc:HGNC:9973]
ENSG00000111581	1.13406	1.01548e-06	NUP107	nucleoporin 107 [Source:HGNCSymbol;Acc:HGNC:29914]
ENSG00000111602	1.04442	2.5567e-05	TIMELESS	timeless circadian regulator [Source:HGNCSymbol;Acc:HGNC:11813]
ENSG00000111642	1.68848	7.0832e-05	CHD4	chromodomain helicase DNA binding protein 4[Source:HGNC Symbol;Acc:HGNC:1919]
ENSG00000111647	1.55809	0.000572487	BLTP3B	bridge-like lipid transfer protein family member 3B[Source:HGNC Symbol;Acc:HGNC:29102]
ENSG00000111665	1.58337	0.000304227	CDCA3	cell division cycle associated 3 [Source:HGNCSymbol;Acc:HGNC:14624]
ENSG00000111670	1.85842	1.0888e-06	GNPTAB	N-acetylglucosamine-1-phosphate transferasesubunits alpha and beta [Source:HGNCSymbol;Acc:HGNC:29670]
ENSG00000111684	1.63249	3.79731e-06	LPCAT3	lysophosphatidylcholine acyltransferase 3[Source:HGNC Symbol;Acc:HGNC:30244]
ENSG00000111727	1.55931	0.000475001	HCFC2	host cell factor C2 [Source:HGNCSymbol;Acc:HGNC:24972]
ENSG00000111785	1.2427	2.95395e-05	RIC8B	RIC8 guanine nucleotide exchange factor B[Source:HGNC Symbol;Acc:HGNC:25555]
ENSG00000111799	1.08394	0.0264139	COL12A1	collagen type XII alpha 1 chain [Source:HGNCSymbol;Acc:HGNC:2188]
ENSG00000111816	1.68698	5.06079e-05	FRK	fyn related Src family tyrosine kinase [Source:HGNCSymbol;Acc:HGNC:3955]
ENSG00000111817	1.16636	0.00230169	DSE	dermatan sulfate epimerase [Source:HGNCSymbol;Acc:HGNC:21144]
ENSG00000111860	1.43256	0.00250714	CEP85L	centrosomal protein 85 like [Source:HGNCSymbol;Acc:HGNC:21638]
ENSG00000111879	2.06426	0.00809436	FAM184A	family with sequence similarity 184 member A[Source:HGNC Symbol;Acc:HGNC:20991]
ENSG00000111912	1.18618	8.95255e-07	NCOA7	nuclear receptor coactivator 7 [Source:HGNCSymbol;Acc:HGNC:21081]
ENSG00000112029	1.31844	2.46017e-05	FBXO5	F-box protein 5 [Source:HGNCSymbol;Acc:HGNC:13584]
ENSG00000112078	1.52965	1.97211e-05	KCTD20	potassium channel tetramerization domain containing20 [Source:HGNC Symbol;Acc:HGNC:21052]
ENSG00000112144	1.52925	0.000132729	CILK1	ciliogenesis associated kinase 1 [Source:HGNCSymbol;Acc:HGNC:21219]
ENSG00000112159	1.78346	0.00258448	MDN1	midasin AAA ATPase 1 [Source:HGNCSymbol;Acc:HGNC:18302]
ENSG00000112182	2.77303	6.00963e-06	BACH2	BTB domain and CNC homolog 2 [Source:HGNCSymbol;Acc:HGNC:14078]
ENSG00000112200	1.44246	0.000941676	ZNF451	zinc finger protein 451 [Source:HGNCSymbol;Acc:HGNC:21091]
ENSG00000112234	1.02083	0.00169817	FBXL4	F-box and leucine rich repeat protein 4[Source:HGNC Symbol;Acc:HGNC:13601]
ENSG00000112245	1.17049	0.0449284	PTP4A1	protein tyrosine phosphatase 4A1 [Source:HGNCSymbol;Acc:HGNC:9634]
ENSG00000112249	2.21068	7.92184e-07	ASCC3	activating signal cointegrator 1 complex subunit 3[Source:HGNC Symbol;Acc:HGNC:18697]
ENSG00000112282	1.09703	0.00894063	MED23	mediator complex subunit 23 [Source:HGNCSymbol;Acc:HGNC:2372]
ENSG00000112297	1.25403	0.0112505	CRYBG1	crystallin beta-gamma domain containing 1[Source:HGNC Symbol;Acc:HGNC:356]
ENSG00000112320	1.9257	4.70603e-07	SOBP	sine oculis binding protein homolog [Source:HGNCSymbol;Acc:HGNC:29256]
ENSG00000112343	1.17432	6.80783e-05	TRIM38	tripartite motif containing 38 [Source:HGNCSymbol;Acc:HGNC:10059]
ENSG00000112379	2.1419	0.0001034	ARFGEF3	ARFGEF family member 3 [Source:HGNCSymbol;Acc:HGNC:21213]
ENSG00000112394	1.78242	0.00398995	SLC16A10	solute carrier family 16 member 10 [Source:HGNCSymbol;Acc:HGNC:17027]
ENSG00000112406	1.46985	0.000563638	HECA	hdc homolog, cell cycle regulator [Source:HGNCSymbol;Acc:HGNC:21041]
ENSG00000112414	1.60274	0.000134744	ADGRG6	adhesion G protein-coupled receptor G6 [Source:HGNCSymbol;Acc:HGNC:13841]
ENSG00000112419	1.80204	0.00180428	PHACTR2	phosphatase and actin regulator 2 [Source:HGNCSymbol;Acc:HGNC:20956]
ENSG00000112655	1.65285	7.13038e-06	PTK7	protein tyrosine kinase 7 (inactive) [Source:HGNCSymbol;Acc:HGNC:9618]
ENSG00000112742	2.2286	1.43695e-09	TTK	TTK protein kinase [Source:HGNCSymbol;Acc:HGNC:12401]
ENSG00000112759	1.20991	0.000105373	SLC29A1	solute carrier family 29 member 1 (Augustine bloodgroup) [Source:HGNC Symbol;Acc:HGNC:11003]
ENSG00000112773	1.45826	0.00269354	TENT5A	terminal nucleotidyltransferase 5A [Source:HGNCSymbol;Acc:HGNC:18345]
ENSG00000112964	3.25433	4.83916e-09	GHR	growth hormone receptor [Source:HGNCSymbol;Acc:HGNC:4263]
ENSG00000112984	1.95248	1.19049e-19	KIF20A	kinesin family member 20A [Source:HGNCSymbol;Acc:HGNC:9787]
ENSG00000113263	1.71428	0.0328452	ITK	IL2 inducible T cell kinase [Source:HGNCSymbol;Acc:HGNC:6171]
ENSG00000113318	1.4724	0.00127792	MSH3	mutS homolog 3 [Source:HGNC Symbol;Acc:HGNC:7326]
ENSG00000113360	1.3507	0.000132278	DROSHA	drosha ribonuclease III [Source:HGNCSymbol;Acc:HGNC:17904]
ENSG00000113369	2.66577	8.00929e-16	ARRDC3	arrestin domain containing 3 [Source:HGNCSymbol;Acc:HGNC:29263]
ENSG00000113441	1.79121	1.29779e-05	LNPEP	leucyl and cystinyl aminopeptidase [Source:HGNCSymbol;Acc:HGNC:6656]
ENSG00000113448	1.12989	0.00164704	PDE4D	phosphodiesterase 4D [Source:HGNCSymbol;Acc:HGNC:8783]
ENSG00000113456	1.01403	2.98215e-07	RAD1	RAD1 checkpoint DNA exonuclease [Source:HGNCSymbol;Acc:HGNC:9806]
ENSG00000113532	2.7442	1.10452e-11	ST8SIA4	ST8 alpha-N-acetyl-neuraminide alpha-2,8-sialyltransferase 4 [Source:HGNC Symbol;Acc:HGNC:10871]
ENSG00000113555	1.0167	0.0355956	PCDH12	protocadherin 12 [Source:HGNCSymbol;Acc:HGNC:8657]
ENSG00000113569	2.25798	2.56314e-07	NUP155	nucleoporin 155 [Source:HGNC Symbol;Acc:HGNC:8063]
ENSG00000113580	1.0398	0.00815651	NR3C1	nuclear receptor subfamily 3 group C member 1[Source:HGNC Symbol;Acc:HGNC:7978]
ENSG00000113615	1.58313	0.00010227	SEC24A	SEC24 homolog A, COPII coat complex component[Source:HGNC Symbol;Acc:HGNC:10703]
ENSG00000113643	1.08484	0.00102289	RARS1	arginyl-tRNA synthetase 1 [Source:HGNCSymbol;Acc:HGNC:9870]
ENSG00000113657	1.72567	3.14641e-12	DPYSL3	dihydropyrimidinase like 3 [Source:HGNCSymbol;Acc:HGNC:3015]
ENSG00000113658	1.05962	0.00311071	SMAD5	SMAD family member 5 [Source:HGNCSymbol;Acc:HGNC:6771]
ENSG00000113790	1.01317	0.00839725	EHHADH	enoyl-CoA hydratase and 3-hydroxyacyl CoAdehydrogenase [Source:HGNC Symbol;Acc:HGNC:3247]
ENSG00000113810	1.94629	1.20836e-10	SMC4	structural maintenance of chromosomes 4[Source:HGNC Symbol;Acc:HGNC:14013]
ENSG00000113971	1.46103	0.00149844	NPHP3	nephrocystin 3 [Source:HGNC Symbol;Acc:HGNC:7907]
ENSG00000114019	1.08713	5.14878e-06	AMOTL2	angiomotin like 2 [Source:HGNCSymbol;Acc:HGNC:17812]
ENSG00000114120	1.02522	0.000990924	SLC25A36	solute carrier family 25 member 36 [Source:HGNCSymbol;Acc:HGNC:25554]
ENSG00000114127	1.8534	0.000271436	XRN1	5'-3' exoribonuclease 1 [Source:HGNCSymbol;Acc:HGNC:30654]
ENSG00000114166	1.85633	7.58393e-06	KAT2B	lysine acetyltransferase 2B [Source:HGNCSymbol;Acc:HGNC:8638]
ENSG00000114302	1.99093	3.92955e-05	PRKAR2A	protein kinase cAMP-dependent type II regulatorysubunit alpha [Source:HGNC Symbol;Acc:HGNC:9391]
ENSG00000114331	1.20621	0.0061691	ACAP2	ArfGAP with coiled-coil, ankyrin repeat and PHdomains 2 [Source:HGNC Symbol;Acc:HGNC:16469]
ENSG00000114346	1.12195	5.64584e-06	ECT2	epithelial cell transforming 2 [Source:HGNCSymbol;Acc:HGNC:3155]
ENSG00000114374	1.20632	0.0125693	USP9Y	ubiquitin specific peptidase 9 Y-linked[Source:HGNC Symbol;Acc:HGNC:12633]
ENSG00000114439	1.57151	0.000495308	BBX	BBX high mobility group box domain containing[Source:HGNC Symbol;Acc:HGNC:14422]
ENSG00000114450	1.01605	0.00511963	GNB4	G protein subunit beta 4 [Source:HGNCSymbol;Acc:HGNC:20731]
ENSG00000114646	2.8541	3.3512e-09	CSPG5	chondroitin sulfate proteoglycan 5 [Source:HGNCSymbol;Acc:HGNC:2467]
ENSG00000114739	1.69515	0.00330056	ACVR2B	activin A receptor type 2B [Source:HGNCSymbol;Acc:HGNC:174]
ENSG00000114742	1.19714	0.00191126	WDR48	WD repeat domain 48 [Source:HGNCSymbol;Acc:HGNC:30914]
ENSG00000114771	1.25111	0.00801421	AADAC	arylacetamide deacetylase [Source:HGNCSymbol;Acc:HGNC:17]
ENSG00000114790	1.26802	0.00550912	ARHGEF26	Rho guanine nucleotide exchange factor 26[Source:HGNC Symbol;Acc:HGNC:24490]
ENSG00000114805	1.30017	0.0479987	PLCH1	phospholipase C eta 1 [Source:HGNCSymbol;Acc:HGNC:29185]
ENSG00000114861	2.26059	6.12805e-05	FOXP1	forkhead box P1 [Source:HGNC Symbol;Acc:HGNC:3823]
ENSG00000114933	1.32823	0.031464	INO80D	INO80 complex subunit D [Source:HGNCSymbol;Acc:HGNC:25997]
ENSG00000114999	1.58195	6.84504e-05	TTL	tubulin tyrosine ligase [Source:HGNCSymbol;Acc:HGNC:21586]
ENSG00000115009	2.36982	2.83002e-06	CCL20	C-C motif chemokine ligand 20 [Source:HGNCSymbol;Acc:HGNC:10619]
ENSG00000115020	1.2768	0.0056312	PIKFYVE	phosphoinositide kinase, FYVE-type zinc fingercontaining [Source:HGNC Symbol;Acc:HGNC:23785]
ENSG00000115084	1.20178	0.0047634	SLC35F5	solute carrier family 35 member F5 [Source:HGNCSymbol;Acc:HGNC:23617]
ENSG00000115109	1.00909	0.00351366	EPB41L5	erythrocyte membrane protein band 4.1 like 5[Source:HGNC Symbol;Acc:HGNC:19819]
ENSG00000115112	2.72464	0.000441201	TFCP2L1	transcription factor CP2 like 1 [Source:HGNCSymbol;Acc:HGNC:17925]
ENSG00000115159	1.3151	0.00227541	GPD2	glycerol-3-phosphate dehydrogenase 2 [Source:HGNCSymbol;Acc:HGNC:4456]
ENSG00000115267	1.40442	0.000520957	IFIH1	interferon induced with helicase C domain 1[Source:HGNC Symbol;Acc:HGNC:18873]
ENSG00000115290	1.90654	0.0126206	GRB14	growth factor receptor bound protein 14[Source:HGNC Symbol;Acc:HGNC:4565]
ENSG00000115306	1.07212	0.00875214	SPTBN1	spectrin beta, non-erythrocytic 1 [Source:HGNCSymbol;Acc:HGNC:11275]
ENSG00000115355	1.4362	0.00128992	CCDC88A	coiled-coil domain containing 88A [Source:HGNCSymbol;Acc:HGNC:25523]
ENSG00000115365	1.44822	1.9073e-07	LANCL1	LanC like glutathione S-transferase 1 [Source:HGNCSymbol;Acc:HGNC:6508]
ENSG00000115392	1.35144	0.000605688	FANCL	FA complementation group L [Source:HGNCSymbol;Acc:HGNC:20748]
ENSG00000115419	1.89687	1.4712e-07	GLS	glutaminase [Source:HGNC Symbol;Acc:HGNC:4331]
ENSG00000115421	1.04445	0.00155539	PAPOLG	poly(A) polymerase gamma [Source:HGNCSymbol;Acc:HGNC:14982]
ENSG00000115464	1.25672	0.0290355	USP34	ubiquitin specific peptidase 34 [Source:HGNCSymbol;Acc:HGNC:20066]
ENSG00000115504	1.04912	0.0119792	EHBP1	EH domain binding protein 1 [Source:HGNCSymbol;Acc:HGNC:29144]
ENSG00000115594	1.29192	0.000332116	IL1R1	interleukin 1 receptor type 1 [Source:HGNCSymbol;Acc:HGNC:5993]
ENSG00000115687	1.04547	0.000137921	PASK	PAS domain containing serine/threonine kinase[Source:HGNC Symbol;Acc:HGNC:17270]
ENSG00000115760	1.72543	0.00250605	BIRC6	baculoviral IAP repeat containing 6 [Source:HGNCSymbol;Acc:HGNC:13516]
ENSG00000115808	1.27882	0.000894953	STRN	striatin [Source:HGNC Symbol;Acc:HGNC:11424]
ENSG00000115816	1.29683	0.00055339	CEBPZ	CCAAT enhancer binding protein zeta [Source:HGNCSymbol;Acc:HGNC:24218]
ENSG00000115825	1.46872	2.47851e-05	PRKD3	protein kinase D3 [Source:HGNCSymbol;Acc:HGNC:9408]
ENSG00000115875	1.13467	0.000641147	SRSF7	serine and arginine rich splicing factor 7[Source:HGNC Symbol;Acc:HGNC:10789]
ENSG00000115970	1.53948	0.000298907	THADA	THADA armadillo repeat containing [Source:HGNCSymbol;Acc:HGNC:19217]
ENSG00000116062	1.6559	5.63762e-05	MSH6	mutS homolog 6 [Source:HGNC Symbol;Acc:HGNC:7329]
ENSG00000116106	1.83064	2.17408e-08	EPHA4	EPH receptor A4 [Source:HGNC Symbol;Acc:HGNC:3388]
ENSG00000116127	1.34098	0.00943311	ALMS1	ALMS1 centrosome and basal body associated protein[Source:HGNC Symbol;Acc:HGNC:428]
ENSG00000116133	2.02862	1.04965e-19	DHCR24	24-dehydrocholesterol reductase [Source:HGNCSymbol;Acc:HGNC:2859]
ENSG00000116191	1.84225	6.97018e-06	RALGPS2	Ral GEF with PH domain and SH3 binding motif 2[Source:HGNC Symbol;Acc:HGNC:30279]
ENSG00000116406	1.72567	3.43898e-05	EDEM3	ER degradation enhancing alpha-mannosidase likeprotein 3 [Source:HGNC Symbol;Acc:HGNC:16787]
ENSG00000116489	1.55854	7.24457e-05	CAPZA1	capping actin protein of muscle Z-line subunitalpha 1 [Source:HGNC Symbol;Acc:HGNC:1488]
ENSG00000116539	1.15449	0.0114012	ASH1L	ASH1 like histone lysine methyltransferase[Source:HGNC Symbol;Acc:HGNC:19088]
ENSG00000116641	1.11233	0.00519294	DOCK7	dedicator of cytokinesis 7 [Source:HGNCSymbol;Acc:HGNC:19190]
ENSG00000116678	2.5072	3.71922e-09	LEPR	leptin receptor [Source:HGNC Symbol;Acc:HGNC:6554]
ENSG00000116679	1.72785	5.25277e-12	IVNS1ABP	influenza virus NS1A binding protein [Source:HGNCSymbol;Acc:HGNC:16951]
ENSG00000116704	1.02556	0.00653847	SLC35D1	solute carrier family 35 member D1 [Source:HGNCSymbol;Acc:HGNC:20800]
ENSG00000116711	1.09061	4.24519e-05	PLA2G4A	phospholipase A2 group IVA [Source:HGNCSymbol;Acc:HGNC:9035]
ENSG00000116747	1.61368	0.000654075	RO60	Ro60, Y RNA binding protein [Source:HGNCSymbol;Acc:HGNC:11313]
ENSG00000116830	1.10021	0.0030151	TTF2	transcription termination factor 2 [Source:HGNCSymbol;Acc:HGNC:12398]
ENSG00000116852	2.4136	1.63847e-08	KIF21B	kinesin family member 21B [Source:HGNCSymbol;Acc:HGNC:29442]
ENSG00000116983	3.407	1.05694e-06	HPCAL4	hippocalcin like 4 [Source:HGNCSymbol;Acc:HGNC:18212]
ENSG00000116984	1.43633	0.000861322	MTR	5-methyltetrahydrofolate-homocysteinemethyltransferase [Source:HGNC Symbol;Acc:HGNC:7468]
ENSG00000116985	1.8197	8.13041e-07	BMP8B	bone morphogenetic protein 8b [Source:HGNCSymbol;Acc:HGNC:1075]
ENSG00000117000	2.00158	6.57822e-06	RLF	RLF zinc finger [Source:HGNCSymbol;Acc:HGNC:10025]
ENSG00000117020	1.47675	6.74005e-05	AKT3	AKT serine/threonine kinase 3 [Source:HGNCSymbol;Acc:HGNC:393]
ENSG00000117036	1.26013	0.000741135	ETV3	ETS variant transcription factor 3 [Source:HGNCSymbol;Acc:HGNC:3492]
ENSG00000117114	1.89089	7.44833e-08	ADGRL2	adhesion G protein-coupled receptor L2 [Source:HGNCSymbol;Acc:HGNC:18582]
ENSG00000117222	1.31404	0.00220559	RBBP5	RB binding protein 5, histone lysinemethyltransferase complex subunit [Source:HGNCSymbol;Acc:HGNC:9888]
ENSG00000117228	2.87196	1.59996e-09	GBP1	guanylate binding protein 1 [Source:HGNCSymbol;Acc:HGNC:4182]
ENSG00000117500	1.13642	0.000601281	TMED5	transmembrane p24 trafficking protein 5[Source:HGNC Symbol;Acc:HGNC:24251]
ENSG00000117519	1.19119	5.29904e-06	CNN3	calponin 3 [Source:HGNC Symbol;Acc:HGNC:2157]
ENSG00000117643	1.43137	0.0491222	MAN1C1	mannosidase alpha class 1C member 1 [Source:HGNCSymbol;Acc:HGNC:19080]
ENSG00000117650	1.56049	9.65063e-11	NEK2	NIMA related kinase 2 [Source:HGNCSymbol;Acc:HGNC:7745]
ENSG00000117707	1.98128	0.00705982	PROX1	prospero homeobox 1 [Source:HGNCSymbol;Acc:HGNC:9459]
ENSG00000117724	2.65006	2.7248e-08	CENPF	centromere protein F [Source:HGNCSymbol;Acc:HGNC:1857]
ENSG00000117868	2.42729	7.81966e-19	ESYT2	extended synaptotagmin 2 [Source:HGNCSymbol;Acc:HGNC:22211]
ENSG00000118058	1.84714	0.000291615	KMT2A	lysine methyltransferase 2A [Source:HGNCSymbol;Acc:HGNC:7132]
ENSG00000118193	2.55939	1.06564e-09	KIF14	kinesin family member 14 [Source:HGNCSymbol;Acc:HGNC:19181]
ENSG00000118257	1.32271	4.74449e-06	NRP2	neuropilin 2 [Source:HGNC Symbol;Acc:HGNC:8005]
ENSG00000118298	1.97708	0.00449996	CA14	carbonic anhydrase 14 [Source:HGNCSymbol;Acc:HGNC:1372]
ENSG00000118412	2.25506	5.76295e-06	CASP8AP2	caspase 8 associated protein 2 [Source:HGNCSymbol;Acc:HGNC:1510]
ENSG00000118473	1.50778	0.00381095	SGIP1	SH3GL interacting endocytic adaptor 1 [Source:HGNCSymbol;Acc:HGNC:25412]
ENSG00000118482	1.22645	0.00775685	PHF3	PHD finger protein 3 [Source:HGNCSymbol;Acc:HGNC:8921]
ENSG00000118495	1.62458	1.95935e-07	PLAGL1	PLAG1 like zinc finger 1 [Source:HGNCSymbol;Acc:HGNC:9046]
ENSG00000118513	3.54166	0.00190601	MYB	MYB proto-oncogene, transcription factor[Source:HGNC Symbol;Acc:HGNC:7545]
ENSG00000118523	1.75877	2.21525e-09	CCN2	cellular communication network factor 2[Source:HGNC Symbol;Acc:HGNC:2500]
ENSG00000118596	1.36902	0.00353986	SLC16A7	solute carrier family 16 member 7 [Source:HGNCSymbol;Acc:HGNC:10928]
ENSG00000118620	1.85625	0.000196488	ZNF430	zinc finger protein 430 [Source:HGNCSymbol;Acc:HGNC:20808]
ENSG00000118689	1.12216	0.0046416	FOXO3	forkhead box O3 [Source:HGNC Symbol;Acc:HGNC:3821]
ENSG00000118873	1.23388	0.00446685	RAB3GAP2	RAB3 GTPase activating non-catalytic proteinsubunit 2 [Source:HGNC Symbol;Acc:HGNC:17168]
ENSG00000118922	2.13411	6.20045e-05	KLF12	KLF transcription factor 12 [Source:HGNCSymbol;Acc:HGNC:6346]
ENSG00000118971	4.00211	1.17357e-06	CCND2	cyclin D2 [Source:HGNC Symbol;Acc:HGNC:1583]
ENSG00000119231	1.50218	0.000794311	SENP5	SUMO specific peptidase 5 [Source:HGNCSymbol;Acc:HGNC:28407]
ENSG00000119285	1.12926	0.0276851	HEATR1	HEAT repeat containing 1 [Source:HGNCSymbol;Acc:HGNC:25517]
ENSG00000119314	1.24997	0.00412553	PTBP3	polypyrimidine tract binding protein 3 [Source:HGNCSymbol;Acc:HGNC:10253]
ENSG00000119326	1.24388	3.01136e-07	CTNNAL1	catenin alpha like 1 [Source:HGNCSymbol;Acc:HGNC:2512]
ENSG00000119335	1.20997	0.00506365	SET	SET nuclear proto-oncogene [Source:HGNCSymbol;Acc:HGNC:10760]
ENSG00000119397	1.34829	5.25415e-08	CNTRL	centriolin [Source:HGNC Symbol;Acc:HGNC:1858]
ENSG00000119408	1.12875	0.0026134	NEK6	NIMA related kinase 6 [Source:HGNCSymbol;Acc:HGNC:7749]
ENSG00000119508	1.23618	1.00786e-05	NR4A3	nuclear receptor subfamily 4 group A member 3[Source:HGNC Symbol;Acc:HGNC:7982]
ENSG00000119514	1.25735	9.91671e-07	GALNT12	polypeptide N-acetylgalactosaminyltransferase 12[Source:HGNC Symbol;Acc:HGNC:19877]
ENSG00000119547	2.64196	3.53426e-05	ONECUT2	one cut homeobox 2 [Source:HGNCSymbol;Acc:HGNC:8139]
ENSG00000119685	1.09279	0.000171098	TTLL5	tubulin tyrosine ligase like 5 [Source:HGNCSymbol;Acc:HGNC:19963]
ENSG00000119699	2.78719	2.90695e-05	TGFB3	transforming growth factor beta 3 [Source:HGNCSymbol;Acc:HGNC:11769]
ENSG00000119725	1.6668	0.0203948	ZNF410	zinc finger protein 410 [Source:HGNCSymbol;Acc:HGNC:20144]
ENSG00000119737	1.49559	0.0135117	GPR75	G protein-coupled receptor 75 [Source:HGNCSymbol;Acc:HGNC:4526]
ENSG00000119866	1.6203	0.00497646	BCL11A	BAF chromatin remodeling complex subunit BCL11A[Source:HGNC Symbol;Acc:HGNC:13221]
ENSG00000119906	1.17433	0.0023861	SLF2	SMC5-SMC6 complex localization factor 2[Source:HGNC Symbol;Acc:HGNC:17814]
ENSG00000119912	1.31457	0.000854185	IDE	insulin degrading enzyme [Source:HGNCSymbol;Acc:HGNC:5381]
ENSG00000119927	1.14017	0.0100943	GPAM	glycerol-3-phosphate acyltransferase, mitochondrial[Source:HGNC Symbol;Acc:HGNC:24865]
ENSG00000119969	2.6364	2.82473e-10	HELLS	helicase, lymphoid specific [Source:HGNCSymbol;Acc:HGNC:4861]
ENSG00000120137	1.01371	0.020872	PANK3	pantothenate kinase 3 [Source:HGNCSymbol;Acc:HGNC:19365]
ENSG00000120211	1.14043	0.00153957	INSL4	insulin like 4 [Source:HGNC Symbol;Acc:HGNC:6087]
ENSG00000120215	2.75503	0.0121215	MLANA	melan-A [Source:HGNC Symbol;Acc:HGNC:7124]
ENSG00000120217	1.53949	9.65284e-09	CD274	CD274 molecule [Source:HGNC Symbol;Acc:HGNC:17635]
ENSG00000120253	1.19972	2.20717e-08	NUP43	nucleoporin 43 [Source:HGNC Symbol;Acc:HGNC:21182]
ENSG00000120256	2.30282	0.000911559	LRP11	LDL receptor related protein 11 [Source:HGNCSymbol;Acc:HGNC:16936]
ENSG00000120334	1.73041	2.40282e-11	CENPL	centromere protein L [Source:HGNCSymbol;Acc:HGNC:17879]
ENSG00000120437	1.15983	0.000121019	ACAT2	acetyl-CoA acetyltransferase 2 [Source:HGNCSymbol;Acc:HGNC:94]
ENSG00000120451	1.13629	0.0017871	SNX19	sorting nexin 19 [Source:HGNCSymbol;Acc:HGNC:21532]
ENSG00000120519	1.14207	0.0183954	SLC10A7	solute carrier family 10 member 7 [Source:HGNCSymbol;Acc:HGNC:23088]
ENSG00000120539	2.11613	9.91171e-11	MASTL	microtubule associated serine/threonine kinase like[Source:HGNC Symbol;Acc:HGNC:19042]
ENSG00000120549	1.52306	1.18491e-06	KIAA1217	KIAA1217 [Source:HGNC Symbol;Acc:HGNC:25428]
ENSG00000120594	2.83819	0.000635216	PLXDC2	plexin domain containing 2 [Source:HGNCSymbol;Acc:HGNC:21013]
ENSG00000120693	2.31401	1.54137e-07	SMAD9	SMAD family member 9 [Source:HGNCSymbol;Acc:HGNC:6774]
ENSG00000120738	2.49057	6.84784e-07	EGR1	early growth response 1 [Source:HGNCSymbol;Acc:HGNC:3238]
ENSG00000120756	1.11558	8.71123e-05	PLS1	plastin 1 [Source:HGNC Symbol;Acc:HGNC:9090]
ENSG00000120802	1.59612	4.96204e-10	TMPO	thymopoietin [Source:HGNC Symbol;Acc:HGNC:11875]
ENSG00000120868	2.49463	1.65204e-10	APAF1	apoptotic peptidase activating factor 1[Source:HGNC Symbol;Acc:HGNC:576]
ENSG00000121152	2.04425	7.05893e-23	NCAPH	non-SMC condensin I complex subunit H [Source:HGNCSymbol;Acc:HGNC:1112]
ENSG00000121210	1.06624	0.00482159	TMEM131L	transmembrane 131 like [Source:HGNCSymbol;Acc:HGNC:29146]
ENSG00000121236	1.14509	9.59677e-05	TRIM6	tripartite motif containing 6 [Source:HGNCSymbol;Acc:HGNC:16277]
ENSG00000121621	1.08385	0.00123165	KIF18A	kinesin family member 18A [Source:HGNCSymbol;Acc:HGNC:29441]
ENSG00000121743	2.83597	1.77318e-08	GJA3	gap junction protein alpha 3 [Source:HGNCSymbol;Acc:HGNC:4277]
ENSG00000121753	2.62066	5.49623e-14	ADGRB2	adhesion G protein-coupled receptor B2 [Source:HGNCSymbol;Acc:HGNC:944]
ENSG00000121858	3.51464	0.000435444	TNFSF10	TNF superfamily member 10 [Source:HGNCSymbol;Acc:HGNC:11925]
ENSG00000121879	1.12867	0.0172649	PIK3CA	phosphatidylinositol-4,5-bisphosphate 3-kinasecatalytic subunit alpha [Source:HGNCSymbol;Acc:HGNC:8975]
ENSG00000121940	1.0291	0.00133099	CLCC1	chloride channel CLIC like 1 [Source:HGNCSymbol;Acc:HGNC:29675]
ENSG00000121966	1.25401	0.0395377	CXCR4	C-X-C motif chemokine receptor 4 [Source:HGNCSymbol;Acc:HGNC:2561]
ENSG00000122008	1.27522	0.0053027	POLK	DNA polymerase kappa [Source:HGNCSymbol;Acc:HGNC:9183]
ENSG00000122126	1.00359	0.00228062	OCRL	OCRL inositol polyphosphate-5-phosphatase[Source:HGNC Symbol;Acc:HGNC:8108]
ENSG00000122335	1.3999	0.000825032	SERAC1	serine active site containing 1 [Source:HGNCSymbol;Acc:HGNC:21061]
ENSG00000122417	1.20921	0.00601	ODF2L	outer dense fiber of sperm tails 2 like[Source:HGNC Symbol;Acc:HGNC:29225]
ENSG00000122483	2.33625	0.000341826	CCDC18	coiled-coil domain containing 18 [Source:HGNCSymbol;Acc:HGNC:30370]
ENSG00000122484	1.37763	0.00141191	RPAP2	RNA polymerase II associated protein 2 [Source:HGNCSymbol;Acc:HGNC:25791]
ENSG00000122591	1.25649	0.00011097	HYCC1	hyccin PI4KA lipid kinase complex subunit 1[Source:HGNC Symbol;Acc:HGNC:24587]
ENSG00000122641	2.04495	1.44593e-10	INHBA	inhibin subunit beta A [Source:HGNCSymbol;Acc:HGNC:6066]
ENSG00000122707	1.12314	0.000581028	RECK	reversion inducing cysteine rich protein with kazalmotifs [Source:HGNC Symbol;Acc:HGNC:11345]
ENSG00000122729	1.26159	2.72856e-07	ACO1	aconitase 1 [Source:HGNC Symbol;Acc:HGNC:117]
ENSG00000122779	1.24217	0.000422256	TRIM24	tripartite motif containing 24 [Source:HGNCSymbol;Acc:HGNC:11812]
ENSG00000122861	1.02214	0.00613376	PLAU	plasminogen activator, urokinase [Source:HGNCSymbol;Acc:HGNC:9052]
ENSG00000122870	3.19276	5.31605e-08	BICC1	BicC family RNA binding protein 1 [Source:HGNCSymbol;Acc:HGNC:19351]
ENSG00000122877	2.39256	0.00109178	EGR2	early growth response 2 [Source:HGNCSymbol;Acc:HGNC:3239]
ENSG00000122952	1.04382	0.0227008	ZWINT	ZW10 interacting kinetochore protein [Source:HGNCSymbol;Acc:HGNC:13195]
ENSG00000122966	2.57087	1.77423e-15	CIT	citron rho-interacting serine/threonine kinase[Source:HGNC Symbol;Acc:HGNC:1985]
ENSG00000123066	1.21776	0.00646073	MED13L	mediator complex subunit 13L [Source:HGNCSymbol;Acc:HGNC:22962]
ENSG00000123080	1.12632	0.0293186	CDKN2C	cyclin dependent kinase inhibitor 2C [Source:HGNCSymbol;Acc:HGNC:1789]
ENSG00000123104	2.65131	2.56183e-06	ITPR2	inositol 1,4,5-trisphosphate receptor type 2[Source:HGNC Symbol;Acc:HGNC:6181]
ENSG00000123191	1.02604	0.00381418	ATP7B	ATPase copper transporting beta [Source:HGNCSymbol;Acc:HGNC:870]
ENSG00000123213	1.02693	0.0128684	NLN	neurolysin [Source:HGNC Symbol;Acc:HGNC:16058]
ENSG00000123219	2.08349	2.70251e-11	CENPK	centromere protein K [Source:HGNCSymbol;Acc:HGNC:29479]
ENSG00000123374	1.98225	2.20005e-13	CDK2	cyclin dependent kinase 2 [Source:HGNCSymbol;Acc:HGNC:1771]
ENSG00000123416	1.75868	1.38043e-08	TUBA1B	tubulin alpha 1b [Source:HGNCSymbol;Acc:HGNC:18809]
ENSG00000123473	2.49851	7.494e-12	STIL	STIL centriolar assembly protein [Source:HGNCSymbol;Acc:HGNC:10879]
ENSG00000123485	2.44056	4.32109e-32	HJURP	Holliday junction recognition protein [Source:HGNCSymbol;Acc:HGNC:25444]
ENSG00000123636	1.03573	0.0149332	BAZ2B	bromodomain adjacent to zinc finger domain 2B[Source:HGNC Symbol;Acc:HGNC:963]
ENSG00000123684	1.31001	0.000847964	LPGAT1	lysophosphatidylglycerol acyltransferase 1[Source:HGNC Symbol;Acc:HGNC:28985]
ENSG00000123689	1.84295	0.0102157	G0S2	G0/G1 switch 2 [Source:HGNC Symbol;Acc:HGNC:30229]
ENSG00000123700	1.37487	0.0167344	KCNJ2	potassium inwardly rectifying channel subfamily Jmember 2 [Source:HGNC Symbol;Acc:HGNC:6263]
ENSG00000123737	1.06561	0.00166101	EXOSC9	exosome component 9 [Source:HGNCSymbol;Acc:HGNC:9137]
ENSG00000123908	1.51038	0.00175443	AGO2	argonaute RISC catalytic component 2 [Source:HGNCSymbol;Acc:HGNC:3263]
ENSG00000124126	1.56095	0.00216945	PREX1	phosphatidylinositol-3,4,5-trisphosphate dependentRac exchange factor 1 [Source:HGNC Symbol;Acc:HGNC:32594]
ENSG00000124145	1.17115	8.51825e-12	SDC4	syndecan 4 [Source:HGNC Symbol;Acc:HGNC:10661]
ENSG00000124171	1.33337	0.0136712	PARD6B	par-6 family cell polarity regulator beta[Source:HGNC Symbol;Acc:HGNC:16245]
ENSG00000124203	2.80023	6.19261e-05	ZNF831	zinc finger protein 831 [Source:HGNCSymbol;Acc:HGNC:16167]
ENSG00000124207	1.8459	5.03392e-08	CSE1L	chromosome segregation 1 like [Source:HGNCSymbol;Acc:HGNC:2431]
ENSG00000124374	2.69128	6.65387e-09	PAIP2B	poly(A) binding protein interacting protein 2B[Source:HGNC Symbol;Acc:HGNC:29200]
ENSG00000124406	1.91051	5.91183e-06	ATP8A1	ATPase phospholipid transporting 8A1 [Source:HGNCSymbol;Acc:HGNC:13531]
ENSG00000124429	1.84704	2.29687e-07	POF1B	POF1B actin binding protein [Source:HGNCSymbol;Acc:HGNC:13711]
ENSG00000124459	1.00032	0.000465053	ZNF45	zinc finger protein 45 [Source:HGNCSymbol;Acc:HGNC:13111]
ENSG00000124486	1.57336	0.00204373	USP9X	ubiquitin specific peptidase 9 X-linked[Source:HGNC Symbol;Acc:HGNC:12632]
ENSG00000124493	4.00109	0.000280183	GRM4	glutamate metabotropic receptor 4 [Source:HGNCSymbol;Acc:HGNC:4596]
ENSG00000124571	1.17498	0.000551074	XPO5	exportin 5 [Source:HGNC Symbol;Acc:HGNC:17675]
ENSG00000124789	1.1002	0.00112756	NUP153	nucleoporin 153 [Source:HGNC Symbol;Acc:HGNC:8062]
ENSG00000124942	2.61163	2.00533e-06	AHNAK	AHNAK nucleoprotein [Source:HGNCSymbol;Acc:HGNC:347]
ENSG00000125107	1.78121	0.000264784	CNOT1	CCR4-NOT transcription complex subunit 1[Source:HGNC Symbol;Acc:HGNC:7877]
ENSG00000125319	1.29589	0.00332844	HROB	homologous recombination factor with OB-fold[Source:HGNC Symbol;Acc:HGNC:28460]
ENSG00000125355	4.80615	3.39145e-07	TMEM255A	transmembrane protein 255A [Source:HGNCSymbol;Acc:HGNC:26086]
ENSG00000125430	1.49638	6.74329e-05	HS3ST3B1	heparan sulfate-glucosamine 3-sulfotransferase 3B1[Source:HGNC Symbol;Acc:HGNC:5198]
ENSG00000125450	1.09936	2.849e-05	NUP85	nucleoporin 85 [Source:HGNC Symbol;Acc:HGNC:8734]
ENSG00000125629	1.1683	5.50278e-07	INSIG2	insulin induced gene 2 [Source:HGNCSymbol;Acc:HGNC:20452]
ENSG00000125845	1.49374	1.35197e-06	BMP2	bone morphogenetic protein 2 [Source:HGNCSymbol;Acc:HGNC:1069]
ENSG00000125885	1.67496	1.86828e-06	MCM8	minichromosome maintenance 8 homologousrecombination repair factor [Source:HGNCSymbol;Acc:HGNC:16147]
ENSG00000125966	1.67285	0.000903501	MMP24	matrix metallopeptidase 24 [Source:HGNCSymbol;Acc:HGNC:7172]
ENSG00000125968	1.38574	0.00189457	ID1	inhibitor of DNA binding 1 [Source:HGNCSymbol;Acc:HGNC:5360]
ENSG00000126016	2.78049	4.09549e-07	AMOT	angiomotin [Source:HGNC Symbol;Acc:HGNC:17810]
ENSG00000126070	2.01308	5.66433e-05	AGO3	argonaute RISC catalytic component 3 [Source:HGNCSymbol;Acc:HGNC:18421]
ENSG00000126231	2.25873	0.0104496	PROZ	protein Z, vitamin K dependent plasma glycoprotein[Source:HGNC Symbol;Acc:HGNC:9460]
ENSG00000126749	1.15839	0.0390021	EMG1	EMG1 N1-specific pseudouridine methyltransferase[Source:HGNC Symbol;Acc:HGNC:16912]
ENSG00000126787	2.66001	9.59566e-22	DLGAP5	DLG associated protein 5 [Source:HGNCSymbol;Acc:HGNC:16864]
ENSG00000126870	1.93599	1.59852e-09	DYNC2I1	dynein 2 intermediate chain 1 [Source:HGNCSymbol;Acc:HGNC:21862]
ENSG00000126883	1.17342	0.000279631	NUP214	nucleoporin 214 [Source:HGNC Symbol;Acc:HGNC:8064]
ENSG00000127081	1.56997	0.00374892	ZNF484	zinc finger protein 484 [Source:HGNCSymbol;Acc:HGNC:23385]
ENSG00000127124	1.82626	0.00177479	HIVEP3	HIVEP zinc finger 3 [Source:HGNCSymbol;Acc:HGNC:13561]
ENSG00000127311	1.41679	0.00524045	HELB	DNA helicase B [Source:HGNC Symbol;Acc:HGNC:17196]
ENSG00000127328	1.69004	3.23338e-05	RAB3IP	RAB3A interacting protein [Source:HGNCSymbol;Acc:HGNC:16508]
ENSG00000127481	2.19709	7.59016e-05	UBR4	ubiquitin protein ligase E3 component n-recognin 4[Source:HGNC Symbol;Acc:HGNC:30313]
ENSG00000127603	1.95664	0.000353563	MACF1	microtubule actin crosslinking factor 1[Source:HGNC Symbol;Acc:HGNC:13664]
ENSG00000127824	2.49254	1.88122e-17	TUBA4A	tubulin alpha 4a [Source:HGNCSymbol;Acc:HGNC:12407]
ENSG00000127914	1.71145	0.000614052	AKAP9	A-kinase anchoring protein 9 [Source:HGNCSymbol;Acc:HGNC:379]
ENSG00000127946	1.66996	0.000817968	HIP1	huntingtin interacting protein 1 [Source:HGNCSymbol;Acc:HGNC:4913]
ENSG00000127980	1.12968	0.00237971	PEX1	peroxisomal biogenesis factor 1 [Source:HGNCSymbol;Acc:HGNC:8850]
ENSG00000128408	3.1592	1.40104e-07	RIBC2	RIB43A domain with coiled-coils 2 [Source:HGNCSymbol;Acc:HGNC:13241]
ENSG00000128512	1.3817	0.00156663	DOCK4	dedicator of cytokinesis 4 [Source:HGNCSymbol;Acc:HGNC:19192]
ENSG00000128578	1.98821	2.05539e-07	STRIP2	striatin interacting protein 2 [Source:HGNCSymbol;Acc:HGNC:22209]
ENSG00000128585	1.66377	0.000395135	MKLN1	muskelin 1 [Source:HGNC Symbol;Acc:HGNC:7109]
ENSG00000128607	1.13264	0.0010882	KLHDC10	kelch domain containing 10 [Source:HGNCSymbol;Acc:HGNC:22194]
ENSG00000128641	1.32009	1.21403e-05	MYO1B	myosin IB [Source:HGNC Symbol;Acc:HGNC:7596]
ENSG00000128731	1.6294	0.00204643	HERC2	HECT and RLD domain containing E3 ubiquitin proteinligase 2 [Source:HGNC Symbol;Acc:HGNC:4868]
ENSG00000128791	1.46297	1.91138e-06	TWSG1	twisted gastrulation BMP signaling modulator 1[Source:HGNC Symbol;Acc:HGNC:12429]
ENSG00000128829	1.23533	0.000293817	EIF2AK4	eukaryotic translation initiation factor 2 alphakinase 4 [Source:HGNC Symbol;Acc:HGNC:19687]
ENSG00000128849	1.20746	0.00679953	CGNL1	cingulin like 1 [Source:HGNCSymbol;Acc:HGNC:25931]
ENSG00000128872	1.78804	5.59242e-05	TMOD2	tropomodulin 2 [Source:HGNC Symbol;Acc:HGNC:11872]
ENSG00000128881	1.55065	0.00385089	TTBK2	tau tubulin kinase 2 [Source:HGNCSymbol;Acc:HGNC:19141]
ENSG00000128915	1.07017	0.00419709	ICE2	interactor of little elongation complex ELL subunit2 [Source:HGNC Symbol;Acc:HGNC:29885]
ENSG00000128923	1.75952	0.000477564	MINDY2	MINDY lysine 48 deubiquitinase 2 [Source:HGNCSymbol;Acc:HGNC:26954]
ENSG00000129003	1.76258	0.00262053	VPS13C	vacuolar protein sorting 13 homolog C [Source:HGNCSymbol;Acc:HGNC:23594]
ENSG00000129173	2.69232	5.42904e-09	E2F8	E2F transcription factor 8 [Source:HGNCSymbol;Acc:HGNC:24727]
ENSG00000129315	1.14158	0.00129938	CCNT1	cyclin T1 [Source:HGNC Symbol;Acc:HGNC:1599]
ENSG00000129317	1.40714	0.000741355	PUS7L	pseudouridine synthase 7 like [Source:HGNCSymbol;Acc:HGNC:25276]
ENSG00000129353	1.36707	1.21456e-05	SLC44A2	solute carrier family 44 member 2 [Source:HGNCSymbol;Acc:HGNC:17292]
ENSG00000129422	2.02923	0.000486084	MTUS1	microtubule associated scaffold protein 1[Source:HGNC Symbol;Acc:HGNC:29789]
ENSG00000129521	1.15564	2.01004e-06	EGLN3	egl-9 family hypoxia inducible factor 3[Source:HGNC Symbol;Acc:HGNC:14661]
ENSG00000129534	1.55074	9.09349e-09	MIS18BP1	MIS18 binding protein 1 [Source:HGNCSymbol;Acc:HGNC:20190]
ENSG00000129566	1.9404	8.65569e-09	TEP1	telomerase associated protein 1 [Source:HGNCSymbol;Acc:HGNC:11726]
ENSG00000129675	1.32294	0.000250559	ARHGEF6	Rac/Cdc42 guanine nucleotide exchange factor 6[Source:HGNC Symbol;Acc:HGNC:685]
ENSG00000129810	2.4862	1.24416e-09	SGO1	shugoshin 1 [Source:HGNC Symbol;Acc:HGNC:25088]
ENSG00000130024	1.39402	1.12511e-06	PHF10	PHD finger protein 10 [Source:HGNCSymbol;Acc:HGNC:18250]
ENSG00000130038	1.17163	0.00890403	CRACR2A	calcium release activated channel regulator 2A[Source:HGNC Symbol;Acc:HGNC:28657]
ENSG00000130052	1.08646	0.010631	STARD8	StAR related lipid transfer domain containing 8[Source:HGNC Symbol;Acc:HGNC:19161]
ENSG00000130164	1.02653	4.20635e-06	LDLR	low density lipoprotein receptor [Source:HGNCSymbol;Acc:HGNC:6547]
ENSG00000130227	1.31961	0.000195226	XPO7	exportin 7 [Source:HGNC Symbol;Acc:HGNC:14108]
ENSG00000130413	1.05364	0.0127985	STK33	serine/threonine kinase 33 [Source:HGNCSymbol;Acc:HGNC:14568]
ENSG00000130477	1.07106	0.0177566	UNC13A	unc-13 homolog A [Source:HGNCSymbol;Acc:HGNC:23150]
ENSG00000130544	1.63838	0.00285169	ZNF557	zinc finger protein 557 [Source:HGNCSymbol;Acc:HGNC:28632]
ENSG00000130816	1.37548	3.50233e-16	DNMT1	DNA methyltransferase 1 [Source:HGNCSymbol;Acc:HGNC:2976]
ENSG00000130940	1.58461	2.70145e-09	CASZ1	castor zinc finger 1 [Source:HGNCSymbol;Acc:HGNC:26002]
ENSG00000130962	1.56939	1.72449e-05	PRRG1	proline rich and Gla domain 1 [Source:HGNCSymbol;Acc:HGNC:9469]
ENSG00000131016	1.81679	1.70932e-09	AKAP12	A-kinase anchoring protein 12 [Source:HGNCSymbol;Acc:HGNC:370]
ENSG00000131127	1.74907	0.000342293	ZNF141	zinc finger protein 141 [Source:HGNCSymbol;Acc:HGNC:12926]
ENSG00000131153	1.13241	0.0342554	GINS2	GINS complex subunit 2 [Source:HGNCSymbol;Acc:HGNC:24575]
ENSG00000131263	1.00665	0.0118618	RLIM	ring finger protein, LIM domain interacting[Source:HGNC Symbol;Acc:HGNC:13429]
ENSG00000131373	1.24028	3.85199e-06	HACL1	2-hydroxyacyl-CoA lyase 1 [Source:HGNCSymbol;Acc:HGNC:17856]
ENSG00000131389	1.02822	8.52057e-05	SLC6A6	solute carrier family 6 member 6 [Source:HGNCSymbol;Acc:HGNC:11052]
ENSG00000131462	1.12987	0.00450339	TUBG1	tubulin gamma 1 [Source:HGNCSymbol;Acc:HGNC:12417]
ENSG00000131470	1.4867	0.0106764	PSMC3IP	PSMC3 interacting protein [Source:HGNCSymbol;Acc:HGNC:17928]
ENSG00000131471	1.17947	0.0389589	AOC3	amine oxidase copper containing 3 [Source:HGNCSymbol;Acc:HGNC:550]
ENSG00000131504	2.3958	1.13916e-13	DIAPH1	diaphanous related formin 1 [Source:HGNCSymbol;Acc:HGNC:2876]
ENSG00000131697	1.08343	3.32761e-09	NPHP4	nephrocystin 4 [Source:HGNC Symbol;Acc:HGNC:19104]
ENSG00000131711	1.07398	0.032701	MAP1B	microtubule associated protein 1B [Source:HGNCSymbol;Acc:HGNC:6836]
ENSG00000131747	2.7137	3.62383e-14	TOP2A	DNA topoisomerase II alpha [Source:HGNCSymbol;Acc:HGNC:11989]
ENSG00000131778	2.74621	0.0043612	CHD1L	chromodomain helicase DNA binding protein 1 like[Source:HGNC Symbol;Acc:HGNC:1916]
ENSG00000131969	1.78271	0.00495046	ABHD12B	abhydrolase domain containing 12B [Source:HGNCSymbol;Acc:HGNC:19837]
ENSG00000132003	1.12688	5.56635e-05	ZSWIM4	zinc finger SWIM-type containing 4 [Source:HGNCSymbol;Acc:HGNC:25704]
ENSG00000132436	1.8926	1.83898e-05	FIGNL1	fidgetin like 1 [Source:HGNCSymbol;Acc:HGNC:13286]
ENSG00000132466	1.49493	0.00022256	ANKRD17	ankyrin repeat domain 17 [Source:HGNCSymbol;Acc:HGNC:23575]
ENSG00000132549	1.80749	0.00109515	VPS13B	vacuolar protein sorting 13 homolog B [Source:HGNCSymbol;Acc:HGNC:2183]
ENSG00000132561	1.85586	1.91619e-07	MATN2	matrilin 2 [Source:HGNC Symbol;Acc:HGNC:6908]
ENSG00000132639	3.42495	2.82893e-11	SNAP25	synaptosome associated protein 25 [Source:HGNCSymbol;Acc:HGNC:11132]
ENSG00000132646	1.04674	2.57305e-06	PCNA	proliferating cell nuclear antigen [Source:HGNCSymbol;Acc:HGNC:8729]
ENSG00000132780	1.38325	9.11016e-10	NASP	nuclear autoantigenic sperm protein [Source:HGNCSymbol;Acc:HGNC:7644]
ENSG00000132849	1.04597	0.0172676	PATJ	PATJ crumbs cell polarity complex component[Source:HGNC Symbol;Acc:HGNC:28881]
ENSG00000132932	2.27732	0.000804041	ATP8A2	ATPase phospholipid transporting 8A2 [Source:HGNCSymbol;Acc:HGNC:13533]
ENSG00000132953	1.12348	0.00307722	XPO4	exportin 4 [Source:HGNC Symbol;Acc:HGNC:17796]
ENSG00000133019	1.28605	0.00222283	CHRM3	cholinergic receptor muscarinic 3 [Source:HGNCSymbol;Acc:HGNC:1952]
ENSG00000133026	2.30204	1.75799e-08	MYH10	myosin heavy chain 10 [Source:HGNCSymbol;Acc:HGNC:7568]
ENSG00000133059	1.28742	0.00411338	DSTYK	dual serine/threonine and tyrosine protein kinase[Source:HGNC Symbol;Acc:HGNC:29043]
ENSG00000133119	1.55483	2.8523e-08	RFC3	replication factor C subunit 3 [Source:HGNCSymbol;Acc:HGNC:9971]
ENSG00000133121	2.05231	2.43584e-06	STARD13	StAR related lipid transfer domain containing 13[Source:HGNC Symbol;Acc:HGNC:19164]
ENSG00000133138	2.4117	1.99743e-12	TBC1D8B	TBC1 domain family member 8B [Source:HGNCSymbol;Acc:HGNC:24715]
ENSG00000133302	1.53129	6.26908e-12	SLF1	SMC5-SMC6 complex localization factor 1[Source:HGNC Symbol;Acc:HGNC:25408]
ENSG00000133424	1.43111	1.70695e-07	LARGE1	LARGE xylosyl- and glucuronyltransferase 1[Source:HGNC Symbol;Acc:HGNC:6511]
ENSG00000133657	1.4613	0.000198817	ATP13A3	ATPase 13A3 [Source:HGNC Symbol;Acc:HGNC:24113]
ENSG00000133687	1.20066	0.00207619	TMTC1	transmembrane O-mannosyltransferase targetingcadherins 1 [Source:HGNC Symbol;Acc:HGNC:24099]
ENSG00000133704	1.61561	3.06347e-05	IPO8	importin 8 [Source:HGNC Symbol;Acc:HGNC:9853]
ENSG00000133739	1.9948	1.79848e-05	LRRCC1	leucine rich repeat and coiled-coil centrosomalprotein 1 [Source:HGNC Symbol;Acc:HGNC:29373]
ENSG00000133816	1.65774	0.00029157	MICAL2	microtubule associated monooxygenase, calponin andLIM domain containing 2 [Source:HGNCSymbol;Acc:HGNC:24693]
ENSG00000133863	3.76275	1.36605e-06	TEX15	testis expressed 15, meiosis and synapsisassociated [Source:HGNC Symbol;Acc:HGNC:11738]
ENSG00000133874	1.12209	0.000707738	RNF122	ring finger protein 122 [Source:HGNCSymbol;Acc:HGNC:21147]
ENSG00000134042	2.02766	0.0163804	MRO	maestro [Source:HGNC Symbol;Acc:HGNC:24121]
ENSG00000134057	1.05229	1.16332e-05	CCNB1	cyclin B1 [Source:HGNC Symbol;Acc:HGNC:1579]
ENSG00000134183	1.78441	0.00539637	GNAT2	G protein subunit alpha transducin 2 [Source:HGNCSymbol;Acc:HGNC:4394]
ENSG00000134215	1.6831	0.0198873	VAV3	vav guanine nucleotide exchange factor 3[Source:HGNC Symbol;Acc:HGNC:12659]
ENSG00000134247	1.27563	1.45956e-08	PTGFRN	prostaglandin F2 receptor inhibitor [Source:HGNCSymbol;Acc:HGNC:9601]
ENSG00000134250	1.53535	0.000463415	NOTCH2	notch receptor 2 [Source:HGNCSymbol;Acc:HGNC:7882]
ENSG00000134318	1.68065	0.000201005	ROCK2	Rho associated coiled-coil containing proteinkinase 2 [Source:HGNC Symbol;Acc:HGNC:10252]
ENSG00000134324	1.25074	0.000810402	LPIN1	lipin 1 [Source:HGNC Symbol;Acc:HGNC:13345]
ENSG00000134343	1.45514	0.000860933	ANO3	anoctamin 3 [Source:HGNC Symbol;Acc:HGNC:14004]
ENSG00000134352	1.56377	0.000217584	IL6ST	interleukin 6 cytokine family signal transducer[Source:HGNC Symbol;Acc:HGNC:6021]
ENSG00000134369	2.27526	6.71394e-06	NAV1	neuron navigator 1 [Source:HGNCSymbol;Acc:HGNC:15989]
ENSG00000134569	1.6487	1.72452e-05	LRP4	LDL receptor related protein 4 [Source:HGNCSymbol;Acc:HGNC:6696]
ENSG00000134690	1.32606	0.000510214	CDCA8	cell division cycle associated 8 [Source:HGNCSymbol;Acc:HGNC:14629]
ENSG00000134769	2.33045	7.32008e-11	DTNA	dystrobrevin alpha [Source:HGNCSymbol;Acc:HGNC:3057]
ENSG00000134852	1.62238	0.00401333	CLOCK	clock circadian regulator [Source:HGNCSymbol;Acc:HGNC:2082]
ENSG00000134874	1.36572	0.0147525	DZIP1	DAZ interacting zinc finger protein 1 [Source:HGNCSymbol;Acc:HGNC:20908]
ENSG00000134900	1.03718	0.0141286	TPP2	tripeptidyl peptidase 2 [Source:HGNCSymbol;Acc:HGNC:12016]
ENSG00000134955	2.63537	0.0127566	SLC37A2	solute carrier family 37 member 2 [Source:HGNCSymbol;Acc:HGNC:20644]
ENSG00000135048	1.81809	4.00926e-06	CEMIP2	cell migration inducing hyaluronidase 2[Source:HGNC Symbol;Acc:HGNC:11869]
ENSG00000135127	1.21924	1.73007e-05	BICDL1	BICD family like cargo adaptor 1 [Source:HGNCSymbol;Acc:HGNC:28095]
ENSG00000135164	1.26214	0.000341258	DMTF1	cyclin D binding myb like transcription factor 1[Source:HGNC Symbol;Acc:HGNC:14603]
ENSG00000135249	1.49168	0.000209382	RINT1	RAD50 interactor 1 [Source:HGNCSymbol;Acc:HGNC:21876]
ENSG00000135298	1.16071	0.0163354	ADGRB3	adhesion G protein-coupled receptor B3 [Source:HGNCSymbol;Acc:HGNC:945]
ENSG00000135317	1.65921	0.00144541	SNX14	sorting nexin 14 [Source:HGNCSymbol;Acc:HGNC:14977]
ENSG00000135318	1.0464	4.18702e-06	NT5E	5'-nucleotidase ecto [Source:HGNCSymbol;Acc:HGNC:8021]
ENSG00000135324	2.51987	0.000257338	MRAP2	melanocortin 2 receptor accessory protein 2[Source:HGNC Symbol;Acc:HGNC:21232]
ENSG00000135336	1.22211	0.00411877	ORC3	origin recognition complex subunit 3 [Source:HGNCSymbol;Acc:HGNC:8489]
ENSG00000135378	1.63916	0.0126023	PRRG4	proline rich and Gla domain 4 [Source:HGNCSymbol;Acc:HGNC:30799]
ENSG00000135476	1.78971	1.34264e-18	ESPL1	extra spindle pole bodies like 1, separase[Source:HGNC Symbol;Acc:HGNC:16856]
ENSG00000135540	1.5013	0.00113848	NHSL1	NHS like 1 [Source:HGNC Symbol;Acc:HGNC:21021]
ENSG00000135605	1.23838	0.00112954	TEC	tec protein tyrosine kinase [Source:HGNCSymbol;Acc:HGNC:11719]
ENSG00000135655	1.24302	0.000221499	USP15	ubiquitin specific peptidase 15 [Source:HGNCSymbol;Acc:HGNC:12613]
ENSG00000135678	4.8876	9.69218e-16	CPM	carboxypeptidase M [Source:HGNCSymbol;Acc:HGNC:2311]
ENSG00000135750	2.29074	5.55817e-09	KCNK1	potassium two pore domain channel subfamily Kmember 1 [Source:HGNC Symbol;Acc:HGNC:6272]
ENSG00000135837	1.72914	0.000279876	CEP350	centrosomal protein 350 [Source:HGNCSymbol;Acc:HGNC:24238]
ENSG00000135870	1.23387	0.0141275	RC3H1	ring finger and CCCH-type domains 1 [Source:HGNCSymbol;Acc:HGNC:29434]
ENSG00000135905	1.68047	8.64262e-05	DOCK10	dedicator of cytokinesis 10 [Source:HGNCSymbol;Acc:HGNC:23479]
ENSG00000135912	1.05049	0.000879132	TTLL4	tubulin tyrosine ligase like 4 [Source:HGNCSymbol;Acc:HGNC:28976]
ENSG00000135913	2.3473	4.66485e-06	USP37	ubiquitin specific peptidase 37 [Source:HGNCSymbol;Acc:HGNC:20063]
ENSG00000135976	2.2074	0.000265729	ANKRD36	ankyrin repeat domain 36 [Source:HGNCSymbol;Acc:HGNC:24079]
ENSG00000136021	1.02471	0.00200971	SCYL2	SCY1 like pseudokinase 2 [Source:HGNCSymbol;Acc:HGNC:19286]
ENSG00000136040	2.82351	0.00104954	PLXNC1	plexin C1 [Source:HGNC Symbol;Acc:HGNC:9106]
ENSG00000136051	1.07426	0.00413885	WASHC4	WASH complex subunit 4 [Source:HGNCSymbol;Acc:HGNC:29174]
ENSG00000136052	2.31503	1.04701e-06	SLC41A2	solute carrier family 41 member 2 [Source:HGNCSymbol;Acc:HGNC:31045]
ENSG00000136108	1.51473	4.52057e-12	CKAP2	cytoskeleton associated protein 2 [Source:HGNCSymbol;Acc:HGNC:1990]
ENSG00000136122	1.18692	0.00724241	BORA	BORA aurora kinase A activator [Source:HGNCSymbol;Acc:HGNC:24724]
ENSG00000136160	2.61521	2.23101e-05	EDNRB	endothelin receptor type B [Source:HGNCSymbol;Acc:HGNC:3180]
ENSG00000136231	1.1727	0.000329029	IGF2BP3	insulin like growth factor 2 mRNA binding protein 3[Source:HGNC Symbol;Acc:HGNC:28868]
ENSG00000136237	2.94974	4.48007e-10	RAPGEF5	Rap guanine nucleotide exchange factor 5[Source:HGNC Symbol;Acc:HGNC:16862]
ENSG00000136273	1.03854	3.60205e-05	HUS1	HUS1 checkpoint clamp component [Source:HGNCSymbol;Acc:HGNC:5309]
ENSG00000136492	2.3431	4.67821e-08	BRIP1	BRCA1 interacting helicase 1 [Source:HGNCSymbol;Acc:HGNC:20473]
ENSG00000136542	2.07607	1.51165e-09	GALNT5	polypeptide N-acetylgalactosaminyltransferase 5[Source:HGNC Symbol;Acc:HGNC:4127]
ENSG00000136636	1.04075	0.000381962	KCTD3	potassium channel tetramerization domain containing3 [Source:HGNC Symbol;Acc:HGNC:21305]
ENSG00000136824	2.09402	8.24838e-09	SMC2	structural maintenance of chromosomes 2[Source:HGNC Symbol;Acc:HGNC:14011]
ENSG00000136861	1.05649	0.000318259	CDK5RAP2	CDK5 regulatory subunit associated protein 2[Source:HGNC Symbol;Acc:HGNC:18672]
ENSG00000136874	1.21831	0.00123157	STX17	syntaxin 17 [Source:HGNC Symbol;Acc:HGNC:11432]
ENSG00000136895	1.19502	0.0351205	GARNL3	GTPase activating Rap/RanGAP domain like 3[Source:HGNC Symbol;Acc:HGNC:25425]
ENSG00000136937	1.5402	2.58444e-06	NCBP1	nuclear cap binding protein subunit 1 [Source:HGNCSymbol;Acc:HGNC:7658]
ENSG00000136982	1.17966	0.00191062	DSCC1	DNA replication and sister chromatid cohesion 1[Source:HGNC Symbol;Acc:HGNC:24453]
ENSG00000137076	1.19753	0.000440696	TLN1	talin 1 [Source:HGNC Symbol;Acc:HGNC:11845]
ENSG00000137135	1.52581	0.000993098	ARHGEF39	Rho guanine nucleotide exchange factor 39[Source:HGNC Symbol;Acc:HGNC:25909]
ENSG00000137145	1.61381	0.000933198	DENND4C	DENN domain containing 4C [Source:HGNCSymbol;Acc:HGNC:26079]
ENSG00000137198	1.2757	0.00196003	GMPR	guanosine monophosphate reductase [Source:HGNCSymbol;Acc:HGNC:4376]
ENSG00000137310	1.97288	5.695e-11	TCF19	transcription factor 19 [Source:HGNCSymbol;Acc:HGNC:11629]
ENSG00000137393	1.95007	0.00014474	RNF144B	ring finger protein 144B [Source:HGNCSymbol;Acc:HGNC:21578]
ENSG00000137486	1.84754	1.70289e-07	ARRB1	arrestin beta 1 [Source:HGNC Symbol;Acc:HGNC:711]
ENSG00000137502	1.86808	3.21007e-05	RAB30	RAB30, member RAS oncogene family [Source:HGNCSymbol;Acc:HGNC:9770]
ENSG00000137601	1.18959	0.00183934	NEK1	NIMA related kinase 1 [Source:HGNCSymbol;Acc:HGNC:7744]
ENSG00000137628	1.50569	0.00968056	DDX60	DExD/H-box helicase 60 [Source:HGNCSymbol;Acc:HGNC:25942]
ENSG00000137642	1.85468	6.41391e-07	SORL1	sortilin related receptor 1 [Source:HGNCSymbol;Acc:HGNC:11185]
ENSG00000137713	1.34603	0.000477108	PPP2R1B	protein phosphatase 2 scaffold subunit Abeta[Source:HGNC Symbol;Acc:HGNC:9303]
ENSG00000137770	1.50377	3.29863e-08	CTDSPL2	CTD small phosphatase like 2 [Source:HGNCSymbol;Acc:HGNC:26936]
ENSG00000137801	2.31428	6.94778e-05	THBS1	thrombospondin 1 [Source:HGNCSymbol;Acc:HGNC:11785]
ENSG00000137807	2.21147	9.89289e-18	KIF23	kinesin family member 23 [Source:HGNCSymbol;Acc:HGNC:6392]
ENSG00000137809	4.41065	1.36194e-16	ITGA11	integrin subunit alpha 11 [Source:HGNCSymbol;Acc:HGNC:6136]
ENSG00000137812	3.42785	9.76288e-14	KNL1	kinetochore scaffold 1 [Source:HGNCSymbol;Acc:HGNC:24054]
ENSG00000137822	2.14053	4.54584e-08	TUBGCP4	tubulin gamma complex associated protein 4[Source:HGNC Symbol;Acc:HGNC:16691]
ENSG00000137831	1.8465	1.30129e-06	UACA	uveal autoantigen with coiled-coil domains andankyrin repeats [Source:HGNC Symbol;Acc:HGNC:15947]
ENSG00000137845	1.00042	0.00342343	ADAM10	ADAM metallopeptidase domain 10 [Source:HGNCSymbol;Acc:HGNC:188]
ENSG00000137941	1.79905	8.5345e-06	TTLL7	tubulin tyrosine ligase like 7 [Source:HGNCSymbol;Acc:HGNC:26242]
ENSG00000137965	1.96734	3.74873e-10	IFI44	interferon induced protein 44 [Source:HGNCSymbol;Acc:HGNC:16938]
ENSG00000138018	1.75919	9.00619e-05	SELENOI	selenoprotein I [Source:HGNCSymbol;Acc:HGNC:29361]
ENSG00000138061	1.16993	0.000820869	CYP1B1	cytochrome P450 family 1 subfamily B member 1[Source:HGNC Symbol;Acc:HGNC:2597]
ENSG00000138092	1.56004	9.7969e-08	CENPO	centromere protein O [Source:HGNCSymbol;Acc:HGNC:28152]
ENSG00000138160	2.62753	2.29992e-11	KIF11	kinesin family member 11 [Source:HGNCSymbol;Acc:HGNC:6388]
ENSG00000138180	1.92001	3.45989e-16	CEP55	centrosomal protein 55 [Source:HGNCSymbol;Acc:HGNC:1161]
ENSG00000138182	2.9116	2.62694e-18	KIF20B	kinesin family member 20B [Source:HGNCSymbol;Acc:HGNC:7212]
ENSG00000138193	3.81407	4.40082e-10	PLCE1	phospholipase C epsilon 1 [Source:HGNCSymbol;Acc:HGNC:17175]
ENSG00000138346	2.10057	1.09108e-11	DNA2	DNA replication helicase/nuclease 2 [Source:HGNCSymbol;Acc:HGNC:2939]
ENSG00000138376	3.257	4.08665e-12	BARD1	BRCA1 associated RING domain 1 [Source:HGNCSymbol;Acc:HGNC:952]
ENSG00000138439	1.06874	0.00616209	FAM117B	family with sequence similarity 117 member B[Source:HGNC Symbol;Acc:HGNC:14440]
ENSG00000138468	1.15244	0.024509	SENP7	SUMO specific peptidase 7 [Source:HGNCSymbol;Acc:HGNC:30402]
ENSG00000138594	1.13232	0.00129526	TMOD3	tropomodulin 3 [Source:HGNC Symbol;Acc:HGNC:11873]
ENSG00000138642	1.14088	0.0177782	HERC6	HECT and RLD domain containing E3 ubiquitin proteinligase family member 6 [Source:HGNCSymbol;Acc:HGNC:26072]
ENSG00000138658	3.21732	9.77102e-08	ZGRF1	zinc finger GRF-type containing 1 [Source:HGNCSymbol;Acc:HGNC:25654]
ENSG00000138688	1.4921	0.00959208	BLTP1	bridge-like lipid transfer protein family member 1[Source:HGNC Symbol;Acc:HGNC:26953]
ENSG00000138696	2.19904	0.00526112	BMPR1B	bone morphogenetic protein receptor type 1B[Source:HGNC Symbol;Acc:HGNC:1077]
ENSG00000138735	2.58126	0.000378668	PDE5A	phosphodiesterase 5A [Source:HGNCSymbol;Acc:HGNC:8784]
ENSG00000138767	1.0954	0.0138796	CNOT6L	CCR4-NOT transcription complex subunit 6 like[Source:HGNC Symbol;Acc:HGNC:18042]
ENSG00000138771	3.08182	4.75358e-09	SHROOM3	shroom family member 3 [Source:HGNCSymbol;Acc:HGNC:30422]
ENSG00000138778	2.74669	6.85183e-13	CENPE	centromere protein E [Source:HGNCSymbol;Acc:HGNC:1856]
ENSG00000138780	1.38975	0.000169288	GSTCD	glutathione S-transferase C-terminal domaincontaining [Source:HGNC Symbol;Acc:HGNC:25806]
ENSG00000138802	1.00383	0.0112422	SEC24B	SEC24 homolog B, COPII coat complex component[Source:HGNC Symbol;Acc:HGNC:10704]
ENSG00000138814	1.88025	0.000295096	PPP3CA	protein phosphatase 3 catalytic subunit alpha[Source:HGNC Symbol;Acc:HGNC:9314]
ENSG00000139044	1.2372	8.93899e-05	B4GALNT3	beta-1,4-N-acetyl-galactosaminyltransferase 3[Source:HGNC Symbol;Acc:HGNC:24137]
ENSG00000139132	1.42637	0.00429438	FGD4	FYVE, RhoGEF and PH domain containing 4[Source:HGNC Symbol;Acc:HGNC:19125]
ENSG00000139133	1.73202	0.000193152	ALG10	ALG10 alpha-1,2-glucosyltransferase [Source:HGNCSymbol;Acc:HGNC:23162]
ENSG00000139163	2.15917	1.52378e-06	ETNK1	ethanolamine kinase 1 [Source:HGNCSymbol;Acc:HGNC:24649]
ENSG00000139194	2.15206	0.00107583	RBP5	retinol binding protein 5 [Source:HGNCSymbol;Acc:HGNC:15847]
ENSG00000139218	1.05599	0.0122012	SCAF11	SR-related CTD associated factor 11 [Source:HGNCSymbol;Acc:HGNC:10784]
ENSG00000139278	1.36667	0.00121111	GLIPR1	GLI pathogenesis related 1 [Source:HGNCSymbol;Acc:HGNC:17001]
ENSG00000139289	1.02381	0.000275886	PHLDA1	pleckstrin homology like domain family A member 1[Source:HGNC Symbol;Acc:HGNC:8933]
ENSG00000139318	1.70098	4.13037e-09	DUSP6	dual specificity phosphatase 6 [Source:HGNCSymbol;Acc:HGNC:3072]
ENSG00000139323	1.0596	0.00186869	POC1B	POC1 centriolar protein B [Source:HGNCSymbol;Acc:HGNC:30836]
ENSG00000139324	1.97928	2.79219e-05	TMTC3	transmembrane O-mannosyltransferase targetingcadherins 3 [Source:HGNC Symbol;Acc:HGNC:26899]
ENSG00000139344	1.03551	6.64498e-06	AMDHD1	amidohydrolase domain containing 1 [Source:HGNCSymbol;Acc:HGNC:28577]
ENSG00000139354	1.37467	0.000236233	GAS2L3	growth arrest specific 2 like 3 [Source:HGNCSymbol;Acc:HGNC:27475]
ENSG00000139364	2.73736	0.000117995	TMEM132B	transmembrane protein 132B [Source:HGNCSymbol;Acc:HGNC:29397]
ENSG00000139537	2.21826	1.01245e-05	CCDC65	coiled-coil domain containing 65 [Source:HGNCSymbol;Acc:HGNC:29937]
ENSG00000139618	3.10193	5.79708e-09	BRCA2	BRCA2 DNA repair associated [Source:HGNCSymbol;Acc:HGNC:1101]
ENSG00000139668	1.67252	1.12119e-05	WDFY2	WD repeat and FYVE domain containing 2 [Source:HGNCSymbol;Acc:HGNC:20482]
ENSG00000139687	1.43558	1.83298e-05	RB1	RB transcriptional corepressor 1 [Source:HGNCSymbol;Acc:HGNC:9884]
ENSG00000139697	1.25678	0.0139267	SBNO1	strawberry notch homolog 1 [Source:HGNCSymbol;Acc:HGNC:22973]
ENSG00000139734	3.03801	5.56082e-17	DIAPH3	diaphanous related formin 3 [Source:HGNCSymbol;Acc:HGNC:15480]
ENSG00000139793	1.27132	0.00185087	MBNL2	muscleblind like splicing regulator 2 [Source:HGNCSymbol;Acc:HGNC:16746]
ENSG00000139880	1.05982	0.0278718	CDH24	cadherin 24 [Source:HGNC Symbol;Acc:HGNC:14265]
ENSG00000139910	1.77727	2.43236e-06	NOVA1	NOVA alternative splicing regulator 1 [Source:HGNCSymbol;Acc:HGNC:7886]
ENSG00000139971	3.25576	1.14639e-17	ARMH4	armadillo like helical domain containing 4[Source:HGNC Symbol;Acc:HGNC:19846]
ENSG00000140015	1.57915	0.0022015	KCNH5	potassium voltage-gated channel subfamily H member5 [Source:HGNC Symbol;Acc:HGNC:6254]
ENSG00000140022	3.10532	0.000395592	STON2	stonin 2 [Source:HGNC Symbol;Acc:HGNC:30652]
ENSG00000140090	4.18709	1.37868e-05	SLC24A4	solute carrier family 24 member 4 [Source:HGNCSymbol;Acc:HGNC:10978]
ENSG00000140284	1.18628	3.41124e-05	SLC27A2	solute carrier family 27 member 2 [Source:HGNCSymbol;Acc:HGNC:10996]
ENSG00000140386	1.1485	0.000475539	SCAPER	S-phase cyclin A associated protein in the ER[Source:HGNC Symbol;Acc:HGNC:13081]
ENSG00000140450	1.56734	6.41968e-07	ARRDC4	arrestin domain containing 4 [Source:HGNCSymbol;Acc:HGNC:28087]
ENSG00000140471	1.14789	0.000725915	LINS1	lines homolog 1 [Source:HGNCSymbol;Acc:HGNC:30922]
ENSG00000140521	1.03809	4.43502e-08	POLG	DNA polymerase gamma, catalytic subunit[Source:HGNC Symbol;Acc:HGNC:9179]
ENSG00000140525	2.70725	2.21735e-17	FANCI	FA complementation group I [Source:HGNCSymbol;Acc:HGNC:25568]
ENSG00000140526	2.17998	2.80722e-07	ABHD2	abhydrolase domain containing 2, acylglycerollipase [Source:HGNC Symbol;Acc:HGNC:18717]
ENSG00000140534	3.10647	1.01061e-22	TICRR	TOPBP1 interacting checkpoint and replicationregulator [Source:HGNC Symbol;Acc:HGNC:28704]
ENSG00000140575	1.05618	0.0106508	IQGAP1	IQ motif containing GTPase activating protein 1[Source:HGNC Symbol;Acc:HGNC:6110]
ENSG00000140678	2.90015	0.0120834	ITGAX	integrin subunit alpha X [Source:HGNCSymbol;Acc:HGNC:6152]
ENSG00000140749	3.56934	0.000158467	IGSF6	immunoglobulin superfamily member 6 [Source:HGNCSymbol;Acc:HGNC:5953]
ENSG00000140807	2.98494	1.35457e-07	NKD1	NKD inhibitor of WNT signaling pathway 1[Source:HGNC Symbol;Acc:HGNC:17045]
ENSG00000141252	1.0925	0.00212289	VPS53	VPS53 subunit of GARP complex [Source:HGNCSymbol;Acc:HGNC:25608]
ENSG00000141279	1.08626	0.000149988	NPEPPS	aminopeptidase puromycin sensitive [Source:HGNCSymbol;Acc:HGNC:7900]
ENSG00000141298	2.49036	2.72265e-08	SSH2	slingshot protein phosphatase 2 [Source:HGNCSymbol;Acc:HGNC:30580]
ENSG00000141314	1.41823	0.00277502	RHBDL3	rhomboid like 3 [Source:HGNCSymbol;Acc:HGNC:16502]
ENSG00000141367	1.03413	0.012565	CLTC	clathrin heavy chain [Source:HGNCSymbol;Acc:HGNC:2092]
ENSG00000141431	4.97285	1.02399e-06	ASXL3	ASXL transcriptional regulator 3 [Source:HGNCSymbol;Acc:HGNC:29357]
ENSG00000141449	2.8329	3.22778e-07	GREB1L	GREB1 like retinoic acid receptor coactivator[Source:HGNC Symbol;Acc:HGNC:31042]
ENSG00000141556	1.16313	6.02315e-06	TBCD	tubulin folding cofactor D [Source:HGNCSymbol;Acc:HGNC:11581]
ENSG00000141622	1.69315	0.0100405	RNF165	ring finger protein 165 [Source:HGNCSymbol;Acc:HGNC:31696]
ENSG00000141655	1.66068	8.02717e-05	TNFRSF11A	TNF receptor superfamily member 11a [Source:HGNCSymbol;Acc:HGNC:11908]
ENSG00000141968	2.96678	8.14547e-05	VAV1	vav guanine nucleotide exchange factor 1[Source:HGNC Symbol;Acc:HGNC:12657]
ENSG00000142149	1.06807	0.0208257	HUNK	hormonally up-regulated Neu-associated kinase[Source:HGNC Symbol;Acc:HGNC:13326]
ENSG00000142197	1.51119	0.000270045	DOP1B	DOP1 leucine zipper like protein B [Source:HGNCSymbol;Acc:HGNC:1291]
ENSG00000142207	1.44425	7.7895e-05	URB1	URB1 ribosome biogenesis homolog [Source:HGNCSymbol;Acc:HGNC:17344]
ENSG00000142396	1.33341	0.0424128	ERVK3-1	endogenous retrovirus group K3 member 1[Source:HGNC Symbol;Acc:HGNC:30466]
ENSG00000142494	1.04425	1.90262e-05	SLC47A1	solute carrier family 47 member 1 [Source:HGNCSymbol;Acc:HGNC:25588]
ENSG00000142627	1.20301	1.89567e-06	EPHA2	EPH receptor A2 [Source:HGNC Symbol;Acc:HGNC:3386]
ENSG00000142731	1.91025	2.19964e-07	PLK4	polo like kinase 4 [Source:HGNCSymbol;Acc:HGNC:11397]
ENSG00000142794	1.00949	0.0153421	NBPF3	NBPF member 3 [Source:HGNC Symbol;Acc:HGNC:25076]
ENSG00000142867	1.39376	7.97378e-05	BCL10	BCL10 immune signaling adaptor [Source:HGNCSymbol;Acc:HGNC:989]
ENSG00000142871	1.28032	9.67679e-05	CCN1	cellular communication network factor 1[Source:HGNC Symbol;Acc:HGNC:2654]
ENSG00000142875	1.87701	2.69087e-07	PRKACB	protein kinase cAMP-activated catalytic subunitbeta [Source:HGNC Symbol;Acc:HGNC:9381]
ENSG00000142945	2.01702	4.88779e-19	KIF2C	kinesin family member 2C [Source:HGNCSymbol;Acc:HGNC:6393]
ENSG00000143033	1.02964	0.00342025	MTF2	metal response element binding transcription factor2 [Source:HGNC Symbol;Acc:HGNC:29535]
ENSG00000143036	1.55772	0.0049824	SLC44A3	solute carrier family 44 member 3 [Source:HGNCSymbol;Acc:HGNC:28689]
ENSG00000143061	1.19674	0.00018094	IGSF3	immunoglobulin superfamily member 3 [Source:HGNCSymbol;Acc:HGNC:5950]
ENSG00000143067	1.08103	0.00246424	ZNF697	zinc finger protein 697 [Source:HGNCSymbol;Acc:HGNC:32034]
ENSG00000143190	1.86941	0.000732903	POU2F1	POU class 2 homeobox 1 [Source:HGNCSymbol;Acc:HGNC:9212]
ENSG00000143195	4.08783	1.51001e-12	ILDR2	immunoglobulin like domain containing receptor 2[Source:HGNC Symbol;Acc:HGNC:18131]
ENSG00000143228	1.86677	2.9567e-09	NUF2	NUF2 component of NDC80 kinetochore complex[Source:HGNC Symbol;Acc:HGNC:14621]
ENSG00000143322	1.25534	0.0129486	ABL2	ABL proto-oncogene 2, non-receptor tyrosine kinase[Source:HGNC Symbol;Acc:HGNC:77]
ENSG00000143324	1.34543	0.00032343	XPR1	xenotropic and polytropic retrovirus receptor 1[Source:HGNC Symbol;Acc:HGNC:12827]
ENSG00000143341	1.58774	0.00546632	HMCN1	hemicentin 1 [Source:HGNC Symbol;Acc:HGNC:19194]
ENSG00000143355	1.1264	0.0120875	LHX9	LIM homeobox 9 [Source:HGNC Symbol;Acc:HGNC:14222]
ENSG00000143384	1.56752	6.14682e-11	MCL1	MCL1 apoptosis regulator, BCL2 family member[Source:HGNC Symbol;Acc:HGNC:6943]
ENSG00000143476	2.48698	2.77492e-13	DTL	denticleless E3 ubiquitin protein ligase homolog[Source:HGNC Symbol;Acc:HGNC:30288]
ENSG00000143494	1.30974	0.00727931	VASH2	vasohibin 2 [Source:HGNC Symbol;Acc:HGNC:25723]
ENSG00000143641	1.40308	4.98329e-16	GALNT2	polypeptide N-acetylgalactosaminyltransferase 2[Source:HGNC Symbol;Acc:HGNC:4124]
ENSG00000143669	1.8369	0.000407592	LYST	lysosomal trafficking regulator [Source:HGNCSymbol;Acc:HGNC:1968]
ENSG00000143674	1.24587	7.14013e-05	MAP3K21	mitogen-activated protein kinase kinase kinase 21[Source:HGNC Symbol;Acc:HGNC:29798]
ENSG00000143702	1.07499	0.00262613	CEP170	centrosomal protein 170 [Source:HGNCSymbol;Acc:HGNC:28920]
ENSG00000143776	1.1813	0.0226067	CDC42BPA	CDC42 binding protein kinase alpha [Source:HGNCSymbol;Acc:HGNC:1737]
ENSG00000143797	2.72738	6.88967e-12	MBOAT2	membrane bound O-acyltransferase domain containing2 [Source:HGNC Symbol;Acc:HGNC:25193]
ENSG00000143842	1.05081	8.85632e-07	SOX13	SRY-box transcription factor 13 [Source:HGNCSymbol;Acc:HGNC:11192]
ENSG00000143921	3.63239	2.2514e-06	ABCG8	ATP binding cassette subfamily G member 8[Source:HGNC Symbol;Acc:HGNC:13887]
ENSG00000143952	1.15934	0.0117254	VPS54	VPS54 subunit of GARP complex [Source:HGNCSymbol;Acc:HGNC:18652]
ENSG00000143970	1.40544	0.00400043	ASXL2	ASXL transcriptional regulator 2 [Source:HGNCSymbol;Acc:HGNC:23805]
ENSG00000143995	1.53371	0.00808357	MEIS1	Meis homeobox 1 [Source:HGNC Symbol;Acc:HGNC:7000]
ENSG00000144036	1.11962	0.00389976	EXOC6B	exocyst complex component 6B [Source:HGNCSymbol;Acc:HGNC:17085]
ENSG00000144063	1.62724	2.72744e-07	MALL	mal, T cell differentiation protein like[Source:HGNC Symbol;Acc:HGNC:6818]
ENSG00000144228	1.38805	0.000179999	SPOPL	speckle type BTB/POZ protein like [Source:HGNCSymbol;Acc:HGNC:27934]
ENSG00000144278	1.04305	0.00589585	GALNT13	polypeptide N-acetylgalactosaminyltransferase 13[Source:HGNC Symbol;Acc:HGNC:23242]
ENSG00000144320	2.11408	6.60929e-08	LNPK	lunapark, ER junction formation factor [Source:HGNCSymbol;Acc:HGNC:21610]
ENSG00000144331	1.49783	0.000199479	ZNF385B	zinc finger protein 385B [Source:HGNCSymbol;Acc:HGNC:26332]
ENSG00000144354	1.56634	2.8657e-12	CDCA7	cell division cycle associated 7 [Source:HGNCSymbol;Acc:HGNC:14628]
ENSG00000144357	1.64524	0.000264037	UBR3	ubiquitin protein ligase E3 component n-recognin 3[Source:HGNC Symbol;Acc:HGNC:30467]
ENSG00000144369	1.51639	0.0021175	FAM171B	family with sequence similarity 171 member B[Source:HGNC Symbol;Acc:HGNC:29412]
ENSG00000144395	2.17937	0.000995013	CCDC150	coiled-coil domain containing 150 [Source:HGNCSymbol;Acc:HGNC:26834]
ENSG00000144426	2.23231	1.24134e-05	NBEAL1	neurobeachin like 1 [Source:HGNCSymbol;Acc:HGNC:20681]
ENSG00000144476	1.91363	9.12051e-05	ACKR3	atypical chemokine receptor 3 [Source:HGNCSymbol;Acc:HGNC:23692]
ENSG00000144554	2.95894	2.50308e-10	FANCD2	FA complementation group D2 [Source:HGNCSymbol;Acc:HGNC:3585]
ENSG00000144559	1.13903	0.000243439	TAMM41	TAM41 mitochondrial translocator assembly andmaintenance homolog [Source:HGNC Symbol;Acc:HGNC:25187]
ENSG00000144583	1.18535	0.027955	MARCHF4	membrane associated ring-CH-type finger 4[Source:HGNC Symbol;Acc:HGNC:29269]
ENSG00000144642	1.48548	0.00260955	RBMS3	RNA binding motif single stranded interactingprotein 3 [Source:HGNC Symbol;Acc:HGNC:13427]
ENSG00000144655	1.59174	6.09956e-05	CSRNP1	cysteine and serine rich nuclear protein 1[Source:HGNC Symbol;Acc:HGNC:14300]
ENSG00000144677	1.39475	0.00159002	CTDSPL	CTD small phosphatase like [Source:HGNCSymbol;Acc:HGNC:16890]
ENSG00000144730	1.33287	0.0192812	IL17RD	interleukin 17 receptor D [Source:HGNCSymbol;Acc:HGNC:17616]
ENSG00000144747	1.26143	0.00290055	TMF1	TATA element modulatory factor 1 [Source:HGNCSymbol;Acc:HGNC:11870]
ENSG00000144802	1.73682	2.92703e-10	NFKBIZ	NFKB inhibitor zeta [Source:HGNCSymbol;Acc:HGNC:29805]
ENSG00000144821	1.86606	0.0145254	MYH15	myosin heavy chain 15 [Source:HGNCSymbol;Acc:HGNC:31073]
ENSG00000144893	1.92688	0.000996444	MED12L	mediator complex subunit 12L [Source:HGNCSymbol;Acc:HGNC:16050]
ENSG00000144959	1.26303	0.000726961	NCEH1	neutral cholesterol ester hydrolase 1 [Source:HGNCSymbol;Acc:HGNC:29260]
ENSG00000145012	1.43198	0.0144838	LPP	LIM domain containing preferred translocationpartner in lipoma [Source:HGNC Symbol;Acc:HGNC:6679]
ENSG00000145016	1.34072	0.00151151	RUBCN	rubicon autophagy regulator [Source:HGNCSymbol;Acc:HGNC:28991]
ENSG00000145147	3.30853	8.39554e-09	SLIT2	slit guidance ligand 2 [Source:HGNCSymbol;Acc:HGNC:11086]
ENSG00000145242	1.19625	0.00430028	EPHA5	EPH receptor A5 [Source:HGNC Symbol;Acc:HGNC:3389]
ENSG00000145246	2.32988	2.43409e-08	ATP10D	ATPase phospholipid transporting 10D (putative)[Source:HGNC Symbol;Acc:HGNC:13549]
ENSG00000145332	1.28177	0.000847628	KLHL8	kelch like family member 8 [Source:HGNCSymbol;Acc:HGNC:18644]
ENSG00000145348	1.59192	6.71866e-06	TBCK	TBC1 domain containing kinase [Source:HGNCSymbol;Acc:HGNC:28261]
ENSG00000145365	1.06453	9.91117e-05	TIFA	TRAF interacting protein with forkhead associateddomain [Source:HGNC Symbol;Acc:HGNC:19075]
ENSG00000145386	2.91748	1.48717e-31	CCNA2	cyclin A2 [Source:HGNC Symbol;Acc:HGNC:1578]
ENSG00000145390	1.62935	1.08976e-05	USP53	ubiquitin specific peptidase 53 [Source:HGNCSymbol;Acc:HGNC:29255]
ENSG00000145495	1.19375	0.000857681	MARCHF6	membrane associated ring-CH-type finger 6[Source:HGNC Symbol;Acc:HGNC:30550]
ENSG00000145555	1.58808	4.31465e-06	MYO10	myosin X [Source:HGNC Symbol;Acc:HGNC:7593]
ENSG00000145569	2.55527	7.54882e-06	OTULINL	OTU deubiquitinase with linear linkage specificitylike [Source:HGNC Symbol;Acc:HGNC:25629]
ENSG00000145604	1.05327	0.000152767	SKP2	S-phase kinase associated protein 2 [Source:HGNCSymbol;Acc:HGNC:10901]
ENSG00000145623	1.33764	4.35893e-05	OSMR	oncostatin M receptor [Source:HGNCSymbol;Acc:HGNC:8507]
ENSG00000145703	3.54069	9.98892e-05	IQGAP2	IQ motif containing GTPase activating protein 2[Source:HGNC Symbol;Acc:HGNC:6111]
ENSG00000145725	1.29304	0.000967258	PPIP5K2	diphosphoinositol pentakisphosphate kinase 2[Source:HGNC Symbol;Acc:HGNC:29035]
ENSG00000145734	1.61143	0.000475062	BDP1	B double prime 1, subunit of RNA polymerase IIItranscription initiation factor IIIB [Source:HGNCSymbol;Acc:HGNC:13652]
ENSG00000145743	1.14606	0.00573294	FBXL17	F-box and leucine rich repeat protein 17[Source:HGNC Symbol;Acc:HGNC:13615]
ENSG00000145780	1.05263	0.00360717	FEM1C	fem-1 homolog C [Source:HGNCSymbol;Acc:HGNC:16933]
ENSG00000145819	1.88966	7.62645e-06	ARHGAP26	Rho GTPase activating protein 26 [Source:HGNCSymbol;Acc:HGNC:17073]
ENSG00000145990	1.37521	0.00289907	GFOD1	glucose-fructose oxidoreductase domain containing 1[Source:HGNC Symbol;Acc:HGNC:21096]
ENSG00000146021	1.16856	0.000852344	KLHL3	kelch like family member 3 [Source:HGNCSymbol;Acc:HGNC:6354]
ENSG00000146143	1.62706	1.09344e-07	PRIM2	DNA primase subunit 2 [Source:HGNCSymbol;Acc:HGNC:9370]
ENSG00000146166	2.36279	2.31898e-09	LGSN	lengsin, lens protein with glutamine synthetasedomain [Source:HGNC Symbol;Acc:HGNC:21016]
ENSG00000146197	2.61547	0.0126454	SCUBE3	signal peptide, CUB domain and EGF like domaincontaining 3 [Source:HGNC Symbol;Acc:HGNC:13655]
ENSG00000146247	2.47347	2.1436e-06	PHIP	pleckstrin homology domain interacting protein[Source:HGNC Symbol;Acc:HGNC:15673]
ENSG00000146263	3.2341	1.60876e-12	MMS22L	MMS22 like, DNA repair protein [Source:HGNCSymbol;Acc:HGNC:21475]
ENSG00000146373	1.82725	7.53822e-05	RNF217	ring finger protein 217 [Source:HGNCSymbol;Acc:HGNC:21487]
ENSG00000146376	1.35928	2.60993e-07	ARHGAP18	Rho GTPase activating protein 18 [Source:HGNCSymbol;Acc:HGNC:21035]
ENSG00000146410	2.08778	7.76298e-07	MTFR2	mitochondrial fission regulator 2 [Source:HGNCSymbol;Acc:HGNC:21115]
ENSG00000146411	3.36139	3.74316e-06	SLC2A12	solute carrier family 2 member 12 [Source:HGNCSymbol;Acc:HGNC:18067]
ENSG00000146414	1.36431	0.00948688	SHPRH	SNF2 histone linker PHD RING helicase [Source:HGNCSymbol;Acc:HGNC:19336]
ENSG00000146592	1.5747	1.46555e-05	CREB5	cAMP responsive element binding protein 5[Source:HGNC Symbol;Acc:HGNC:16844]
ENSG00000146670	1.91151	1.36379e-11	CDCA5	cell division cycle associated 5 [Source:HGNCSymbol;Acc:HGNC:14626]
ENSG00000146757	2.07615	6.29657e-10	ZNF92	zinc finger protein 92 [Source:HGNCSymbol;Acc:HGNC:13168]
ENSG00000146918	2.44526	3.82265e-14	NCAPG2	non-SMC condensin II complex subunit G2[Source:HGNC Symbol;Acc:HGNC:21904]
ENSG00000146950	1.16537	0.0206944	SHROOM2	shroom family member 2 [Source:HGNCSymbol;Acc:HGNC:630]
ENSG00000147027	1.65595	6.12769e-05	TMEM47	transmembrane protein 47 [Source:HGNCSymbol;Acc:HGNC:18515]
ENSG00000147036	1.94244	0.00161659	LANCL3	LanC like family member 3 [Source:HGNCSymbol;Acc:HGNC:24767]
ENSG00000147050	1.19946	0.00176851	KDM6A	lysine demethylase 6A [Source:HGNCSymbol;Acc:HGNC:12637]
ENSG00000147155	1.19083	0.000468821	EBP	EBP cholestenol delta-isomerase [Source:HGNCSymbol;Acc:HGNC:3133]
ENSG00000147202	1.73472	0.000204793	DIAPH2	diaphanous related formin 2 [Source:HGNCSymbol;Acc:HGNC:2877]
ENSG00000147421	2.14387	3.35588e-05	HMBOX1	homeobox containing 1 [Source:HGNCSymbol;Acc:HGNC:26137]
ENSG00000147459	1.71335	0.000818405	DOCK5	dedicator of cytokinesis 5 [Source:HGNCSymbol;Acc:HGNC:23476]
ENSG00000147526	1.73829	0.00026083	TACC1	transforming acidic coiled-coil containing protein1 [Source:HGNC Symbol;Acc:HGNC:11522]
ENSG00000147536	2.05194	3.02114e-12	GINS4	GINS complex subunit 4 [Source:HGNCSymbol;Acc:HGNC:28226]
ENSG00000147689	2.22311	0.0017054	FAM83A	family with sequence similarity 83 member A[Source:HGNC Symbol;Acc:HGNC:28210]
ENSG00000147862	2.48647	2.13568e-05	NFIB	nuclear factor I B [Source:HGNCSymbol;Acc:HGNC:7785]
ENSG00000147874	1.68513	2.3152e-06	HAUS6	HAUS augmin like complex subunit 6 [Source:HGNCSymbol;Acc:HGNC:25948]
ENSG00000148019	2.36347	5.13907e-08	CEP78	centrosomal protein 78 [Source:HGNCSymbol;Acc:HGNC:25740]
ENSG00000148053	2.15912	9.64431e-05	NTRK2	neurotrophic receptor tyrosine kinase 2[Source:HGNC Symbol;Acc:HGNC:8032]
ENSG00000148143	2.00963	0.000553571	ZNF462	zinc finger protein 462 [Source:HGNCSymbol;Acc:HGNC:21684]
ENSG00000148200	1.09968	0.00415036	NR6A1	nuclear receptor subfamily 6 group A member 1[Source:HGNC Symbol;Acc:HGNC:7985]
ENSG00000148358	1.20934	0.000616148	GPR107	G protein-coupled receptor 107 [Source:HGNCSymbol;Acc:HGNC:17830]
ENSG00000148516	1.49978	0.000168592	ZEB1	zinc finger E-box binding homeobox 1 [Source:HGNCSymbol;Acc:HGNC:11642]
ENSG00000148606	1.18034	0.00279749	POLR3A	RNA polymerase III subunit A [Source:HGNCSymbol;Acc:HGNC:30074]
ENSG00000148634	1.07951	8.6795e-05	HERC4	HECT and RLD domain containing E3 ubiquitin proteinligase 4 [Source:HGNC Symbol;Acc:HGNC:24521]
ENSG00000148730	1.68053	2.06888e-05	EIF4EBP2	eukaryotic translation initiation factor 4E bindingprotein 2 [Source:HGNC Symbol;Acc:HGNC:3289]
ENSG00000148773	3.57618	4.15296e-12	MKI67	marker of proliferation Ki-67 [Source:HGNCSymbol;Acc:HGNC:7107]
ENSG00000148835	1.03869	0.000775724	TAF5	TATA-box binding protein associated factor 5[Source:HGNC Symbol;Acc:HGNC:11539]
ENSG00000148843	1.06791	0.00281694	PDCD11	programmed cell death 11 [Source:HGNCSymbol;Acc:HGNC:13408]
ENSG00000148848	1.21618	0.00977508	ADAM12	ADAM metallopeptidase domain 12 [Source:HGNCSymbol;Acc:HGNC:190]
ENSG00000149054	1.6259	0.000645701	ZNF215	zinc finger protein 215 [Source:HGNCSymbol;Acc:HGNC:13007]
ENSG00000149218	2.16096	6.02662e-08	ENDOD1	endonuclease domain containing 1 [Source:HGNCSymbol;Acc:HGNC:29129]
ENSG00000149260	1.00896	0.000478423	CAPN5	calpain 5 [Source:HGNC Symbol;Acc:HGNC:1482]
ENSG00000149269	1.17419	9.7723e-09	PAK1	p21 (RAC1) activated kinase 1 [Source:HGNCSymbol;Acc:HGNC:8590]
ENSG00000149308	2.02119	2.3605e-06	NPAT	nuclear protein, coactivator of histonetranscription [Source:HGNC Symbol;Acc:HGNC:7896]
ENSG00000149311	1.57735	0.00188645	ATM	ATM serine/threonine kinase [Source:HGNCSymbol;Acc:HGNC:795]
ENSG00000149346	1.69515	0.0012085	SLX4IP	SLX4 interacting protein [Source:HGNCSymbol;Acc:HGNC:16225]
ENSG00000149503	1.8201	1.40833e-12	INCENP	inner centromere protein [Source:HGNCSymbol;Acc:HGNC:6058]
ENSG00000149548	1.95268	0.000562067	CCDC15	coiled-coil domain containing 15 [Source:HGNCSymbol;Acc:HGNC:25798]
ENSG00000149554	1.13231	0.000255529	CHEK1	checkpoint kinase 1 [Source:HGNCSymbol;Acc:HGNC:1925]
ENSG00000149591	1.06953	0.0283265	TAGLN	transgelin [Source:HGNC Symbol;Acc:HGNC:11553]
ENSG00000149636	2.07246	3.31149e-11	DSN1	DSN1 component of MIS12 kinetochore complex[Source:HGNC Symbol;Acc:HGNC:16165]
ENSG00000150054	1.94971	0.00520077	MPP7	MAGUK p55 scaffold protein 7 [Source:HGNCSymbol;Acc:HGNC:26542]
ENSG00000150275	1.9454	1.78833e-05	PCDH15	protocadherin related 15 [Source:HGNCSymbol;Acc:HGNC:14674]
ENSG00000150347	2.78502	1.09073e-06	ARID5B	AT-rich interaction domain 5B [Source:HGNCSymbol;Acc:HGNC:17362]
ENSG00000150471	2.80488	4.09892e-05	ADGRL3	adhesion G protein-coupled receptor L3 [Source:HGNCSymbol;Acc:HGNC:20974]
ENSG00000150477	1.73214	0.000676687	KIAA1328	KIAA1328 [Source:HGNC Symbol;Acc:HGNC:29248]
ENSG00000150593	1.05464	4.54857e-05	PDCD4	programmed cell death 4 [Source:HGNCSymbol;Acc:HGNC:8763]
ENSG00000150637	1.17074	5.17063e-05	CD226	CD226 molecule [Source:HGNC Symbol;Acc:HGNC:16961]
ENSG00000150760	1.01699	0.00656039	DOCK1	dedicator of cytokinesis 1 [Source:HGNCSymbol;Acc:HGNC:2987]
ENSG00000150764	1.10325	0.0109782	DIXDC1	DIX domain containing 1 [Source:HGNCSymbol;Acc:HGNC:23695]
ENSG00000150893	3.54115	1.08888e-07	FREM2	FRAS1 related extracellular matrix 2 [Source:HGNCSymbol;Acc:HGNC:25396]
ENSG00000151006	3.18457	0.000503796	PRSS53	serine protease 53 [Source:HGNCSymbol;Acc:HGNC:34407]
ENSG00000151014	1.77287	1.59678e-06	NOCT	nocturnin [Source:HGNC Symbol;Acc:HGNC:14254]
ENSG00000151025	3.48862	0.00171883	GPR158	G protein-coupled receptor 158 [Source:HGNCSymbol;Acc:HGNC:23689]
ENSG00000151090	2.11491	7.79484e-05	THRB	thyroid hormone receptor beta [Source:HGNCSymbol;Acc:HGNC:11799]
ENSG00000151116	1.02718	0.0125097	UEVLD	UEV and lactate/malate dehyrogenase domains[Source:HGNC Symbol;Acc:HGNC:30866]
ENSG00000151136	3.78775	4.40232e-12	ABTB3	ankyrin repeat and BTB domain containing 3[Source:HGNC Symbol;Acc:HGNC:23844]
ENSG00000151151	2.13268	3.25878e-08	IPMK	inositol polyphosphate multikinase [Source:HGNCSymbol;Acc:HGNC:20739]
ENSG00000151229	1.24299	0.00199593	SLC2A13	solute carrier family 2 member 13 [Source:HGNCSymbol;Acc:HGNC:15956]
ENSG00000151320	1.34065	0.033829	AKAP6	A-kinase anchoring protein 6 [Source:HGNCSymbol;Acc:HGNC:376]
ENSG00000151322	2.11133	0.0255914	NPAS3	neuronal PAS domain protein 3 [Source:HGNCSymbol;Acc:HGNC:19311]
ENSG00000151388	2.78588	2.22007e-08	ADAMTS12	ADAM metallopeptidase with thrombospondin type 1motif 12 [Source:HGNC Symbol;Acc:HGNC:14605]
ENSG00000151422	1.09908	0.0372946	FER	FER tyrosine kinase [Source:HGNCSymbol;Acc:HGNC:3655]
ENSG00000151503	2.52964	6.52e-20	NCAPD3	non-SMC condensin II complex subunit D3[Source:HGNC Symbol;Acc:HGNC:28952]
ENSG00000151612	1.08744	0.00302223	ZNF827	zinc finger protein 827 [Source:HGNCSymbol;Acc:HGNC:27193]
ENSG00000151690	1.33581	0.00115944	MFSD6	major facilitator superfamily domain containing 6[Source:HGNC Symbol;Acc:HGNC:24711]
ENSG00000151694	1.10946	0.0182208	ADAM17	ADAM metallopeptidase domain 17 [Source:HGNCSymbol;Acc:HGNC:195]
ENSG00000151725	2.41684	7.15777e-11	CENPU	centromere protein U [Source:HGNCSymbol;Acc:HGNC:21348]
ENSG00000151746	1.17841	9.12582e-05	BICD1	BICD cargo adaptor 1 [Source:HGNCSymbol;Acc:HGNC:1049]
ENSG00000151779	1.50919	0.00325132	NBAS	NBAS subunit of NRZ tethering complex [Source:HGNCSymbol;Acc:HGNC:15625]
ENSG00000151834	3.55686	0.000152993	GABRA2	gamma-aminobutyric acid type A receptor subunitalpha2 [Source:HGNC Symbol;Acc:HGNC:4076]
ENSG00000151835	2.43912	1.52788e-05	SACS	sacsin molecular chaperone [Source:HGNCSymbol;Acc:HGNC:10519]
ENSG00000151849	1.70897	1.81068e-05	CENPJ	centromere protein J [Source:HGNCSymbol;Acc:HGNC:17272]
ENSG00000151892	1.06537	0.0321649	GFRA1	GDNF family receptor alpha 1 [Source:HGNCSymbol;Acc:HGNC:4243]
ENSG00000151893	1.22448	0.000736981	CACUL1	CDK2 associated cullin domain 1 [Source:HGNCSymbol;Acc:HGNC:23727]
ENSG00000151914	1.62612	0.00150436	DST	dystonin [Source:HGNC Symbol;Acc:HGNC:1090]
ENSG00000152061	2.2722	4.95291e-08	RABGAP1L	RAB GTPase activating protein 1 like [Source:HGNCSymbol;Acc:HGNC:24663]
ENSG00000152078	1.61409	9.89312e-06	TLCD4	TLC domain containing 4 [Source:HGNCSymbol;Acc:HGNC:26477]
ENSG00000152104	1.66128	0.00219813	PTPN14	protein tyrosine phosphatase non-receptor type 14[Source:HGNC Symbol;Acc:HGNC:9647]
ENSG00000152127	2.05094	2.09119e-07	MGAT5	alpha-1,6-mannosylglycoprotein 6-beta-N-acetylglucosaminyltransferase [Source:HGNCSymbol;Acc:HGNC:7049]
ENSG00000152133	1.54638	1.50728e-08	GPATCH11	G-patch domain containing 11 [Source:HGNCSymbol;Acc:HGNC:26768]
ENSG00000152223	1.37648	0.00444272	EPG5	ectopic P-granules 5 autophagy tethering factor[Source:HGNC Symbol;Acc:HGNC:29331]
ENSG00000152253	1.61843	0.00152101	SPC25	SPC25 component of NDC80 kinetochore complex[Source:HGNC Symbol;Acc:HGNC:24031]
ENSG00000152270	1.05742	0.0100068	PDE3B	phosphodiesterase 3B [Source:HGNCSymbol;Acc:HGNC:8779]
ENSG00000152291	1.01521	0.00171408	TGOLN2	trans-golgi network protein 2 [Source:HGNCSymbol;Acc:HGNC:15450]
ENSG00000152332	1.50219	0.000811394	UHMK1	U2AF homology motif kinase 1 [Source:HGNCSymbol;Acc:HGNC:19683]
ENSG00000152413	1.21932	0.00527149	HOMER1	homer scaffold protein 1 [Source:HGNCSymbol;Acc:HGNC:17512]
ENSG00000152455	1.36225	0.00550278	SUV39H2	SUV39H2 histone lysine methyltransferase[Source:HGNC Symbol;Acc:HGNC:17287]
ENSG00000152457	1.72401	0.000233454	DCLRE1C	DNA cross-link repair 1C [Source:HGNCSymbol;Acc:HGNC:17642]
ENSG00000152495	3.50233	3.39948e-09	CAMK4	calcium/calmodulin dependent protein kinase IV[Source:HGNC Symbol;Acc:HGNC:1464]
ENSG00000152503	1.35887	0.00076277	TRIM36	tripartite motif containing 36 [Source:HGNCSymbol;Acc:HGNC:16280]
ENSG00000152527	2.04927	5.4893e-05	PLEKHH2	pleckstrin homology, MyTH4 and FERM domaincontaining H2 [Source:HGNC Symbol;Acc:HGNC:30506]
ENSG00000152601	1.43057	7.74981e-05	MBNL1	muscleblind like splicing regulator 1 [Source:HGNCSymbol;Acc:HGNC:6923]
ENSG00000152642	1.12209	0.000291753	GPD1L	glycerol-3-phosphate dehydrogenase 1 like[Source:HGNC Symbol;Acc:HGNC:28956]
ENSG00000152683	1.0186	0.00782004	SLC30A6	solute carrier family 30 member 6 [Source:HGNCSymbol;Acc:HGNC:19305]
ENSG00000152749	1.24427	0.000849676	GPR180	G protein-coupled receptor 180 [Source:HGNCSymbol;Acc:HGNC:28899]
ENSG00000152767	1.82684	1.36502e-06	FARP1	FERM, ARH/RhoGEF and pleckstrin domain protein 1[Source:HGNC Symbol;Acc:HGNC:3591]
ENSG00000152818	1.8979	0.000682627	UTRN	utrophin [Source:HGNC Symbol;Acc:HGNC:12635]
ENSG00000152894	1.26322	0.000580679	PTPRK	protein tyrosine phosphatase receptor type K[Source:HGNC Symbol;Acc:HGNC:9674]
ENSG00000152926	1.51735	0.01084	ZNF117	zinc finger protein 117 [Source:HGNCSymbol;Acc:HGNC:12897]
ENSG00000152932	1.07457	0.00105585	RAB3C	RAB3C, member RAS oncogene family [Source:HGNCSymbol;Acc:HGNC:30269]
ENSG00000152939	1.11803	0.0169754	MARVELD2	MARVEL domain containing 2 [Source:HGNCSymbol;Acc:HGNC:26401]
ENSG00000153071	1.52248	0.000848508	DAB2	DAB adaptor protein 2 [Source:HGNCSymbol;Acc:HGNC:2662]
ENSG00000153107	1.44012	0.000976162	ANAPC1	anaphase promoting complex subunit 1 [Source:HGNCSymbol;Acc:HGNC:19988]
ENSG00000153201	1.54763	0.00190049	RANBP2	RAN binding protein 2 [Source:HGNCSymbol;Acc:HGNC:9848]
ENSG00000153207	1.20192	0.00611624	AHCTF1	AT-hook containing transcription factor 1[Source:HGNC Symbol;Acc:HGNC:24618]
ENSG00000153214	1.72265	1.6211e-07	TMEM87B	transmembrane protein 87B [Source:HGNCSymbol;Acc:HGNC:25913]
ENSG00000153234	1.00886	0.000211252	NR4A2	nuclear receptor subfamily 4 group A member 2[Source:HGNC Symbol;Acc:HGNC:7981]
ENSG00000153246	1.15533	2.79125e-05	PLA2R1	phospholipase A2 receptor 1 [Source:HGNCSymbol;Acc:HGNC:9042]
ENSG00000153814	1.6929	7.26012e-09	JAZF1	JAZF zinc finger 1 [Source:HGNCSymbol;Acc:HGNC:28917]
ENSG00000153815	1.5209	5.52168e-08	CMIP	c-Maf inducing protein [Source:HGNCSymbol;Acc:HGNC:24319]
ENSG00000153827	1.7054	0.000185697	TRIP12	thyroid hormone receptor interactor 12 [Source:HGNCSymbol;Acc:HGNC:12306]
ENSG00000153904	1.89264	6.27968e-08	DDAH1	dimethylarginine dimethylaminohydrolase 1[Source:HGNC Symbol;Acc:HGNC:2715]
ENSG00000153930	2.14305	0.00108001	ANKFN1	ankyrin repeat and fibronectin type III domaincontaining 1 [Source:HGNC Symbol;Acc:HGNC:26766]
ENSG00000153933	1.1986	0.00726007	DGKE	diacylglycerol kinase epsilon [Source:HGNCSymbol;Acc:HGNC:2852]
ENSG00000153956	1.82001	3.02711e-06	CACNA2D1	calcium voltage-gated channel auxiliary subunitalpha2delta 1 [Source:HGNC Symbol;Acc:HGNC:1399]
ENSG00000154001	1.28963	0.000951677	PPP2R5E	protein phosphatase 2 regulatory subunit B'epsilon[Source:HGNC Symbol;Acc:HGNC:9313]
ENSG00000154124	1.07583	0.000277624	OTULIN	OTU deubiquitinase with linear linkage specificity[Source:HGNC Symbol;Acc:HGNC:25118]
ENSG00000154146	2.55738	0.0117504	NRGN	neurogranin [Source:HGNC Symbol;Acc:HGNC:8000]
ENSG00000154240	1.20299	0.000162467	CEP112	centrosomal protein 112 [Source:HGNCSymbol;Acc:HGNC:28514]
ENSG00000154265	1.87073	2.62175e-06	ABCA5	ATP binding cassette subfamily A member 5[Source:HGNC Symbol;Acc:HGNC:35]
ENSG00000154310	2.08471	2.7272e-06	TNIK	TRAF2 and NCK interacting kinase [Source:HGNCSymbol;Acc:HGNC:30765]
ENSG00000154429	1.72937	3.19277e-08	CCSAP	centriole, cilia and spindle associated protein[Source:HGNC Symbol;Acc:HGNC:29578]
ENSG00000154553	3.05215	3.47252e-12	PDLIM3	PDZ and LIM domain 3 [Source:HGNCSymbol;Acc:HGNC:20767]
ENSG00000154639	1.44823	0.00033626	CXADR	CXADR Ig-like cell adhesion molecule [Source:HGNCSymbol;Acc:HGNC:2559]
ENSG00000154721	1.9429	0.00760185	JAM2	junctional adhesion molecule 2 [Source:HGNCSymbol;Acc:HGNC:14686]
ENSG00000154760	2.96355	8.64288e-13	SLFN13	schlafen family member 13 [Source:HGNCSymbol;Acc:HGNC:26481]
ENSG00000154822	1.0358	0.0479892	PLCL2	phospholipase C like 2 [Source:HGNCSymbol;Acc:HGNC:9064]
ENSG00000154839	2.87579	9.76245e-30	SKA1	spindle and kinetochore associated complex subunit1 [Source:HGNC Symbol;Acc:HGNC:28109]
ENSG00000154920	1.99681	0.000546583	EME1	essential meiotic structure-specific endonuclease 1[Source:HGNC Symbol;Acc:HGNC:24965]
ENSG00000155090	1.11024	1.89893e-06	KLF10	KLF transcription factor 10 [Source:HGNCSymbol;Acc:HGNC:11810]
ENSG00000155561	1.68111	3.58936e-05	NUP205	nucleoporin 205 [Source:HGNCSymbol;Acc:HGNC:18658]
ENSG00000155592	1.07636	0.0148745	ZKSCAN2	zinc finger with KRAB and SCAN domains 2[Source:HGNC Symbol;Acc:HGNC:25677]
ENSG00000155657	3.18742	1.89028e-05	TTN	titin [Source:HGNC Symbol;Acc:HGNC:12403]
ENSG00000155744	2.25513	1.52248e-06	HYCC2	hyccin PI4KA lipid kinase complex subunit 2[Source:HGNC Symbol;Acc:HGNC:28593]
ENSG00000155849	2.13195	2.09475e-08	ELMO1	engulfment and cell motility 1 [Source:HGNCSymbol;Acc:HGNC:16286]
ENSG00000155850	1.23655	0.00299095	SLC26A2	solute carrier family 26 member 2 [Source:HGNCSymbol;Acc:HGNC:10994]
ENSG00000155858	1.21991	0.000236369	LSM11	LSM11, U7 small nuclear RNA associated [Source:HGNCSymbol;Acc:HGNC:30860]
ENSG00000155903	1.53718	0.000127725	RASA2	RAS p21 protein activator 2 [Source:HGNCSymbol;Acc:HGNC:9872]
ENSG00000155974	1.13205	0.0113364	GRIP1	glutamate receptor interacting protein 1[Source:HGNC Symbol;Acc:HGNC:18708]
ENSG00000156011	1.17628	0.0128064	PSD3	pleckstrin and Sec7 domain containing 3[Source:HGNC Symbol;Acc:HGNC:19093]
ENSG00000156030	1.40177	1.75388e-05	MIDEAS	mitotic deacetylase associated SANT domain protein[Source:HGNC Symbol;Acc:HGNC:19853]
ENSG00000156042	2.28757	0.0220385	CFAP70	cilia and flagella associated protein 70[Source:HGNC Symbol;Acc:HGNC:30726]
ENSG00000156052	1.02465	0.0111196	GNAQ	G protein subunit alpha q [Source:HGNCSymbol;Acc:HGNC:4390]
ENSG00000156103	1.79098	0.000587937	MMP16	matrix metallopeptidase 16 [Source:HGNCSymbol;Acc:HGNC:7162]
ENSG00000156140	3.76186	1.96998e-07	ADAMTS3	ADAM metallopeptidase with thrombospondin type 1motif 3 [Source:HGNC Symbol;Acc:HGNC:219]
ENSG00000156162	1.46333	0.000155088	DPY19L4	dpy-19 like 4 [Source:HGNC Symbol;Acc:HGNC:27829]
ENSG00000156273	1.53237	0.000287884	BACH1	BTB domain and CNC homolog 1 [Source:HGNCSymbol;Acc:HGNC:935]
ENSG00000156299	2.03815	0.000439687	TIAM1	TIAM Rac1 associated GEF 1 [Source:HGNCSymbol;Acc:HGNC:11805]
ENSG00000156384	1.00669	0.000556524	SFR1	SWI5 dependent homologous recombination repairprotein 1 [Source:HGNC Symbol;Acc:HGNC:29574]
ENSG00000156500	1.29021	0.0317194	PABIR3	PABIR family member 3 [Source:HGNCSymbol;Acc:HGNC:25202]
ENSG00000156509	1.71788	0.00369863	FBXO43	F-box protein 43 [Source:HGNCSymbol;Acc:HGNC:28521]
ENSG00000156671	1.03439	0.00460286	SAMD8	sterile alpha motif domain containing 8[Source:HGNC Symbol;Acc:HGNC:26320]
ENSG00000156735	1.42881	0.00127861	BAG4	BAG cochaperone 4 [Source:HGNCSymbol;Acc:HGNC:940]
ENSG00000156802	2.84931	1.11376e-15	ATAD2	ATPase family AAA domain containing 2 [Source:HGNCSymbol;Acc:HGNC:30123]
ENSG00000156869	1.98793	1.09366e-07	FRRS1	ferric chelate reductase 1 [Source:HGNCSymbol;Acc:HGNC:27622]
ENSG00000156876	2.13468	8.49587e-07	SASS6	SAS-6 centriolar assembly protein [Source:HGNCSymbol;Acc:HGNC:25403]
ENSG00000156970	1.61525	9.66902e-12	BUB1B	BUB1 mitotic checkpoint serine/threonine kinase B[Source:HGNC Symbol;Acc:HGNC:1149]
ENSG00000157036	1.43902	0.00471475	EXOG	exo/endonuclease G [Source:HGNCSymbol;Acc:HGNC:3347]
ENSG00000157077	1.04791	0.0225958	ZFYVE9	zinc finger FYVE-type containing 9 [Source:HGNCSymbol;Acc:HGNC:6775]
ENSG00000157106	1.48462	0.00457359	SMG1	SMG1 nonsense mediated mRNA decay associated PI3Krelated kinase [Source:HGNC Symbol;Acc:HGNC:30045]
ENSG00000157214	1.69432	0.0125965	STEAP2	STEAP2 metalloreductase [Source:HGNCSymbol;Acc:HGNC:17885]
ENSG00000157450	1.45978	2.89376e-05	RNF111	ring finger protein 111 [Source:HGNCSymbol;Acc:HGNC:17384]
ENSG00000157483	1.85548	5.25831e-08	MYO1E	myosin IE [Source:HGNC Symbol;Acc:HGNC:7599]
ENSG00000157500	1.51856	0.000547227	APPL1	adaptor protein, phosphotyrosine interacting withPH domain and leucine zipper 1 [Source:HGNCSymbol;Acc:HGNC:24035]
ENSG00000157502	2.08459	0.0069244	PWWP3B	PWWP domain containing 3B [Source:HGNCSymbol;Acc:HGNC:26583]
ENSG00000157542	2.27385	0.00401999	KCNJ6	potassium inwardly rectifying channel subfamily Jmember 6 [Source:HGNC Symbol;Acc:HGNC:6267]
ENSG00000157680	2.52816	0.00114489	DGKI	diacylglycerol kinase iota [Source:HGNCSymbol;Acc:HGNC:2855]
ENSG00000157741	1.30824	0.00769561	UBN2	ubinuclein 2 [Source:HGNC Symbol;Acc:HGNC:21931]
ENSG00000157851	2.90271	3.72708e-05	DPYSL5	dihydropyrimidinase like 5 [Source:HGNCSymbol;Acc:HGNC:20637]
ENSG00000157999	2.35719	0.00288229	ANKRD61	ankyrin repeat domain 61 [Source:HGNCSymbol;Acc:HGNC:22467]
ENSG00000158161	1.53657	7.34356e-06	EYA3	EYA transcriptional coactivator and phosphatase 3[Source:HGNC Symbol;Acc:HGNC:3521]
ENSG00000158164	3.98247	0.00327053	TMSB15A	thymosin beta 15A [Source:HGNCSymbol;Acc:HGNC:30744]
ENSG00000158402	1.97244	1.14106e-09	CDC25C	cell division cycle 25C [Source:HGNCSymbol;Acc:HGNC:1727]
ENSG00000158417	1.62849	0.000263508	EIF5B	eukaryotic translation initiation factor 5B[Source:HGNC Symbol;Acc:HGNC:30793]
ENSG00000158555	3.18818	1.07287e-19	GDPD5	glycerophosphodiester phosphodiesterase domaincontaining 5 [Source:HGNC Symbol;Acc:HGNC:28804]
ENSG00000158560	3.31659	0.0019546	DYNC1I1	dynein cytoplasmic 1 intermediate chain 1[Source:HGNC Symbol;Acc:HGNC:2963]
ENSG00000158636	1.20255	0.000775471	EMSY	EMSY transcriptional repressor, BRCA2 interacting[Source:HGNC Symbol;Acc:HGNC:18071]
ENSG00000158813	2.4759	3.43319e-17	EDA	ectodysplasin A [Source:HGNC Symbol;Acc:HGNC:3157]
ENSG00000158966	1.26419	0.00142297	CACHD1	cache domain containing 1 [Source:HGNCSymbol;Acc:HGNC:29314]
ENSG00000159055	1.62792	2.46223e-06	MIS18A	MIS18 kinetochore protein A [Source:HGNCSymbol;Acc:HGNC:1286]
ENSG00000159082	2.5334	4.23343e-07	SYNJ1	synaptojanin 1 [Source:HGNC Symbol;Acc:HGNC:11503]
ENSG00000159110	2.92373	0.00392879	IFNAR2	interferon alpha and beta receptor subunit 2[Source:HGNC Symbol;Acc:HGNC:5433]
ENSG00000159147	1.35224	7.18042e-06	DONSON	DNA replication fork stabilization factor DONSON[Source:HGNC Symbol;Acc:HGNC:2993]
ENSG00000159167	2.35192	1.0966e-22	STC1	stanniocalcin 1 [Source:HGNCSymbol;Acc:HGNC:11373]
ENSG00000159217	4.28282	8.76507e-07	IGF2BP1	insulin like growth factor 2 mRNA binding protein 1[Source:HGNC Symbol;Acc:HGNC:28866]
ENSG00000159307	1.53464	9.22773e-10	SCUBE1	signal peptide, CUB domain and EGF like domaincontaining 1 [Source:HGNC Symbol;Acc:HGNC:13441]
ENSG00000159433	1.45021	0.00339811	STARD9	StAR related lipid transfer domain containing 9[Source:HGNC Symbol;Acc:HGNC:19162]
ENSG00000159459	1.65408	2.71779e-05	UBR1	ubiquitin protein ligase E3 component n-recognin 1[Source:HGNC Symbol;Acc:HGNC:16808]
ENSG00000159579	1.04832	0.00325876	RSPRY1	ring finger and SPRY domain containing 1[Source:HGNC Symbol;Acc:HGNC:29420]
ENSG00000159873	1.04477	0.0023029	CCDC117	coiled-coil domain containing 117 [Source:HGNCSymbol;Acc:HGNC:26599]
ENSG00000159905	1.54543	0.0353839	ZNF221	zinc finger protein 221 [Source:HGNCSymbol;Acc:HGNC:13014]
ENSG00000160179	1.0157	0.00440639	ABCG1	ATP binding cassette subfamily G member 1[Source:HGNC Symbol;Acc:HGNC:73]
ENSG00000160219	1.30236	0.0181784	GAB3	GRB2 associated binding protein 3 [Source:HGNCSymbol;Acc:HGNC:17515]
ENSG00000160223	2.08138	3.54861e-05	ICOSLG	inducible T cell costimulator ligand [Source:HGNCSymbol;Acc:HGNC:17087]
ENSG00000160226	1.16624	0.00214821	CFAP410	cilia and flagella associated protein 410[Source:HGNC Symbol;Acc:HGNC:1260]
ENSG00000160294	1.11168	0.0018564	MCM3AP	minichromosome maintenance complex component 3associated protein [Source:HGNC Symbol;Acc:HGNC:6946]
ENSG00000160298	1.56311	2.76188e-05	C21orf58	chromosome 21 open reading frame 58 [Source:HGNCSymbol;Acc:HGNC:1300]
ENSG00000160299	1.00641	0.0118707	PCNT	pericentrin [Source:HGNC Symbol;Acc:HGNC:16068]
ENSG00000160352	2.04603	3.16903e-06	ZNF714	zinc finger protein 714 [Source:HGNCSymbol;Acc:HGNC:27124]
ENSG00000160551	1.56691	0.000822382	TAOK1	TAO kinase 1 [Source:HGNC Symbol;Acc:HGNC:29259]
ENSG00000160613	1.31498	9.87509e-06	PCSK7	proprotein convertase subtilisin/kexin type 7[Source:HGNC Symbol;Acc:HGNC:8748]
ENSG00000160746	1.13765	0.00076887	ANO10	anoctamin 10 [Source:HGNC Symbol;Acc:HGNC:25519]
ENSG00000160796	1.91774	4.10828e-07	NBEAL2	neurobeachin like 2 [Source:HGNCSymbol;Acc:HGNC:31928]
ENSG00000160949	1.82498	4.9439e-11	TONSL	tonsoku like, DNA repair protein [Source:HGNCSymbol;Acc:HGNC:7801]
ENSG00000161791	2.18504	4.88656e-07	FMNL3	formin like 3 [Source:HGNC Symbol;Acc:HGNC:23698]
ENSG00000161800	1.88373	1.95162e-21	RACGAP1	Rac GTPase activating protein 1 [Source:HGNCSymbol;Acc:HGNC:9804]
ENSG00000161888	2.14851	3.23937e-10	SPC24	SPC24 component of NDC80 kinetochore complex[Source:HGNC Symbol;Acc:HGNC:26913]
ENSG00000162063	1.82505	5.68483e-11	CCNF	cyclin F [Source:HGNC Symbol;Acc:HGNC:1591]
ENSG00000162104	1.24871	0.000788096	ADCY9	adenylate cyclase 9 [Source:HGNCSymbol;Acc:HGNC:240]
ENSG00000162174	2.40174	5.20182e-05	ASRGL1	asparaginase and isoaspartyl peptidase 1[Source:HGNC Symbol;Acc:HGNC:16448]
ENSG00000162194	1.73668	0.0181867	LBHD1	LBH domain containing 1 [Source:HGNCSymbol;Acc:HGNC:28351]
ENSG00000162378	1.96115	2.73215e-05	ZYG11B	zyg-11 family member B, cell cycle regulator[Source:HGNC Symbol;Acc:HGNC:25820]
ENSG00000162415	1.88626	7.46935e-11	ZSWIM5	zinc finger SWIM-type containing 5 [Source:HGNCSymbol;Acc:HGNC:29299]
ENSG00000162433	1.24277	0.000939948	AK4	adenylate kinase 4 [Source:HGNCSymbol;Acc:HGNC:363]
ENSG00000162437	1.01572	0.0031597	RAVER2	ribonucleoprotein, PTB binding 2 [Source:HGNCSymbol;Acc:HGNC:25577]
ENSG00000162599	1.08952	0.00240257	NFIA	nuclear factor I A [Source:HGNCSymbol;Acc:HGNC:7784]
ENSG00000162601	1.12664	0.0157431	MYSM1	Myb like, SWIRM and MPN domains 1 [Source:HGNCSymbol;Acc:HGNC:29401]
ENSG00000162607	1.22013	2.01865e-06	USP1	ubiquitin specific peptidase 1 [Source:HGNCSymbol;Acc:HGNC:12607]
ENSG00000162627	1.05517	0.00171386	SNX7	sorting nexin 7 [Source:HGNCSymbol;Acc:HGNC:14971]
ENSG00000162636	1.30759	0.000627724	FAM102B	family with sequence similarity 102 member B[Source:HGNC Symbol;Acc:HGNC:27637]
ENSG00000162688	1.95032	3.23476e-05	AGL	amylo-alpha-1, 6-glucosidase, 4-alpha-glucanotransferase [Source:HGNC Symbol;Acc:HGNC:321]
ENSG00000162695	1.78709	0.000206401	SLC30A7	solute carrier family 30 member 7 [Source:HGNCSymbol;Acc:HGNC:19306]
ENSG00000162769	1.40408	5.23972e-05	FLVCR1	FLVCR heme transporter 1 [Source:HGNCSymbol;Acc:HGNC:24682]
ENSG00000162819	1.16775	0.00903597	BROX	BRO1 domain and CAAX motif containing [Source:HGNCSymbol;Acc:HGNC:26512]
ENSG00000162825	1.09624	0.0284463	NBPF20	NBPF member 20 [Source:HGNC Symbol;Acc:HGNC:32000]
ENSG00000162852	1.11867	0.00151514	CNST	consortin, connexin sorting protein [Source:HGNCSymbol;Acc:HGNC:26486]
ENSG00000162923	1.24485	0.000116133	WDR26	WD repeat domain 26 [Source:HGNCSymbol;Acc:HGNC:21208]
ENSG00000162924	2.54822	9.13303e-06	REL	REL proto-oncogene, NF-kB subunit [Source:HGNCSymbol;Acc:HGNC:9954]
ENSG00000162944	2.56529	0.0146985	RFTN2	raftlin family member 2 [Source:HGNCSymbol;Acc:HGNC:26402]
ENSG00000162946	2.41287	5.4605e-07	DISC1	DISC1 scaffold protein [Source:HGNCSymbol;Acc:HGNC:2888]
ENSG00000163006	1.2259	0.000145202	CCDC138	coiled-coil domain containing 138 [Source:HGNCSymbol;Acc:HGNC:26531]
ENSG00000163026	1.16871	0.000197322	WDCP	WD repeat and coiled coil containing [Source:HGNCSymbol;Acc:HGNC:26157]
ENSG00000163029	1.00816	0.000254084	SMC6	structural maintenance of chromosomes 6[Source:HGNC Symbol;Acc:HGNC:20466]
ENSG00000163082	2.00166	0.0288825	SGPP2	sphingosine-1-phosphate phosphatase 2 [Source:HGNCSymbol;Acc:HGNC:19953]
ENSG00000163110	1.53831	6.5817e-05	PDLIM5	PDZ and LIM domain 5 [Source:HGNCSymbol;Acc:HGNC:17468]
ENSG00000163214	1.11978	0.00494746	DHX57	DExH-box helicase 57 [Source:HGNCSymbol;Acc:HGNC:20086]
ENSG00000163235	1.19563	0.00891528	TGFA	transforming growth factor alpha [Source:HGNCSymbol;Acc:HGNC:11765]
ENSG00000163293	2.54404	5.71132e-08	NIPAL1	NIPA like domain containing 1 [Source:HGNCSymbol;Acc:HGNC:27194]
ENSG00000163328	2.50226	3.02218e-07	GPR155	G protein-coupled receptor 155 [Source:HGNCSymbol;Acc:HGNC:22951]
ENSG00000163349	1.74259	0.000156022	HIPK1	homeodomain interacting protein kinase 1[Source:HGNC Symbol;Acc:HGNC:19006]
ENSG00000163389	1.14884	0.0105144	POGLUT1	protein O-glucosyltransferase 1 [Source:HGNCSymbol;Acc:HGNC:22954]
ENSG00000163412	1.20751	0.00427579	EIF4E3	eukaryotic translation initiation factor 4E familymember 3 [Source:HGNC Symbol;Acc:HGNC:31837]
ENSG00000163428	1.26097	0.00931087	LRRC58	leucine rich repeat containing 58 [Source:HGNCSymbol;Acc:HGNC:26968]
ENSG00000163430	1.35623	3.41444e-06	FSTL1	follistatin like 1 [Source:HGNCSymbol;Acc:HGNC:3972]
ENSG00000163435	2.17374	0.000619411	ELF3	E74 like ETS transcription factor 3 [Source:HGNCSymbol;Acc:HGNC:3318]
ENSG00000163507	2.79654	4.13667e-17	CIP2A	cellular inhibitor of PP2A [Source:HGNCSymbol;Acc:HGNC:29302]
ENSG00000163513	1.19474	0.000900095	TGFBR2	transforming growth factor beta receptor 2[Source:HGNC Symbol;Acc:HGNC:11773]
ENSG00000163531	1.01312	0.00727287	NFASC	neurofascin [Source:HGNC Symbol;Acc:HGNC:29866]
ENSG00000163535	2.67838	1.24487e-13	SGO2	shugoshin 2 [Source:HGNC Symbol;Acc:HGNC:30812]
ENSG00000163536	2.37388	0.000135088	SERPINI1	serpin family I member 1 [Source:HGNCSymbol;Acc:HGNC:8943]
ENSG00000163539	1.25989	0.00213187	CLASP2	cytoplasmic linker associated protein 2[Source:HGNC Symbol;Acc:HGNC:17078]
ENSG00000163558	1.13523	0.00324385	PRKCI	protein kinase C iota [Source:HGNCSymbol;Acc:HGNC:9404]
ENSG00000163577	1.05766	0.00361856	EIF5A2	eukaryotic translation initiation factor 5A2[Source:HGNC Symbol;Acc:HGNC:3301]
ENSG00000163590	1.37014	0.00613534	PPM1L	protein phosphatase, Mg2+/Mn2+ dependent 1L[Source:HGNC Symbol;Acc:HGNC:16381]
ENSG00000163596	1.04594	0.0284051	ICA1L	islet cell autoantigen 1 like [Source:HGNCSymbol;Acc:HGNC:14442]
ENSG00000163611	2.39802	0.00681462	SPICE1	spindle and centriole associated protein 1[Source:HGNC Symbol;Acc:HGNC:25083]
ENSG00000163624	1.40986	0.0264813	CDS1	CDP-diacylglycerol synthase 1 [Source:HGNCSymbol;Acc:HGNC:1800]
ENSG00000163625	1.54341	0.00226475	WDFY3	WD repeat and FYVE domain containing 3 [Source:HGNCSymbol;Acc:HGNC:20751]
ENSG00000163629	1.17739	0.00953567	PTPN13	protein tyrosine phosphatase non-receptor type 13[Source:HGNC Symbol;Acc:HGNC:9646]
ENSG00000163635	1.14385	0.00213018	ATXN7	ataxin 7 [Source:HGNC Symbol;Acc:HGNC:10560]
ENSG00000163638	1.86037	1.23366e-05	ADAMTS9	ADAM metallopeptidase with thrombospondin type 1motif 9 [Source:HGNC Symbol;Acc:HGNC:13202]
ENSG00000163644	2.09398	1.37974e-06	PPM1K	protein phosphatase, Mg2+/Mn2+ dependent 1K[Source:HGNC Symbol;Acc:HGNC:25415]
ENSG00000163659	2.36743	3.49431e-19	TIPARP	TCDD inducible poly(ADP-ribose) polymerase[Source:HGNC Symbol;Acc:HGNC:23696]
ENSG00000163697	1.02037	0.0202291	APBB2	amyloid beta precursor protein binding family Bmember 2 [Source:HGNC Symbol;Acc:HGNC:582]
ENSG00000163781	2.16993	3.52487e-09	TOPBP1	DNA topoisomerase II binding protein 1 [Source:HGNCSymbol;Acc:HGNC:17008]
ENSG00000163808	2.71976	4.14114e-14	KIF15	kinesin family member 15 [Source:HGNCSymbol;Acc:HGNC:17273]
ENSG00000163814	1.37948	6.22909e-06	CDCP1	CUB domain containing protein 1 [Source:HGNCSymbol;Acc:HGNC:24357]
ENSG00000163872	1.64525	2.64089e-07	YEATS2	YEATS domain containing 2 [Source:HGNCSymbol;Acc:HGNC:25489]
ENSG00000163898	2.18613	1.57471e-15	LIPH	lipase H [Source:HGNC Symbol;Acc:HGNC:18483]
ENSG00000163904	1.13387	8.70526e-05	SENP2	SUMO specific peptidase 2 [Source:HGNCSymbol;Acc:HGNC:23116]
ENSG00000163913	1.26427	3.79505e-08	IFT122	intraflagellar transport 122 [Source:HGNCSymbol;Acc:HGNC:13556]
ENSG00000163918	1.22126	8.88779e-07	RFC4	replication factor C subunit 4 [Source:HGNCSymbol;Acc:HGNC:9972]
ENSG00000163946	1.53881	0.000495131	TASOR	transcription activation suppressor [Source:HGNCSymbol;Acc:HGNC:30314]
ENSG00000163960	1.4007	0.000448528	UBXN7	UBX domain protein 7 [Source:HGNCSymbol;Acc:HGNC:29119]
ENSG00000163961	1.9449	8.67908e-06	RNF168	ring finger protein 168 [Source:HGNCSymbol;Acc:HGNC:26661]
ENSG00000164023	1.41284	0.000293964	SGMS2	sphingomyelin synthase 2 [Source:HGNCSymbol;Acc:HGNC:28395]
ENSG00000164031	1.09101	0.000995863	DNAJB14	DnaJ heat shock protein family (Hsp40) member B14[Source:HGNC Symbol;Acc:HGNC:25881]
ENSG00000164045	1.65948	1.31727e-09	CDC25A	cell division cycle 25A [Source:HGNCSymbol;Acc:HGNC:1725]
ENSG00000164053	1.37183	1.10191e-05	ATRIP	ATR interacting protein [Source:HGNCSymbol;Acc:HGNC:33499]
ENSG00000164056	2.49707	2.41775e-08	SPRY1	sprouty RTK signaling antagonist 1 [Source:HGNCSymbol;Acc:HGNC:11269]
ENSG00000164061	1.09444	0.0214829	BSN	bassoon presynaptic cytomatrix protein [Source:HGNCSymbol;Acc:HGNC:1117]
ENSG00000164066	2.12046	0.00054782	INTU	inturned planar cell polarity protein [Source:HGNCSymbol;Acc:HGNC:29239]
ENSG00000164070	1.93401	4.2696e-06	HSPA4L	heat shock protein family A (Hsp70) member 4 like[Source:HGNC Symbol;Acc:HGNC:17041]
ENSG00000164080	1.53818	0.00175899	RAD54L2	RAD54 like 2 [Source:HGNC Symbol;Acc:HGNC:29123]
ENSG00000164109	1.56312	7.84551e-09	MAD2L1	mitotic arrest deficient 2 like 1 [Source:HGNCSymbol;Acc:HGNC:6763]
ENSG00000164114	1.01112	0.0220565	MAP9	microtubule associated protein 9 [Source:HGNCSymbol;Acc:HGNC:26118]
ENSG00000164118	1.60436	5.92925e-06	CEP44	centrosomal protein 44 [Source:HGNCSymbol;Acc:HGNC:29356]
ENSG00000164134	1.67955	0.000156808	NAA15	N-alpha-acetyltransferase 15, NatA auxiliarysubunit [Source:HGNC Symbol;Acc:HGNC:30782]
ENSG00000164142	2.89709	2.33154e-05	FHIP1A	FHF complex subunit HOOK interacting protein 1A[Source:HGNC Symbol;Acc:HGNC:34237]
ENSG00000164151	1.03721	0.0203094	ICE1	interactor of little elongation complex ELL subunit1 [Source:HGNC Symbol;Acc:HGNC:29154]
ENSG00000164171	2.51741	9.23637e-08	ITGA2	integrin subunit alpha 2 [Source:HGNCSymbol;Acc:HGNC:6137]
ENSG00000164187	1.85503	2.20911e-05	LMBRD2	LMBR1 domain containing 2 [Source:HGNCSymbol;Acc:HGNC:25287]
ENSG00000164190	1.74041	0.000239969	NIPBL	NIPBL cohesin loading factor [Source:HGNCSymbol;Acc:HGNC:28862]
ENSG00000164197	1.41248	0.00427473	RNF180	ring finger protein 180 [Source:HGNCSymbol;Acc:HGNC:27752]
ENSG00000164211	1.91817	1.00759e-08	STARD4	StAR related lipid transfer domain containing 4[Source:HGNC Symbol;Acc:HGNC:18058]
ENSG00000164219	1.07745	0.00334471	PGGT1B	protein geranylgeranyltransferase type I subunitbeta [Source:HGNC Symbol;Acc:HGNC:8895]
ENSG00000164236	1.09807	0.0167918	ANKRD33B	ankyrin repeat domain 33B [Source:HGNCSymbol;Acc:HGNC:35240]
ENSG00000164300	1.45822	0.000306146	SERINC5	serine incorporator 5 [Source:HGNCSymbol;Acc:HGNC:18825]
ENSG00000164308	1.42875	0.0139344	ERAP2	endoplasmic reticulum aminopeptidase 2 [Source:HGNCSymbol;Acc:HGNC:29499]
ENSG00000164327	1.73239	0.000358356	RICTOR	RPTOR independent companion of MTOR complex 2[Source:HGNC Symbol;Acc:HGNC:28611]
ENSG00000164330	1.71645	0.000614568	EBF1	EBF transcription factor 1 [Source:HGNCSymbol;Acc:HGNC:3126]
ENSG00000164465	1.0287	0.0116311	DCBLD1	discoidin, CUB and LCCL domain containing 1[Source:HGNC Symbol;Acc:HGNC:21479]
ENSG00000164506	1.05696	0.0260259	STXBP5	syntaxin binding protein 5 [Source:HGNCSymbol;Acc:HGNC:19665]
ENSG00000164543	1.24246	2.26177e-06	STK17A	serine/threonine kinase 17a [Source:HGNCSymbol;Acc:HGNC:11395]
ENSG00000164574	1.63693	3.43316e-07	GALNT10	polypeptide N-acetylgalactosaminyltransferase 10[Source:HGNC Symbol;Acc:HGNC:19873]
ENSG00000164603	1.22048	0.000119068	BMT2	base methyltransferase of 25S rRNA 2 homolog[Source:HGNC Symbol;Acc:HGNC:26475]
ENSG00000164659	1.44028	0.0177668	ELAPOR2	endosome-lysosome associated apoptosis andautophagy regulator family member 2 [Source:HGNCSymbol;Acc:HGNC:21945]
ENSG00000164684	2.4273	3.68467e-06	ZNF704	zinc finger protein 704 [Source:HGNCSymbol;Acc:HGNC:32291]
ENSG00000164741	1.52753	0.00016851	DLC1	DLC1 Rho GTPase activating protein [Source:HGNCSymbol;Acc:HGNC:2897]
ENSG00000164742	1.6733	0.000395438	ADCY1	adenylate cyclase 1 [Source:HGNCSymbol;Acc:HGNC:232]
ENSG00000164754	1.03821	0.000391877	RAD21	RAD21 cohesin complex component [Source:HGNCSymbol;Acc:HGNC:9811]
ENSG00000164794	3.09481	4.61855e-05	KCNV1	potassium voltage-gated channel modifier subfamilyV member 1 [Source:HGNC Symbol;Acc:HGNC:18861]
ENSG00000164796	3.76694	8.54859e-06	CSMD3	CUB and Sushi multiple domains 3 [Source:HGNCSymbol;Acc:HGNC:19291]
ENSG00000164841	2.65504	0.00454342	TMEM74	transmembrane protein 74 [Source:HGNCSymbol;Acc:HGNC:26409]
ENSG00000164877	1.27436	4.03053e-05	MICALL2	MICAL like 2 [Source:HGNC Symbol;Acc:HGNC:29672]
ENSG00000164916	1.12996	0.00150094	FOXK1	forkhead box K1 [Source:HGNCSymbol;Acc:HGNC:23480]
ENSG00000164924	1.02267	0.00294575	YWHAZ	tyrosine 3-monooxygenase/tryptophan 5-monooxygenaseactivation protein zeta [Source:HGNCSymbol;Acc:HGNC:12855]
ENSG00000164941	1.03904	0.00667646	INTS8	integrator complex subunit 8 [Source:HGNCSymbol;Acc:HGNC:26048]
ENSG00000164976	2.93336	3.01255e-10	MYORG	myogenesis regulating glycosidase (putative)[Source:HGNC Symbol;Acc:HGNC:19918]
ENSG00000165029	2.2021	0.000373862	ABCA1	ATP binding cassette subfamily A member 1[Source:HGNC Symbol;Acc:HGNC:29]
ENSG00000165046	1.60274	0.0225312	LETM2	leucine zipper and EF-hand containing transmembraneprotein 2 [Source:HGNC Symbol;Acc:HGNC:14648]
ENSG00000165102	1.39945	0.00014043	HGSNAT	heparan-alpha-glucosaminide N-acetyltransferase[Source:HGNC Symbol;Acc:HGNC:26527]
ENSG00000165105	1.23261	0.0237397	RASEF	RAS and EF-hand domain containing [Source:HGNCSymbol;Acc:HGNC:26464]
ENSG00000165115	1.45931	0.013077	KIF27	kinesin family member 27 [Source:HGNCSymbol;Acc:HGNC:18632]
ENSG00000165124	1.00089	0.0200117	SVEP1	sushi, von Willebrand factor type A, EGF andpentraxin domain containing 1 [Source:HGNCSymbol;Acc:HGNC:15985]
ENSG00000165156	1.29721	0.000121189	ZHX1	zinc fingers and homeoboxes 1 [Source:HGNCSymbol;Acc:HGNC:12871]
ENSG00000165181	3.31464	0.0118902	SHOC1	shortage in chiasmata 1 [Source:HGNCSymbol;Acc:HGNC:26535]
ENSG00000165185	2.16269	3.42197e-07	KIAA1958	KIAA1958 [Source:HGNC Symbol;Acc:HGNC:23427]
ENSG00000165194	2.80361	0.000176289	PCDH19	protocadherin 19 [Source:HGNCSymbol;Acc:HGNC:14270]
ENSG00000165240	1.26319	0.00558623	ATP7A	ATPase copper transporting alpha [Source:HGNCSymbol;Acc:HGNC:869]
ENSG00000165244	2.18019	5.38493e-12	ZNF367	zinc finger protein 367 [Source:HGNCSymbol;Acc:HGNC:18320]
ENSG00000165246	1.02386	0.0129466	NLGN4Y	neuroligin 4 Y-linked [Source:HGNCSymbol;Acc:HGNC:15529]
ENSG00000165288	1.88573	4.35639e-05	BRWD3	bromodomain and WD repeat domain containing 3[Source:HGNC Symbol;Acc:HGNC:17342]
ENSG00000165304	2.41969	3.4224e-25	MELK	maternal embryonic leucine zipper kinase[Source:HGNC Symbol;Acc:HGNC:16870]
ENSG00000165338	1.46089	0.000525672	HECTD2	HECT domain E3 ubiquitin protein ligase 2[Source:HGNC Symbol;Acc:HGNC:26736]
ENSG00000165355	1.05746	0.000809198	FBXO33	F-box protein 33 [Source:HGNCSymbol;Acc:HGNC:19833]
ENSG00000165392	1.13575	0.00190454	WRN	WRN RecQ like helicase [Source:HGNCSymbol;Acc:HGNC:12791]
ENSG00000165434	1.01781	0.0268821	PGM2L1	phosphoglucomutase 2 like 1 [Source:HGNCSymbol;Acc:HGNC:20898]
ENSG00000165449	1.03716	0.00077272	SLC16A9	solute carrier family 16 member 9 [Source:HGNCSymbol;Acc:HGNC:23520]
ENSG00000165480	2.10748	4.72542e-16	SKA3	spindle and kinetochore associated complex subunit3 [Source:HGNC Symbol;Acc:HGNC:20262]
ENSG00000165490	2.86494	1.66521e-13	DDIAS	DNA damage induced apoptosis suppressor[Source:HGNC Symbol;Acc:HGNC:26351]
ENSG00000165501	1.48916	6.75559e-05	LRR1	leucine rich repeat protein 1 [Source:HGNCSymbol;Acc:HGNC:19742]
ENSG00000165521	1.94235	0.0129513	EML5	EMAP like 5 [Source:HGNC Symbol;Acc:HGNC:18197]
ENSG00000165548	2.73013	0.003093	TMEM63C	transmembrane protein 63C [Source:HGNCSymbol;Acc:HGNC:23787]
ENSG00000165733	1.23563	0.000332213	BMS1	BMS1 ribosome biogenesis factor [Source:HGNCSymbol;Acc:HGNC:23505]
ENSG00000165891	3.34387	2.96775e-18	E2F7	E2F transcription factor 7 [Source:HGNCSymbol;Acc:HGNC:23820]
ENSG00000165895	1.18776	0.0132352	ARHGAP42	Rho GTPase activating protein 42 [Source:HGNCSymbol;Acc:HGNC:26545]
ENSG00000165997	1.11243	0.00187171	ARL5B	ADP ribosylation factor like GTPase 5B [Source:HGNCSymbol;Acc:HGNC:23052]
ENSG00000166004	2.20369	1.32662e-06	CEP295	centrosomal protein 295 [Source:HGNCSymbol;Acc:HGNC:29366]
ENSG00000166025	1.267	0.00165597	AMOTL1	angiomotin like 1 [Source:HGNCSymbol;Acc:HGNC:17811]
ENSG00000166086	1.60349	2.37902e-05	JAM3	junctional adhesion molecule 3 [Source:HGNCSymbol;Acc:HGNC:15532]
ENSG00000166106	1.42292	0.0450106	ADAMTS15	ADAM metallopeptidase with thrombospondin type 1motif 15 [Source:HGNC Symbol;Acc:HGNC:16305]
ENSG00000166130	1.43747	3.78418e-09	IKBIP	IKBKB interacting protein [Source:HGNCSymbol;Acc:HGNC:26430]
ENSG00000166147	1.10221	0.0162679	FBN1	fibrillin 1 [Source:HGNC Symbol;Acc:HGNC:3603]
ENSG00000166206	1.09641	0.0155826	GABRB3	gamma-aminobutyric acid type A receptor subunitbeta3 [Source:HGNC Symbol;Acc:HGNC:4083]
ENSG00000166233	1.04174	0.00518092	ARIH1	ariadne RBR E3 ubiquitin protein ligase 1[Source:HGNC Symbol;Acc:HGNC:689]
ENSG00000166257	2.51225	3.05082e-06	SCN3B	sodium voltage-gated channel beta subunit 3[Source:HGNC Symbol;Acc:HGNC:20665]
ENSG00000166263	1.46353	0.00755297	STXBP4	syntaxin binding protein 4 [Source:HGNCSymbol;Acc:HGNC:19694]
ENSG00000166432	1.41383	0.00102367	ZMAT1	zinc finger matrin-type 1 [Source:HGNCSymbol;Acc:HGNC:29377]
ENSG00000166439	1.71539	0.000615479	RNF169	ring finger protein 169 [Source:HGNCSymbol;Acc:HGNC:26961]
ENSG00000166446	2.30934	2.81904e-06	CDYL2	chromodomain Y like 2 [Source:HGNCSymbol;Acc:HGNC:23030]
ENSG00000166451	1.11339	1.01448e-06	CENPN	centromere protein N [Source:HGNCSymbol;Acc:HGNC:30873]
ENSG00000166501	1.29239	0.00095243	PRKCB	protein kinase C beta [Source:HGNCSymbol;Acc:HGNC:9395]
ENSG00000166508	1.0701	1.13708e-06	MCM7	minichromosome maintenance complex component 7[Source:HGNC Symbol;Acc:HGNC:6950]
ENSG00000166510	1.14872	3.04203e-05	CCDC68	coiled-coil domain containing 68 [Source:HGNCSymbol;Acc:HGNC:24350]
ENSG00000166532	1.04615	0.000345892	RIMKLB	ribosomal modification protein rimK like familymember B [Source:HGNC Symbol;Acc:HGNC:29228]
ENSG00000166801	1.96908	6.1869e-08	FAM111A	FAM111 trypsin like peptidase A [Source:HGNCSymbol;Acc:HGNC:24725]
ENSG00000166845	3.66147	1.21438e-14	C18orf54	chromosome 18 open reading frame 54 [Source:HGNCSymbol;Acc:HGNC:13796]
ENSG00000166881	2.37707	6.41391e-13	NEMP1	nuclear envelope integral membrane protein 1[Source:HGNC Symbol;Acc:HGNC:29001]
ENSG00000166963	1.24173	0.00743769	MAP1A	microtubule associated protein 1A [Source:HGNCSymbol;Acc:HGNC:6835]
ENSG00000167065	1.12414	0.0299286	DUSP18	dual specificity phosphatase 18 [Source:HGNCSymbol;Acc:HGNC:18484]
ENSG00000167081	1.52276	2.57757e-07	PBX3	PBX homeobox 3 [Source:HGNC Symbol;Acc:HGNC:8634]
ENSG00000167202	1.1006	0.000869176	TBC1D2B	TBC1 domain family member 2B [Source:HGNCSymbol;Acc:HGNC:29183]
ENSG00000167291	1.40921	0.000436622	TBC1D16	TBC1 domain family member 16 [Source:HGNCSymbol;Acc:HGNC:28356]
ENSG00000167306	1.64456	1.32112e-05	MYO5B	myosin VB [Source:HGNC Symbol;Acc:HGNC:7603]
ENSG00000167325	2.23973	1.39577e-16	RRM1	ribonucleotide reductase catalytic subunit M1[Source:HGNC Symbol;Acc:HGNC:10451]
ENSG00000167524	1.43315	0.000384675	RSKR	ribosomal protein S6 kinase related [Source:HGNCSymbol;Acc:HGNC:26314]
ENSG00000167552	1.04007	0.0018041	TUBA1A	tubulin alpha 1a [Source:HGNCSymbol;Acc:HGNC:20766]
ENSG00000167553	1.27634	8.31294e-08	TUBA1C	tubulin alpha 1c [Source:HGNCSymbol;Acc:HGNC:20768]
ENSG00000167632	1.20598	4.26936e-05	TRAPPC9	trafficking protein particle complex subunit 9[Source:HGNC Symbol;Acc:HGNC:30832]
ENSG00000167670	1.66539	5.28287e-17	CHAF1A	chromatin assembly factor 1 subunit A [Source:HGNCSymbol;Acc:HGNC:1910]
ENSG00000167703	1.44993	7.32176e-06	SLC43A2	solute carrier family 43 member 2 [Source:HGNCSymbol;Acc:HGNC:23087]
ENSG00000167900	1.29274	0.00143462	TK1	thymidine kinase 1 [Source:HGNCSymbol;Acc:HGNC:11830]
ENSG00000167972	1.08996	6.08487e-07	ABCA3	ATP binding cassette subfamily A member 3[Source:HGNC Symbol;Acc:HGNC:33]
ENSG00000168014	2.28709	4.83312e-07	C2CD3	C2 domain containing 3 centriole elongationregulator [Source:HGNC Symbol;Acc:HGNC:24564]
ENSG00000168016	2.36697	6.68835e-06	TRANK1	tetratricopeptide repeat and ankyrin repeatcontaining 1 [Source:HGNC Symbol;Acc:HGNC:29011]
ENSG00000168036	1.00382	0.0150835	CTNNB1	catenin beta 1 [Source:HGNC Symbol;Acc:HGNC:2514]
ENSG00000168077	2.22415	7.69095e-15	SCARA3	scavenger receptor class A member 3 [Source:HGNCSymbol;Acc:HGNC:19000]
ENSG00000168078	1.35329	9.13381e-07	PBK	PDZ binding kinase [Source:HGNCSymbol;Acc:HGNC:18282]
ENSG00000168092	1.23171	0.00498059	PAFAH1B2	platelet activating factor acetylhydrolase 1bcatalytic subunit 2 [Source:HGNC Symbol;Acc:HGNC:8575]
ENSG00000168137	1.00325	0.0107429	SETD5	SET domain containing 5 [Source:HGNCSymbol;Acc:HGNC:25566]
ENSG00000168172	2.01796	0.000196313	HOOK3	hook microtubule tethering protein 3 [Source:HGNCSymbol;Acc:HGNC:23576]
ENSG00000168214	1.07364	0.000720185	RBPJ	recombination signal binding protein forimmunoglobulin kappa J region [Source:HGNCSymbol;Acc:HGNC:5724]
ENSG00000168280	1.68005	0.000505207	KIF5C	kinesin family member 5C [Source:HGNCSymbol;Acc:HGNC:6325]
ENSG00000168300	1.10028	0.00388132	PCMTD1	protein-L-isoaspartate (D-aspartate) O-methyltransferase domain containing 1 [Source:HGNCSymbol;Acc:HGNC:30483]
ENSG00000168404	1.20738	7.77043e-10	MLKL	mixed lineage kinase domain like pseudokinase[Source:HGNC Symbol;Acc:HGNC:26617]
ENSG00000168411	1.79695	4.68791e-13	RFWD3	ring finger and WD repeat domain 3 [Source:HGNCSymbol;Acc:HGNC:25539]
ENSG00000168491	4.10018	0.000418031	CCDC110	coiled-coil domain containing 110 [Source:HGNCSymbol;Acc:HGNC:28504]
ENSG00000168496	1.15702	3.1083e-05	FEN1	flap structure-specific endonuclease 1 [Source:HGNCSymbol;Acc:HGNC:3650]
ENSG00000168538	1.29895	5.71241e-05	TRAPPC11	trafficking protein particle complex subunit 11[Source:HGNC Symbol;Acc:HGNC:25751]
ENSG00000168610	1.69908	4.47644e-11	STAT3	signal transducer and activator of transcription 3[Source:HGNC Symbol;Acc:HGNC:11364]
ENSG00000168772	2.4049	6.69803e-05	CXXC4	CXXC finger protein 4 [Source:HGNCSymbol;Acc:HGNC:24593]
ENSG00000168785	1.32264	9.3167e-09	TSPAN5	tetraspanin 5 [Source:HGNC Symbol;Acc:HGNC:17753]
ENSG00000168807	1.30452	0.000558193	SNTB2	syntrophin beta 2 [Source:HGNCSymbol;Acc:HGNC:11169]
ENSG00000169083	1.48164	0.00589372	AR	androgen receptor [Source:HGNCSymbol;Acc:HGNC:644]
ENSG00000169116	1.20779	5.34413e-05	PARM1	prostate androgen-regulated mucin-like protein 1[Source:HGNC Symbol;Acc:HGNC:24536]
ENSG00000169118	1.2002	0.00127891	CSNK1G1	casein kinase 1 gamma 1 [Source:HGNCSymbol;Acc:HGNC:2454]
ENSG00000169213	1.19966	0.0183113	RAB3B	RAB3B, member RAS oncogene family [Source:HGNCSymbol;Acc:HGNC:9778]
ENSG00000169299	1.88901	1.6009e-10	PGM2	phosphoglucomutase 2 [Source:HGNCSymbol;Acc:HGNC:8906]
ENSG00000169330	1.91617	0.0009689	MINAR1	membrane integral NOTCH2 associated receptor 1[Source:HGNC Symbol;Acc:HGNC:29172]
ENSG00000169375	1.59468	1.17679e-06	SIN3A	SIN3 transcription regulator family member A[Source:HGNC Symbol;Acc:HGNC:19353]
ENSG00000169429	1.19157	7.27027e-06	CXCL8	C-X-C motif chemokine ligand 8 [Source:HGNCSymbol;Acc:HGNC:6025]
ENSG00000169499	1.18437	0.000127434	PLEKHA2	pleckstrin homology domain containing A2[Source:HGNC Symbol;Acc:HGNC:14336]
ENSG00000169607	2.54758	3.27166e-26	CKAP2L	cytoskeleton associated protein 2 like [Source:HGNCSymbol;Acc:HGNC:26877]
ENSG00000169641	1.10525	0.00233682	LUZP1	leucine zipper protein 1 [Source:HGNCSymbol;Acc:HGNC:14985]
ENSG00000169679	2.62297	1.64742e-28	BUB1	BUB1 mitotic checkpoint serine/threonine kinase[Source:HGNC Symbol;Acc:HGNC:1148]
ENSG00000169684	1.63359	3.24317e-08	CHRNA5	cholinergic receptor nicotinic alpha 5 subunit[Source:HGNC Symbol;Acc:HGNC:1959]
ENSG00000169756	1.22809	0.00493677	LIMS1	LIM zinc finger domain containing 1 [Source:HGNCSymbol;Acc:HGNC:6616]
ENSG00000169760	1.88059	2.35098e-05	NLGN1	neuroligin 1 [Source:HGNC Symbol;Acc:HGNC:14291]
ENSG00000169762	1.26864	0.000772907	TAPT1	transmembrane anterior posterior transformation 1[Source:HGNC Symbol;Acc:HGNC:26887]
ENSG00000169855	2.21379	3.97304e-06	ROBO1	roundabout guidance receptor 1 [Source:HGNCSymbol;Acc:HGNC:10249]
ENSG00000169905	2.03738	1.33923e-05	TOR1AIP2	torsin 1A interacting protein 2 [Source:HGNCSymbol;Acc:HGNC:24055]
ENSG00000169967	1.23911	0.0048757	MAP3K2	mitogen-activated protein kinase kinase kinase 2[Source:HGNC Symbol;Acc:HGNC:6854]
ENSG00000170092	3.10074	0.000833805	SPDYE5	speedy/RINGO cell cycle regulator family member E5[Source:HGNC Symbol;Acc:HGNC:35464]
ENSG00000170113	1.35501	0.00014297	NIPA1	NIPA magnesium transporter 1 [Source:HGNCSymbol;Acc:HGNC:17043]
ENSG00000170153	3.77708	4.05116e-12	RNF150	ring finger protein 150 [Source:HGNCSymbol;Acc:HGNC:23138]
ENSG00000170242	1.56308	0.000335576	USP47	ubiquitin specific peptidase 47 [Source:HGNCSymbol;Acc:HGNC:20076]
ENSG00000170271	1.24932	0.0429189	FAXDC2	fatty acid hydroxylase domain containing 2[Source:HGNC Symbol;Acc:HGNC:1334]
ENSG00000170312	2.00262	2.09588e-10	CDK1	cyclin dependent kinase 1 [Source:HGNCSymbol;Acc:HGNC:1722]
ENSG00000170379	3.46484	1.01134e-31	TCAF2	TRPM8 channel associated factor 2 [Source:HGNCSymbol;Acc:HGNC:26878]
ENSG00000170381	1.11169	0.00119659	SEMA3E	semaphorin 3E [Source:HGNC Symbol;Acc:HGNC:10727]
ENSG00000170396	1.05678	0.0135577	ZNF804A	zinc finger protein 804A [Source:HGNCSymbol;Acc:HGNC:21711]
ENSG00000170471	1.20914	0.00508538	RALGAPB	Ral GTPase activating protein non-catalytic subunitbeta [Source:HGNC Symbol;Acc:HGNC:29221]
ENSG00000170500	1.27226	0.00688443	LONRF2	LON peptidase N-terminal domain and ring finger 2[Source:HGNC Symbol;Acc:HGNC:24788]
ENSG00000170540	1.0243	3.53402e-05	ARL6IP1	ADP ribosylation factor like GTPase 6 interactingprotein 1 [Source:HGNC Symbol;Acc:HGNC:697]
ENSG00000170542	3.19317	1.57992e-21	SERPINB9	serpin family B member 9 [Source:HGNCSymbol;Acc:HGNC:8955]
ENSG00000170558	1.5385	0.0322739	CDH2	cadherin 2 [Source:HGNC Symbol;Acc:HGNC:1759]
ENSG00000170571	1.17309	0.000915561	EMB	embigin [Source:HGNC Symbol;Acc:HGNC:30465]
ENSG00000170734	1.362	2.97088e-05	POLH	DNA polymerase eta [Source:HGNCSymbol;Acc:HGNC:9181]
ENSG00000170776	1.02909	0.0345609	AKAP13	A-kinase anchoring protein 13 [Source:HGNCSymbol;Acc:HGNC:371]
ENSG00000170802	1.38185	4.98821e-05	FOXN2	forkhead box N2 [Source:HGNC Symbol;Acc:HGNC:5281]
ENSG00000170832	1.12765	0.00382889	USP32	ubiquitin specific peptidase 32 [Source:HGNCSymbol;Acc:HGNC:19143]
ENSG00000170921	1.46978	0.00457808	TANC2	tetratricopeptide repeat, ankyrin repeat andcoiled-coil containing 2 [Source:HGNCSymbol;Acc:HGNC:30212]
ENSG00000170949	1.6762	4.33937e-06	ZNF160	zinc finger protein 160 [Source:HGNCSymbol;Acc:HGNC:12948]
ENSG00000170962	5.041	7.65294e-06	PDGFD	platelet derived growth factor D [Source:HGNCSymbol;Acc:HGNC:30620]
ENSG00000171033	1.41765	0.000131864	PKIA	cAMP-dependent protein kinase inhibitor alpha[Source:HGNC Symbol;Acc:HGNC:9017]
ENSG00000171105	2.04322	3.80515e-05	INSR	insulin receptor [Source:HGNCSymbol;Acc:HGNC:6091]
ENSG00000171217	4.38608	0.000706682	CLDN20	claudin 20 [Source:HGNC Symbol;Acc:HGNC:2042]
ENSG00000171241	2.80435	7.65423e-22	SHCBP1	SHC binding and spindle associated 1 [Source:HGNCSymbol;Acc:HGNC:29547]
ENSG00000171320	3.48291	2.55706e-22	ESCO2	establishment of sister chromatid cohesion N-acetyltransferase 2 [Source:HGNC Symbol;Acc:HGNC:27230]
ENSG00000171346	1.61939	0.000988223	KRT15	keratin 15 [Source:HGNC Symbol;Acc:HGNC:6421]
ENSG00000171388	1.47643	0.0217338	APLN	apelin [Source:HGNC Symbol;Acc:HGNC:16665]
ENSG00000171408	1.25819	0.0109895	PDE7B	phosphodiesterase 7B [Source:HGNCSymbol;Acc:HGNC:8792]
ENSG00000171444	1.19466	0.00672655	MCC	MCC regulator of WNT signaling pathway [Source:HGNCSymbol;Acc:HGNC:6935]
ENSG00000171466	1.22049	0.0146193	ZNF562	zinc finger protein 562 [Source:HGNCSymbol;Acc:HGNC:25950]
ENSG00000171503	1.01272	0.000106259	ETFDH	electron transfer flavoprotein dehydrogenase[Source:HGNC Symbol;Acc:HGNC:3483]
ENSG00000171517	2.39475	2.5673e-05	LPAR3	lysophosphatidic acid receptor 3 [Source:HGNCSymbol;Acc:HGNC:14298]
ENSG00000171634	1.22726	0.0115024	BPTF	bromodomain PHD finger transcription factor[Source:HGNC Symbol;Acc:HGNC:3581]
ENSG00000171714	1.58132	0.000436271	ANO5	anoctamin 5 [Source:HGNC Symbol;Acc:HGNC:27337]
ENSG00000171723	1.14371	0.000112336	GPHN	gephyrin [Source:HGNC Symbol;Acc:HGNC:15465]
ENSG00000171843	1.71196	2.11041e-07	MLLT3	MLLT3 super elongation complex subunit [Source:HGNCSymbol;Acc:HGNC:7136]
ENSG00000171848	3.47638	1.60715e-59	RRM2	ribonucleotide reductase regulatory subunit M2[Source:HGNC Symbol;Acc:HGNC:10452]
ENSG00000171914	1.02689	0.034768	TLN2	talin 2 [Source:HGNC Symbol;Acc:HGNC:15447]
ENSG00000171943	1.13351	0.00212835	SRGAP2C	SLIT-ROBO Rho GTPase activating protein 2C[Source:HGNC Symbol;Acc:HGNC:30584]
ENSG00000172020	1.34638	0.0496338	GAP43	growth associated protein 43 [Source:HGNCSymbol;Acc:HGNC:4140]
ENSG00000172159	3.12165	2.05096e-05	FRMD3	FERM domain containing 3 [Source:HGNCSymbol;Acc:HGNC:24125]
ENSG00000172167	2.43706	5.08051e-07	MTBP	MDM2 binding protein [Source:HGNCSymbol;Acc:HGNC:7417]
ENSG00000172175	2.28269	4.18985e-08	MALT1	MALT1 paracaspase [Source:HGNCSymbol;Acc:HGNC:6819]
ENSG00000172197	1.23111	0.00224289	MBOAT1	membrane bound O-acyltransferase domain containing1 [Source:HGNC Symbol;Acc:HGNC:21579]
ENSG00000172244	2.44765	1.16172e-09	C5orf34	chromosome 5 open reading frame 34 [Source:HGNCSymbol;Acc:HGNC:24738]
ENSG00000172260	1.64605	0.00873064	NEGR1	neuronal growth regulator 1 [Source:HGNCSymbol;Acc:HGNC:17302]
ENSG00000172264	2.84734	1.05245e-06	MACROD2	mono-ADP ribosylhydrolase 2 [Source:HGNCSymbol;Acc:HGNC:16126]
ENSG00000172292	2.48786	6.37954e-07	CERS6	ceramide synthase 6 [Source:HGNCSymbol;Acc:HGNC:23826]
ENSG00000172296	1.56939	0.000140079	SPTLC3	serine palmitoyltransferase long chain base subunit3 [Source:HGNC Symbol;Acc:HGNC:16253]
ENSG00000172318	3.95391	8.3207e-05	B3GALT1	beta-1,3-galactosyltransferase 1 [Source:HGNCSymbol;Acc:HGNC:916]
ENSG00000172403	1.18552	0.00231662	SYNPO2	synaptopodin 2 [Source:HGNC Symbol;Acc:HGNC:17732]
ENSG00000172461	3.64917	5.51217e-05	FUT9	fucosyltransferase 9 [Source:HGNCSymbol;Acc:HGNC:4020]
ENSG00000172469	1.24857	0.00121573	MANEA	mannosidase endo-alpha [Source:HGNCSymbol;Acc:HGNC:21072]
ENSG00000172493	1.46827	0.000177196	AFF1	ALF transcription elongation factor 1 [Source:HGNCSymbol;Acc:HGNC:7135]
ENSG00000172716	1.6769	9.01995e-06	SLFN11	schlafen family member 11 [Source:HGNCSymbol;Acc:HGNC:26633]
ENSG00000172748	1.59391	0.00123422	ZNF596	zinc finger protein 596 [Source:HGNCSymbol;Acc:HGNC:27268]
ENSG00000172765	1.03633	0.000163573	TMCC1	transmembrane and coiled-coil domain family 1[Source:HGNC Symbol;Acc:HGNC:29116]
ENSG00000172795	1.94784	2.38424e-07	DCP2	decapping mRNA 2 [Source:HGNCSymbol;Acc:HGNC:24452]
ENSG00000172869	1.44818	0.00424531	DMXL1	Dmx like 1 [Source:HGNC Symbol;Acc:HGNC:2937]
ENSG00000172901	3.27687	0.0110282	LVRN	laeverin [Source:HGNC Symbol;Acc:HGNC:26904]
ENSG00000172915	1.60439	0.00258311	NBEA	neurobeachin [Source:HGNC Symbol;Acc:HGNC:7648]
ENSG00000172954	1.08389	0.00339048	LCLAT1	lysocardiolipin acyltransferase 1 [Source:HGNCSymbol;Acc:HGNC:26756]
ENSG00000172985	1.01968	0.00502391	SH3RF3	SH3 domain containing ring finger 3 [Source:HGNCSymbol;Acc:HGNC:24699]
ENSG00000172986	1.29405	0.000524064	GXYLT2	glucoside xylosyltransferase 2 [Source:HGNCSymbol;Acc:HGNC:33383]
ENSG00000172995	3.41158	0.0119075	ARPP21	cAMP regulated phosphoprotein 21 [Source:HGNCSymbol;Acc:HGNC:16968]
ENSG00000173041	2.00225	0.000723321	ZNF680	zinc finger protein 680 [Source:HGNCSymbol;Acc:HGNC:26897]
ENSG00000173064	1.77971	0.000277509	HECTD4	HECT domain E3 ubiquitin protein ligase 4[Source:HGNC Symbol;Acc:HGNC:26611]
ENSG00000173068	2.69435	1.77356e-08	BNC2	basonuclin 2 [Source:HGNC Symbol;Acc:HGNC:30988]
ENSG00000173214	1.60767	0.000137461	MFSD4B	major facilitator superfamily domain containing 4B[Source:HGNC Symbol;Acc:HGNC:21053]
ENSG00000173218	1.13904	0.00173942	VANGL1	VANGL planar cell polarity protein 1 [Source:HGNCSymbol;Acc:HGNC:15512]
ENSG00000173230	1.72544	0.000376723	GOLGB1	golgin B1 [Source:HGNC Symbol;Acc:HGNC:4429]
ENSG00000173258	1.76999	0.00100123	ZNF483	zinc finger protein 483 [Source:HGNCSymbol;Acc:HGNC:23384]
ENSG00000173273	1.55415	0.000706343	TNKS	tankyrase [Source:HGNC Symbol;Acc:HGNC:11941]
ENSG00000173281	2.23726	9.31258e-12	PPP1R3B	protein phosphatase 1 regulatory subunit 3B[Source:HGNC Symbol;Acc:HGNC:14942]
ENSG00000173376	3.33726	1.04907e-11	NDNF	neuron derived neurotrophic factor [Source:HGNCSymbol;Acc:HGNC:26256]
ENSG00000173473	1.09665	0.0019359	SMARCC1	SWI/SNF related, matrix associated, actin dependentregulator of chromatin subfamily c member 1 [Source:HGNCSymbol;Acc:HGNC:11104]
ENSG00000173517	1.96684	0.000192626	PEAK1	pseudopodium enriched atypical kinase 1[Source:HGNC Symbol;Acc:HGNC:29431]
ENSG00000173542	1.21489	0.00972536	MOB1B	MOB kinase activator 1B [Source:HGNCSymbol;Acc:HGNC:29801]
ENSG00000173692	1.42442	2.73365e-05	PSMD1	proteasome 26S subunit, non-ATPase 1 [Source:HGNCSymbol;Acc:HGNC:9554]
ENSG00000173702	3.26449	0.000479509	MUC13	mucin 13, cell surface associated [Source:HGNCSymbol;Acc:HGNC:7511]
ENSG00000173705	1.39544	8.09832e-05	SUSD5	sushi domain containing 5 [Source:HGNCSymbol;Acc:HGNC:29061]
ENSG00000173706	2.551	1.28384e-08	HEG1	heart development protein with EGF like domains 1[Source:HGNC Symbol;Acc:HGNC:29227]
ENSG00000173744	1.12719	0.00243187	AGFG1	ArfGAP with FG repeats 1 [Source:HGNCSymbol;Acc:HGNC:5175]
ENSG00000173821	1.70283	0.00120394	RNF213	ring finger protein 213 [Source:HGNCSymbol;Acc:HGNC:14539]
ENSG00000173852	1.40519	4.96799e-05	DPY19L1	dpy-19 like C-mannosyltransferase 1 [Source:HGNCSymbol;Acc:HGNC:22205]
ENSG00000173875	1.24982	0.00441016	ZNF791	zinc finger protein 791 [Source:HGNCSymbol;Acc:HGNC:26895]
ENSG00000173889	1.16279	0.00870024	PHC3	polyhomeotic homolog 3 [Source:HGNCSymbol;Acc:HGNC:15682]
ENSG00000174010	1.03355	0.00133318	KLHL15	kelch like family member 15 [Source:HGNCSymbol;Acc:HGNC:29347]
ENSG00000174013	1.32322	1.97287e-05	FBXO45	F-box protein 45 [Source:HGNCSymbol;Acc:HGNC:29148]
ENSG00000174125	2.73949	3.94165e-05	TLR1	toll like receptor 1 [Source:HGNCSymbol;Acc:HGNC:11847]
ENSG00000174130	1.79037	1.1322e-05	TLR6	toll like receptor 6 [Source:HGNCSymbol;Acc:HGNC:16711]
ENSG00000174197	1.22962	0.01335	MGA	MAX dimerization protein MGA [Source:HGNCSymbol;Acc:HGNC:14010]
ENSG00000174231	1.3131	0.00201793	PRPF8	pre-mRNA processing factor 8 [Source:HGNCSymbol;Acc:HGNC:17340]
ENSG00000174306	2.10173	8.2767e-08	ZHX3	zinc fingers and homeoboxes 3 [Source:HGNCSymbol;Acc:HGNC:15935]
ENSG00000174371	2.32109	2.23226e-25	EXO1	exonuclease 1 [Source:HGNC Symbol;Acc:HGNC:3511]
ENSG00000174373	1.93651	0.000100637	RALGAPA1	Ral GTPase activating protein catalytic subunitalpha 1 [Source:HGNC Symbol;Acc:HGNC:17770]
ENSG00000174442	2.07904	2.85476e-09	ZWILCH	zwilch kinetochore protein [Source:HGNCSymbol;Acc:HGNC:25468]
ENSG00000174482	1.8381	4.36495e-06	LINGO2	leucine rich repeat and Ig domain containing 2[Source:HGNC Symbol;Acc:HGNC:21207]
ENSG00000174485	2.2328	1.6045e-06	DENND4A	DENN domain containing 4A [Source:HGNCSymbol;Acc:HGNC:24321]
ENSG00000174501	3.29283	1.66151e-07	ANKRD36C	ankyrin repeat domain 36C [Source:HGNCSymbol;Acc:HGNC:32946]
ENSG00000174579	1.08161	0.00499392	MSL2	MSL complex subunit 2 [Source:HGNCSymbol;Acc:HGNC:25544]
ENSG00000174607	1.92555	7.37516e-08	UGT8	UDP glycosyltransferase 8 [Source:HGNCSymbol;Acc:HGNC:12555]
ENSG00000174705	1.23167	4.7677e-05	SH3PXD2B	SH3 and PX domains 2B [Source:HGNCSymbol;Acc:HGNC:29242]
ENSG00000174799	1.1203	0.0192489	CEP135	centrosomal protein 135 [Source:HGNCSymbol;Acc:HGNC:29086]
ENSG00000174839	1.05541	0.000522258	DENND6A	DENN domain containing 6A [Source:HGNCSymbol;Acc:HGNC:26635]
ENSG00000174842	1.16603	0.00078599	GLMN	glomulin, FKBP associated protein [Source:HGNCSymbol;Acc:HGNC:14373]
ENSG00000174891	1.23558	0.000681178	RSRC1	arginine and serine rich coiled-coil 1 [Source:HGNCSymbol;Acc:HGNC:24152]
ENSG00000175054	1.79618	0.000387235	ATR	ATR serine/threonine kinase [Source:HGNCSymbol;Acc:HGNC:882]
ENSG00000175066	1.03396	0.0110684	GK5	glycerol kinase 5 [Source:HGNCSymbol;Acc:HGNC:28635]
ENSG00000175105	2.46328	2.1495e-08	ZNF654	zinc finger protein 654 [Source:HGNCSymbol;Acc:HGNC:25612]
ENSG00000175161	1.18099	0.00439895	CADM2	cell adhesion molecule 2 [Source:HGNCSymbol;Acc:HGNC:29849]
ENSG00000175166	1.27265	2.47357e-06	PSMD2	proteasome 26S subunit ubiquitin receptor, non-ATPase 2 [Source:HGNC Symbol;Acc:HGNC:9559]
ENSG00000175175	1.43355	0.00083283	PPM1E	protein phosphatase, Mg2+/Mn2+ dependent 1E[Source:HGNC Symbol;Acc:HGNC:19322]
ENSG00000175216	1.60694	4.63051e-05	CKAP5	cytoskeleton associated protein 5 [Source:HGNCSymbol;Acc:HGNC:28959]
ENSG00000175305	3.05988	0.00012087	CCNE2	cyclin E2 [Source:HGNC Symbol;Acc:HGNC:1590]
ENSG00000175322	1.48626	0.014337	ZNF519	zinc finger protein 519 [Source:HGNCSymbol;Acc:HGNC:30574]
ENSG00000175352	1.10563	0.000907469	NRIP3	nuclear receptor interacting protein 3 [Source:HGNCSymbol;Acc:HGNC:1167]
ENSG00000175455	1.14586	0.00015433	CCDC14	coiled-coil domain containing 14 [Source:HGNCSymbol;Acc:HGNC:25766]
ENSG00000175548	1.1085	0.0070022	ALG10B	ALG10 alpha-1,2-glucosyltransferase B [Source:HGNCSymbol;Acc:HGNC:31088]
ENSG00000175727	1.04696	0.000163254	MLXIP	MLX interacting protein [Source:HGNCSymbol;Acc:HGNC:17055]
ENSG00000176102	1.21645	2.45459e-05	CSTF3	cleavage stimulation factor subunit 3 [Source:HGNCSymbol;Acc:HGNC:2485]
ENSG00000176148	1.27223	0.0125352	TCP11L1	t-complex 11 like 1 [Source:HGNCSymbol;Acc:HGNC:25655]
ENSG00000176208	3.23806	1.77581e-10	ATAD5	ATPase family AAA domain containing 5 [Source:HGNCSymbol;Acc:HGNC:25752]
ENSG00000176225	2.38614	2.34264e-09	RTTN	rotatin [Source:HGNC Symbol;Acc:HGNC:18654]
ENSG00000176244	2.50816	1.97547e-08	ACBD7	acyl-CoA binding domain containing 7 [Source:HGNCSymbol;Acc:HGNC:17715]
ENSG00000176542	1.27321	0.01981	USF3	upstream transcription factor family member 3[Source:HGNC Symbol;Acc:HGNC:30494]
ENSG00000176641	2.29075	0.000364705	RNF152	ring finger protein 152 [Source:HGNCSymbol;Acc:HGNC:26811]
ENSG00000176658	2.28693	1.57933e-15	MYO1D	myosin ID [Source:HGNC Symbol;Acc:HGNC:7598]
ENSG00000176890	2.18159	2.24394e-12	TYMS	thymidylate synthetase [Source:HGNCSymbol;Acc:HGNC:12441]
ENSG00000176907	2.09164	1.95584e-05	TCIM	transcriptional and immune response regulator[Source:HGNC Symbol;Acc:HGNC:1357]
ENSG00000176915	1.09245	0.000116824	ANKLE2	ankyrin repeat and LEM domain containing 2[Source:HGNC Symbol;Acc:HGNC:29101]
ENSG00000177054	1.11248	0.000489363	ZDHHC13	zinc finger DHHC-type palmitoyltransferase 13[Source:HGNC Symbol;Acc:HGNC:18413]
ENSG00000177076	2.20531	9.95931e-06	ACER2	alkaline ceramidase 2 [Source:HGNCSymbol;Acc:HGNC:23675]
ENSG00000177084	1.88253	3.75164e-07	POLE	DNA polymerase epsilon, catalytic subunit[Source:HGNC Symbol;Acc:HGNC:9177]
ENSG00000177119	1.27635	0.00133207	ANO6	anoctamin 6 [Source:HGNC Symbol;Acc:HGNC:25240]
ENSG00000177181	1.87329	2.85539e-07	RIMKLA	ribosomal modification protein rimK like familymember A [Source:HGNC Symbol;Acc:HGNC:28725]
ENSG00000177189	1.39175	0.000630641	RPS6KA3	ribosomal protein S6 kinase A3 [Source:HGNCSymbol;Acc:HGNC:10432]
ENSG00000177200	1.07862	0.0126907	CHD9	chromodomain helicase DNA binding protein 9[Source:HGNC Symbol;Acc:HGNC:25701]
ENSG00000177453	1.32678	0.0108019	NIM1K	NIM1 serine/threonine protein kinase [Source:HGNCSymbol;Acc:HGNC:28646]
ENSG00000177485	1.38283	0.000307331	ZBTB33	zinc finger and BTB domain containing 33[Source:HGNC Symbol;Acc:HGNC:16682]
ENSG00000177602	1.62966	1.1199e-08	HASPIN	histone H3 associated protein kinase [Source:HGNCSymbol;Acc:HGNC:19682]
ENSG00000177614	1.70676	0.0195863	PGBD5	piggyBac transposable element derived 5[Source:HGNC Symbol;Acc:HGNC:19405]
ENSG00000177675	1.74849	0.000174601	CD163L1	CD163 molecule like 1 [Source:HGNCSymbol;Acc:HGNC:30375]
ENSG00000177707	1.51258	0.0218364	NECTIN3	nectin cell adhesion molecule 3 [Source:HGNCSymbol;Acc:HGNC:17664]
ENSG00000177842	1.10458	0.00152722	ZNF620	zinc finger protein 620 [Source:HGNCSymbol;Acc:HGNC:28742]
ENSG00000177853	1.34613	0.0077258	ZNF518A	zinc finger protein 518A [Source:HGNCSymbol;Acc:HGNC:29009]
ENSG00000177888	1.0082	0.0080999	ZBTB41	zinc finger and BTB domain containing 41[Source:HGNC Symbol;Acc:HGNC:24819]
ENSG00000177981	1.13529	0.00378853	ASB8	ankyrin repeat and SOCS box containing 8[Source:HGNC Symbol;Acc:HGNC:17183]
ENSG00000178127	1.62788	0.00714677	NDUFV2	NADH:ubiquinone oxidoreductase core subunit V2[Source:HGNC Symbol;Acc:HGNC:7717]
ENSG00000178177	1.11222	0.00283176	LCORL	ligand dependent nuclear receptor corepressor like[Source:HGNC Symbol;Acc:HGNC:30776]
ENSG00000178202	1.12063	0.000822648	POGLUT3	protein O-glucosyltransferase 3 [Source:HGNCSymbol;Acc:HGNC:28496]
ENSG00000178295	1.75968	1.51275e-05	GEN1	GEN1 Holliday junction 5' flap endonuclease[Source:HGNC Symbol;Acc:HGNC:26881]
ENSG00000178385	1.41087	0.00095287	PLEKHM3	pleckstrin homology domain containing M3[Source:HGNC Symbol;Acc:HGNC:34006]
ENSG00000178440	4.27253	0.000561876	TIMM23B-AGAP6	TIMM23B-AGAP6 readthrough (NMD candidate)[Source:HGNC Symbol;Acc:HGNC:45009]
ENSG00000178460	1.32012	0.0365636	MCMDC2	minichromosome maintenance domain containing 2[Source:HGNC Symbol;Acc:HGNC:26368]
ENSG00000178462	2.18699	6.60421e-07	TUBAL3	tubulin alpha like 3 [Source:HGNCSymbol;Acc:HGNC:23534]
ENSG00000178502	1.06544	0.0283841	KLHL11	kelch like family member 11 [Source:HGNCSymbol;Acc:HGNC:19008]
ENSG00000178538	1.1257	0.00134295	CA8	carbonic anhydrase 8 [Source:HGNCSymbol;Acc:HGNC:1382]
ENSG00000178662	3.63487	4.92693e-09	CSRNP3	cysteine and serine rich nuclear protein 3[Source:HGNC Symbol;Acc:HGNC:30729]
ENSG00000178691	1.05575	0.00112068	SUZ12	SUZ12 polycomb repressive complex 2 subunit[Source:HGNC Symbol;Acc:HGNC:17101]
ENSG00000178966	2.24702	5.35986e-10	RMI1	RecQ mediated genome instability 1 [Source:HGNCSymbol;Acc:HGNC:25764]
ENSG00000178999	1.78919	0.000641107	AURKB	aurora kinase B [Source:HGNCSymbol;Acc:HGNC:11390]
ENSG00000179104	1.83714	4.81929e-06	TMTC2	transmembrane O-mannosyltransferase targetingcadherins 2 [Source:HGNC Symbol;Acc:HGNC:25440]
ENSG00000179388	2.12889	0.0109931	EGR3	early growth response 3 [Source:HGNCSymbol;Acc:HGNC:3240]
ENSG00000179454	1.6356	1.47426e-05	KLHL28	kelch like family member 28 [Source:HGNCSymbol;Acc:HGNC:19741]
ENSG00000179532	1.06142	0.00345001	DNHD1	dynein heavy chain domain 1 [Source:HGNCSymbol;Acc:HGNC:26532]
ENSG00000179833	1.62106	9.24853e-06	SERTAD2	SERTA domain containing 2 [Source:HGNCSymbol;Acc:HGNC:30784]
ENSG00000179841	2.95293	0.00347392	AKAP5	A-kinase anchoring protein 5 [Source:HGNCSymbol;Acc:HGNC:375]
ENSG00000179981	1.01005	0.0102434	TSHZ1	teashirt zinc finger homeobox 1 [Source:HGNCSymbol;Acc:HGNC:10669]
ENSG00000180071	1.32847	0.00416726	ANKRD18A	ankyrin repeat domain 18A [Source:HGNCSymbol;Acc:HGNC:23643]
ENSG00000180182	1.55156	0.000291782	MED14	mediator complex subunit 14 [Source:HGNCSymbol;Acc:HGNC:2370]
ENSG00000180263	3.24154	1.40862e-10	FGD6	FYVE, RhoGEF and PH domain containing 6[Source:HGNC Symbol;Acc:HGNC:21740]
ENSG00000180479	1.62686	0.00834653	ZNF571	zinc finger protein 571 [Source:HGNCSymbol;Acc:HGNC:25000]
ENSG00000180488	1.38625	0.000476406	MIGA1	mitoguardin 1 [Source:HGNC Symbol;Acc:HGNC:24741]
ENSG00000180773	1.00944	0.00449093	SLC36A4	solute carrier family 36 member 4 [Source:HGNCSymbol;Acc:HGNC:19660]
ENSG00000180801	1.3437	0.00080383	ARSJ	arylsulfatase family member J [Source:HGNCSymbol;Acc:HGNC:26286]
ENSG00000180855	2.20878	0.0271586	ZNF443	zinc finger protein 443 [Source:HGNCSymbol;Acc:HGNC:20878]
ENSG00000181192	1.3338	2.39273e-05	DHTKD1	dehydrogenase E1 and transketolase domaincontaining 1 [Source:HGNC Symbol;Acc:HGNC:23537]
ENSG00000181381	1.02837	0.0357257	DDX60L	DExD/H-box 60 like [Source:HGNCSymbol;Acc:HGNC:26429]
ENSG00000181450	1.05323	0.0370658	ZNF678	zinc finger protein 678 [Source:HGNCSymbol;Acc:HGNC:28652]
ENSG00000181544	4.72391	6.29054e-17	FANCB	FA complementation group B [Source:HGNCSymbol;Acc:HGNC:3583]
ENSG00000181722	3.30401	3.82517e-06	ZBTB20	zinc finger and BTB domain containing 20[Source:HGNC Symbol;Acc:HGNC:13503]
ENSG00000181744	1.53583	0.000274355	DIPK2A	divergent protein kinase domain 2A [Source:HGNCSymbol;Acc:HGNC:28490]
ENSG00000181804	1.74063	0.00382014	SLC9A9	solute carrier family 9 member A9 [Source:HGNCSymbol;Acc:HGNC:20653]
ENSG00000181826	1.65075	0.000166549	RELL1	RELT like 1 [Source:HGNC Symbol;Acc:HGNC:27379]
ENSG00000181929	2.99716	0.00465231	PRKAG1	protein kinase AMP-activated non-catalytic subunitgamma 1 [Source:HGNC Symbol;Acc:HGNC:9385]
ENSG00000182010	2.04311	6.62505e-06	RTKN2	rhotekin 2 [Source:HGNC Symbol;Acc:HGNC:19364]
ENSG00000182150	1.43654	0.00255748	ERCC6L2	ERCC excision repair 6 like 2 [Source:HGNCSymbol;Acc:HGNC:26922]
ENSG00000182158	1.45161	8.46339e-05	CREB3L2	cAMP responsive element binding protein 3 like 2[Source:HGNC Symbol;Acc:HGNC:23720]
ENSG00000182263	1.13528	0.016137	FIGN	fidgetin, microtubule severing factor [Source:HGNCSymbol;Acc:HGNC:13285]
ENSG00000182287	1.40011	5.15883e-07	AP1S2	adaptor related protein complex 1 subunit sigma 2[Source:HGNC Symbol;Acc:HGNC:560]
ENSG00000182308	2.44896	0.000101846	DCAF4L1	DDB1 and CUL4 associated factor 4 like 1[Source:HGNC Symbol;Acc:HGNC:27723]
ENSG00000182389	2.64238	0.0462638	CACNB4	calcium voltage-gated channel auxiliary subunitbeta 4 [Source:HGNC Symbol;Acc:HGNC:1404]
ENSG00000182481	1.21343	1.64653e-09	KPNA2	karyopherin subunit alpha 2 [Source:HGNCSymbol;Acc:HGNC:6395]
ENSG00000182504	1.33433	0.000184927	CEP97	centrosomal protein 97 [Source:HGNCSymbol;Acc:HGNC:26244]
ENSG00000182568	1.27262	0.0149445	SATB1	SATB homeobox 1 [Source:HGNCSymbol;Acc:HGNC:10541]
ENSG00000182580	2.28697	0.00518166	EPHB3	EPH receptor B3 [Source:HGNC Symbol;Acc:HGNC:3394]
ENSG00000182752	1.06726	0.0284767	PAPPA	pappalysin 1 [Source:HGNC Symbol;Acc:HGNC:8602]
ENSG00000182903	1.12643	0.0020064	ZNF721	zinc finger protein 721 [Source:HGNCSymbol;Acc:HGNC:29425]
ENSG00000182957	1.04752	0.00952344	SPATA13	spermatogenesis associated 13 [Source:HGNCSymbol;Acc:HGNC:23222]
ENSG00000182963	1.07158	0.000891298	GJC1	gap junction protein gamma 1 [Source:HGNCSymbol;Acc:HGNC:4280]
ENSG00000182973	1.08914	2.20768e-05	CNOT10	CCR4-NOT transcription complex subunit 10[Source:HGNC Symbol;Acc:HGNC:23817]
ENSG00000182985	1.37424	0.00014575	CADM1	cell adhesion molecule 1 [Source:HGNCSymbol;Acc:HGNC:5951]
ENSG00000183032	1.89519	0.00215983	SLC25A21	solute carrier family 25 member 21 [Source:HGNCSymbol;Acc:HGNC:14411]
ENSG00000183091	2.03437	0.00236024	NEB	nebulin [Source:HGNC Symbol;Acc:HGNC:7720]
ENSG00000183098	1.15124	0.00127335	GPC6	glypican 6 [Source:HGNC Symbol;Acc:HGNC:4454]
ENSG00000183137	1.94992	1.84254e-07	CEP57L1	centrosomal protein 57 like 1 [Source:HGNCSymbol;Acc:HGNC:21561]
ENSG00000183354	1.32462	0.0101633	KIAA2026	KIAA2026 [Source:HGNC Symbol;Acc:HGNC:23378]
ENSG00000183508	2.18146	3.36351e-06	TENT5C	terminal nucleotidyltransferase 5C [Source:HGNCSymbol;Acc:HGNC:24712]
ENSG00000183530	1.1913	0.00883237	PRR14L	proline rich 14 like [Source:HGNCSymbol;Acc:HGNC:28738]
ENSG00000183580	1.78628	6.28394e-10	FBXL7	F-box and leucine rich repeat protein 7[Source:HGNC Symbol;Acc:HGNC:13604]
ENSG00000183647	1.699	1.63393e-06	ZNF530	zinc finger protein 530 [Source:HGNCSymbol;Acc:HGNC:29297]
ENSG00000183691	1.48237	0.0313509	NOG	noggin [Source:HGNC Symbol;Acc:HGNC:7866]
ENSG00000183762	1.09976	0.000962901	KREMEN1	kringle containing transmembrane protein 1[Source:HGNC Symbol;Acc:HGNC:17550]
ENSG00000183763	1.46706	0.000104193	TRAIP	TRAF interacting protein [Source:HGNCSymbol;Acc:HGNC:30764]
ENSG00000183814	1.51128	2.63715e-05	LIN9	lin-9 DREAM MuvB core complex component[Source:HGNC Symbol;Acc:HGNC:30830]
ENSG00000183856	1.96459	6.48718e-16	IQGAP3	IQ motif containing GTPase activating protein 3[Source:HGNC Symbol;Acc:HGNC:20669]
ENSG00000183963	1.1109	0.000823386	SMTN	smoothelin [Source:HGNC Symbol;Acc:HGNC:11126]
ENSG00000184156	5.61036	3.70502e-06	KCNQ3	potassium voltage-gated channel subfamily Q member3 [Source:HGNC Symbol;Acc:HGNC:6297]
ENSG00000184178	1.19511	4.00056e-06	SCFD2	sec1 family domain containing 2 [Source:HGNCSymbol;Acc:HGNC:30676]
ENSG00000184261	1.88412	0.00834871	KCNK12	potassium two pore domain channel subfamily Kmember 12 [Source:HGNC Symbol;Acc:HGNC:6274]
ENSG00000184305	1.50563	0.00261148	CCSER1	coiled-coil serine rich protein 1 [Source:HGNCSymbol;Acc:HGNC:29349]
ENSG00000184307	1.64393	0.000982558	ZDHHC23	zinc finger DHHC-type palmitoyltransferase 23[Source:HGNC Symbol;Acc:HGNC:28654]
ENSG00000184361	2.0784	0.00948851	SPATA32	spermatogenesis associated 32 [Source:HGNCSymbol;Acc:HGNC:26349]
ENSG00000184384	1.30426	0.00138208	MAML2	mastermind like transcriptional coactivator 2[Source:HGNC Symbol;Acc:HGNC:16259]
ENSG00000184445	3.0266	1.16251e-15	KNTC1	kinetochore associated 1 [Source:HGNCSymbol;Acc:HGNC:17255]
ENSG00000184465	2.23172	8.63485e-07	WDR27	WD repeat domain 27 [Source:HGNCSymbol;Acc:HGNC:21248]
ENSG00000184661	3.07818	6.12447e-18	CDCA2	cell division cycle associated 2 [Source:HGNCSymbol;Acc:HGNC:14623]
ENSG00000184731	1.88413	4.58534e-05	FAM110C	family with sequence similarity 110 member C[Source:HGNC Symbol;Acc:HGNC:33340]
ENSG00000184992	1.24719	2.11883e-08	BRI3BP	BRI3 binding protein [Source:HGNCSymbol;Acc:HGNC:14251]
ENSG00000185033	1.10364	3.97432e-05	SEMA4B	semaphorin 4B [Source:HGNC Symbol;Acc:HGNC:10730]
ENSG00000185272	1.17065	0.0415722	RBM11	RNA binding motif protein 11 [Source:HGNCSymbol;Acc:HGNC:9897]
ENSG00000185305	1.44877	0.000103316	ARL15	ADP ribosylation factor like GTPase 15 [Source:HGNCSymbol;Acc:HGNC:25945]
ENSG00000185352	6.8933	4.52124e-07	HS6ST3	heparan sulfate 6-O-sulfotransferase 3 [Source:HGNCSymbol;Acc:HGNC:19134]
ENSG00000185480	1.19154	0.000907174	PARPBP	PARP1 binding protein [Source:HGNCSymbol;Acc:HGNC:26074]
ENSG00000185513	1.28213	0.0291771	L3MBTL1	L3MBTL histone methyl-lysine binding protein 1[Source:HGNC Symbol;Acc:HGNC:15905]
ENSG00000185515	1.13022	0.00318317	BRCC3	BRCA1/BRCA2-containing complex subunit 3[Source:HGNC Symbol;Acc:HGNC:24185]
ENSG00000185532	1.79148	0.0183507	PRKG1	protein kinase cGMP-dependent 1 [Source:HGNCSymbol;Acc:HGNC:9414]
ENSG00000185565	1.07256	0.0122428	LSAMP	limbic system associated membrane protein[Source:HGNC Symbol;Acc:HGNC:6705]
ENSG00000185591	1.12236	0.0141206	SP1	Sp1 transcription factor [Source:HGNCSymbol;Acc:HGNC:11205]
ENSG00000185658	1.29349	0.0124316	BRWD1	bromodomain and WD repeat domain containing 1[Source:HGNC Symbol;Acc:HGNC:12760]
ENSG00000185697	3.65395	8.5449e-21	MYBL1	MYB proto-oncogene like 1 [Source:HGNCSymbol;Acc:HGNC:7547]
ENSG00000185722	1.5442	0.000215481	ANKFY1	ankyrin repeat and FYVE domain containing 1[Source:HGNC Symbol;Acc:HGNC:20763]
ENSG00000185760	1.28553	0.0104524	KCNQ5	potassium voltage-gated channel subfamily Q member5 [Source:HGNC Symbol;Acc:HGNC:6299]
ENSG00000185829	1.29233	0.0331425	ARL17A	ADP ribosylation factor like GTPase 17A[Source:HGNC Symbol;Acc:HGNC:24096]
ENSG00000185864	1.76759	0.0133825	NPIPB4	nuclear pore complex interacting protein familymember B4 [Source:HGNC Symbol;Acc:HGNC:41985]
ENSG00000185900	1.30952	0.00289687	POMK	protein O-mannose kinase [Source:HGNCSymbol;Acc:HGNC:26267]
ENSG00000185920	1.41212	4.39468e-05	PTCH1	patched 1 [Source:HGNC Symbol;Acc:HGNC:9585]
ENSG00000185942	2.45644	9.09261e-06	NKAIN3	sodium/potassium transporting ATPase interacting 3[Source:HGNC Symbol;Acc:HGNC:26829]
ENSG00000185947	1.30302	1.33088e-05	ZNF267	zinc finger protein 267 [Source:HGNCSymbol;Acc:HGNC:13060]
ENSG00000186020	1.07161	0.0484081	ZNF529	zinc finger protein 529 [Source:HGNCSymbol;Acc:HGNC:29328]
ENSG00000186073	1.07059	0.015397	CDIN1	CDAN1 interacting nuclease 1 [Source:HGNCSymbol;Acc:HGNC:26929]
ENSG00000186185	1.31827	0.000669793	KIF18B	kinesin family member 18B [Source:HGNCSymbol;Acc:HGNC:27102]
ENSG00000186272	1.48031	0.010942	ZNF17	zinc finger protein 17 [Source:HGNCSymbol;Acc:HGNC:12958]
ENSG00000186298	1.22807	0.000455585	PPP1CC	protein phosphatase 1 catalytic subunit gamma[Source:HGNC Symbol;Acc:HGNC:9283]
ENSG00000186318	1.26971	2.45604e-07	BACE1	beta-secretase 1 [Source:HGNC Symbol;Acc:HGNC:933]
ENSG00000186432	1.14893	0.00219704	KPNA4	karyopherin subunit alpha 4 [Source:HGNCSymbol;Acc:HGNC:6397]
ENSG00000186472	2.90384	2.98497e-07	PCLO	piccolo presynaptic cytomatrix protein [Source:HGNCSymbol;Acc:HGNC:13406]
ENSG00000186638	2.33183	3.45773e-08	KIF24	kinesin family member 24 [Source:HGNCSymbol;Acc:HGNC:19916]
ENSG00000186767	1.2313	1.28003e-05	SPIN4	spindlin family member 4 [Source:HGNCSymbol;Acc:HGNC:27040]
ENSG00000186854	1.58246	0.0033176	TRABD2A	TraB domain containing 2A [Source:HGNCSymbol;Acc:HGNC:27013]
ENSG00000186871	3.13519	1.57681e-12	ERCC6L	ERCC excision repair 6 like, spindle assemblycheckpoint helicase [Source:HGNC Symbol;Acc:HGNC:20794]
ENSG00000186951	1.32406	0.0102337	PPARA	peroxisome proliferator activated receptor alpha[Source:HGNC Symbol;Acc:HGNC:9232]
ENSG00000187068	4.86863	2.29533e-05	C3orf70	chromosome 3 open reading frame 70 [Source:HGNCSymbol;Acc:HGNC:33731]
ENSG00000187079	1.64559	0.00067989	TEAD1	TEA domain transcription factor 1 [Source:HGNCSymbol;Acc:HGNC:11714]
ENSG00000187098	1.46191	0.00121114	MITF	melanocyte inducing transcription factor[Source:HGNC Symbol;Acc:HGNC:7105]
ENSG00000187123	2.46148	1.11668e-07	LYPD6	LY6/PLAUR domain containing 6 [Source:HGNCSymbol;Acc:HGNC:28751]
ENSG00000187164	1.04642	0.00106622	SHTN1	shootin 1 [Source:HGNC Symbol;Acc:HGNC:29319]
ENSG00000187240	1.60565	0.00348205	DYNC2H1	dynein cytoplasmic 2 heavy chain 1 [Source:HGNCSymbol;Acc:HGNC:2962]
ENSG00000187257	1.11822	0.00134826	RSBN1L	round spermatid basic protein 1 like [Source:HGNCSymbol;Acc:HGNC:24765]
ENSG00000187446	1.79324	4.6705e-05	CHP1	calcineurin like EF-hand protein 1 [Source:HGNCSymbol;Acc:HGNC:17433]
ENSG00000187522	1.53259	1.60311e-05	HSPA14	heat shock protein family A (Hsp70) member 14[Source:HGNC Symbol;Acc:HGNC:29526]
ENSG00000187676	1.32872	0.00217184	B3GLCT	beta 3-glucosyltransferase [Source:HGNCSymbol;Acc:HGNC:20207]
ENSG00000187678	1.13941	2.91486e-06	SPRY4	sprouty RTK signaling antagonist 4 [Source:HGNCSymbol;Acc:HGNC:15533]
ENSG00000187741	1.99123	3.521e-10	FANCA	FA complementation group A [Source:HGNCSymbol;Acc:HGNC:3582]
ENSG00000187790	3.18598	3.09834e-12	FANCM	FA complementation group M [Source:HGNCSymbol;Acc:HGNC:23168]
ENSG00000188177	1.7085	1.31582e-07	ZC3H6	zinc finger CCCH-type containing 6 [Source:HGNCSymbol;Acc:HGNC:24762]
ENSG00000188312	1.22271	0.00782307	CENPP	centromere protein P [Source:HGNCSymbol;Acc:HGNC:32933]
ENSG00000188313	1.37263	1.20871e-06	PLSCR1	phospholipid scramblase 1 [Source:HGNCSymbol;Acc:HGNC:9092]
ENSG00000188352	1.91518	6.59213e-06	FOCAD	focadhesin [Source:HGNC Symbol;Acc:HGNC:23377]
ENSG00000188517	1.5155	0.0288723	COL25A1	collagen type XXV alpha 1 chain [Source:HGNCSymbol;Acc:HGNC:18603]
ENSG00000188559	2.08177	6.66656e-06	RALGAPA2	Ral GTPase activating protein catalytic subunitalpha 2 [Source:HGNC Symbol;Acc:HGNC:16207]
ENSG00000188610	1.72047	0.000979096	FAM72B	family with sequence similarity 72 member B[Source:HGNC Symbol;Acc:HGNC:24805]
ENSG00000188641	1.3841	8.49405e-06	DPYD	dihydropyrimidine dehydrogenase [Source:HGNCSymbol;Acc:HGNC:3012]
ENSG00000188647	1.64722	0.000387153	PTAR1	protein prenyltransferase alpha subunit repeatcontaining 1 [Source:HGNC Symbol;Acc:HGNC:30449]
ENSG00000188738	3.06354	0.0036709	FSIP2	fibrous sheath interacting protein 2 [Source:HGNCSymbol;Acc:HGNC:21675]
ENSG00000188906	1.64118	0.0132692	LRRK2	leucine rich repeat kinase 2 [Source:HGNCSymbol;Acc:HGNC:18618]
ENSG00000188994	2.12609	6.99408e-05	ZNF292	zinc finger protein 292 [Source:HGNCSymbol;Acc:HGNC:18410]
ENSG00000189057	2.80911	4.91085e-09	FAM111B	FAM111 trypsin like peptidase B [Source:HGNCSymbol;Acc:HGNC:24200]
ENSG00000189195	2.04123	0.000423988	BTBD8	BTB domain containing 8 [Source:HGNCSymbol;Acc:HGNC:21019]
ENSG00000189308	1.32579	0.000208303	LIN54	lin-54 DREAM MuvB core complex component[Source:HGNC Symbol;Acc:HGNC:25397]
ENSG00000189326	1.63423	2.52951e-07	SPANXN4	SPANX family member N4 [Source:HGNCSymbol;Acc:HGNC:33177]
ENSG00000196074	1.18726	0.0394381	SYCP2	synaptonemal complex protein 2 [Source:HGNCSymbol;Acc:HGNC:11490]
ENSG00000196083	1.24012	1.45506e-05	IL1RAP	interleukin 1 receptor accessory protein[Source:HGNC Symbol;Acc:HGNC:5995]
ENSG00000196159	1.83003	0.00084537	FAT4	FAT atypical cadherin 4 [Source:HGNCSymbol;Acc:HGNC:23109]
ENSG00000196220	1.49302	0.0301081	SRGAP3	SLIT-ROBO Rho GTPase activating protein 3[Source:HGNC Symbol;Acc:HGNC:19744]
ENSG00000196230	1.02902	0.00187492	TUBB	tubulin beta class I [Source:HGNCSymbol;Acc:HGNC:20778]
ENSG00000196233	2.07216	7.42399e-05	LCOR	ligand dependent nuclear receptor corepressor[Source:HGNC Symbol;Acc:HGNC:29503]
ENSG00000196247	1.33361	0.00100114	ZNF107	zinc finger protein 107 [Source:HGNCSymbol;Acc:HGNC:12887]
ENSG00000196323	1.16702	0.00377203	ZBTB44	zinc finger and BTB domain containing 44[Source:HGNC Symbol;Acc:HGNC:25001]
ENSG00000196353	1.30806	0.000164518	CPNE4	copine 4 [Source:HGNC Symbol;Acc:HGNC:2317]
ENSG00000196367	1.48285	0.00153604	TRRAP	transformation/transcription domain associatedprotein [Source:HGNC Symbol;Acc:HGNC:12347]
ENSG00000196369	1.37559	8.04832e-05	SRGAP2B	SLIT-ROBO Rho GTPase activating protein 2B[Source:HGNC Symbol;Acc:HGNC:35237]
ENSG00000196376	4.19319	0.00395512	SLC35F1	solute carrier family 35 member F1 [Source:HGNCSymbol;Acc:HGNC:21483]
ENSG00000196437	1.95994	0.000780708	ZNF569	zinc finger protein 569 [Source:HGNCSymbol;Acc:HGNC:24737]
ENSG00000196455	1.3365	0.00280774	PIK3R4	phosphoinositide-3-kinase regulatory subunit 4[Source:HGNC Symbol;Acc:HGNC:8982]
ENSG00000196466	2.67003	0.0115218	ZNF799	zinc finger protein 799 [Source:HGNCSymbol;Acc:HGNC:28071]
ENSG00000196505	1.17641	0.00827928	GDAP2	ganglioside induced differentiation associatedprotein 2 [Source:HGNC Symbol;Acc:HGNC:18010]
ENSG00000196511	1.25897	1.22054e-06	TPK1	thiamin pyrophosphokinase 1 [Source:HGNCSymbol;Acc:HGNC:17358]
ENSG00000196526	1.27084	0.00110837	AFAP1	actin filament associated protein 1 [Source:HGNCSymbol;Acc:HGNC:24017]
ENSG00000196535	1.01847	0.000240723	MYO18A	myosin XVIIIA [Source:HGNC Symbol;Acc:HGNC:31104]
ENSG00000196550	1.67033	0.000442411	FAM72A	family with sequence similarity 72 member A[Source:HGNC Symbol;Acc:HGNC:24044]
ENSG00000196584	2.69076	1.69159e-13	XRCC2	X-ray repair cross complementing 2 [Source:HGNCSymbol;Acc:HGNC:12829]
ENSG00000196586	1.18037	0.00111524	MYO6	myosin VI [Source:HGNC Symbol;Acc:HGNC:7605]
ENSG00000196632	2.51719	1.17614e-05	WNK3	WNK lysine deficient protein kinase 3 [Source:HGNCSymbol;Acc:HGNC:14543]
ENSG00000196639	1.20453	1.79686e-06	HRH1	histamine receptor H1 [Source:HGNCSymbol;Acc:HGNC:5182]
ENSG00000196646	1.16029	0.0284637	ZNF136	zinc finger protein 136 [Source:HGNCSymbol;Acc:HGNC:12920]
ENSG00000196678	1.22179	0.000409673	ERI2	ERI1 exoribonuclease family member 2 [Source:HGNCSymbol;Acc:HGNC:30541]
ENSG00000196712	1.93481	0.000219665	NF1	neurofibromin 1 [Source:HGNC Symbol;Acc:HGNC:7765]
ENSG00000196792	1.17234	0.00511929	STRN3	striatin 3 [Source:HGNC Symbol;Acc:HGNC:15720]
ENSG00000196876	2.29605	0.00307716	SCN8A	sodium voltage-gated channel alpha subunit 8[Source:HGNC Symbol;Acc:HGNC:10596]
ENSG00000196912	2.00785	0.00260397	ANKRD36B	ankyrin repeat domain 36B [Source:HGNCSymbol;Acc:HGNC:29333]
ENSG00000196914	1.54521	0.00123868	ARHGEF12	Rho guanine nucleotide exchange factor 12[Source:HGNC Symbol;Acc:HGNC:14193]
ENSG00000196935	1.08957	0.0338368	SRGAP1	SLIT-ROBO Rho GTPase activating protein 1[Source:HGNC Symbol;Acc:HGNC:17382]
ENSG00000196967	1.19145	0.0158864	ZNF585A	zinc finger protein 585A [Source:HGNCSymbol;Acc:HGNC:26305]
ENSG00000196968	1.07775	3.24794e-07	FUT11	fucosyltransferase 11 [Source:HGNCSymbol;Acc:HGNC:19233]
ENSG00000197013	1.60124	0.0160986	ZNF429	zinc finger protein 429 [Source:HGNCSymbol;Acc:HGNC:20817]
ENSG00000197016	1.07817	0.0206841	ZNF470	zinc finger protein 470 [Source:HGNCSymbol;Acc:HGNC:22220]
ENSG00000197056	1.73548	0.000270551	ZMYM1	zinc finger MYM-type containing 1 [Source:HGNCSymbol;Acc:HGNC:26253]
ENSG00000197102	1.4008	0.00479868	DYNC1H1	dynein cytoplasmic 1 heavy chain 1 [Source:HGNCSymbol;Acc:HGNC:2961]
ENSG00000197121	1.30155	0.00224943	PGAP1	post-GPI attachment to proteins inositol deacylase1 [Source:HGNC Symbol;Acc:HGNC:25712]
ENSG00000197299	3.11291	1.58359e-13	BLM	BLM RecQ like helicase [Source:HGNCSymbol;Acc:HGNC:1058]
ENSG00000197386	2.40913	6.68477e-07	HTT	huntingtin [Source:HGNC Symbol;Acc:HGNC:4851]
ENSG00000197405	1.14668	1.15184e-07	C5AR1	complement C5a receptor 1 [Source:HGNCSymbol;Acc:HGNC:1338]
ENSG00000197410	3.32446	3.52346e-05	DCHS2	dachsous cadherin-related 2 [Source:HGNCSymbol;Acc:HGNC:23111]
ENSG00000197442	1.17678	0.00760255	MAP3K5	mitogen-activated protein kinase kinase kinase 5[Source:HGNC Symbol;Acc:HGNC:6857]
ENSG00000197467	2.62473	1.99383e-06	COL13A1	collagen type XIII alpha 1 chain [Source:HGNCSymbol;Acc:HGNC:2190]
ENSG00000197472	1.94733	0.0308883	ZNF695	zinc finger protein 695 [Source:HGNCSymbol;Acc:HGNC:30954]
ENSG00000197555	1.58633	0.000102025	SIPA1L1	signal induced proliferation associated 1 like 1[Source:HGNC Symbol;Acc:HGNC:20284]
ENSG00000197563	1.37681	8.75482e-06	PIGN	phosphatidylinositol glycan anchor biosynthesisclass N [Source:HGNC Symbol;Acc:HGNC:8967]
ENSG00000197594	2.63082	1.90012e-07	ENPP1	ectonucleotide pyrophosphatase/phosphodiesterase 1[Source:HGNC Symbol;Acc:HGNC:3356]
ENSG00000197603	1.60915	0.00725947	CPLANE1	ciliogenesis and planar polarity effector complexsubunit 1 [Source:HGNC Symbol;Acc:HGNC:25801]
ENSG00000197694	1.39345	0.000207357	SPTAN1	spectrin alpha, non-erythrocytic 1 [Source:HGNCSymbol;Acc:HGNC:11273]
ENSG00000197702	1.3024	8.36615e-06	PARVA	parvin alpha [Source:HGNC Symbol;Acc:HGNC:14652]
ENSG00000197712	1.31522	0.000133526	FAM114A1	family with sequence similarity 114 member A1[Source:HGNC Symbol;Acc:HGNC:25087]
ENSG00000197714	1.65154	0.00335695	ZNF460	zinc finger protein 460 [Source:HGNCSymbol;Acc:HGNC:21628]
ENSG00000197771	1.05777	7.2399e-05	MCMBP	minichromosome maintenance complex binding protein[Source:HGNC Symbol;Acc:HGNC:25782]
ENSG00000197779	1.50182	0.0101942	ZNF81	zinc finger protein 81 [Source:HGNCSymbol;Acc:HGNC:13156]
ENSG00000197822	1.18205	0.0174204	OCLN	occludin [Source:HGNC Symbol;Acc:HGNC:8104]
ENSG00000197863	1.16643	0.0237979	ZNF790	zinc finger protein 790 [Source:HGNCSymbol;Acc:HGNC:33114]
ENSG00000197892	1.12917	0.00532706	KIF13B	kinesin family member 13B [Source:HGNCSymbol;Acc:HGNC:14405]
ENSG00000197959	1.73466	0.00758813	DNM3	dynamin 3 [Source:HGNC Symbol;Acc:HGNC:29125]
ENSG00000197961	1.8684	7.53514e-05	ZNF121	zinc finger protein 121 [Source:HGNCSymbol;Acc:HGNC:12904]
ENSG00000197969	1.98121	0.000171146	VPS13A	vacuolar protein sorting 13 homolog A [Source:HGNCSymbol;Acc:HGNC:1908]
ENSG00000197977	1.9068	1.80424e-06	ELOVL2	ELOVL fatty acid elongase 2 [Source:HGNCSymbol;Acc:HGNC:14416]
ENSG00000198001	1.0495	1.82533e-05	IRAK4	interleukin 1 receptor associated kinase 4[Source:HGNC Symbol;Acc:HGNC:17967]
ENSG00000198039	1.6692	4.31934e-06	ZNF273	zinc finger protein 273 [Source:HGNCSymbol;Acc:HGNC:13067]
ENSG00000198056	1.9918	9.75477e-09	PRIM1	DNA primase subunit 1 [Source:HGNCSymbol;Acc:HGNC:9369]
ENSG00000198064	1.9209	0.00186594	NPIPB13	nuclear pore complex interacting protein family,member B13 [Source:HGNC Symbol;Acc:HGNC:41989]
ENSG00000198087	1.28528	0.00128857	CD2AP	CD2 associated protein [Source:HGNCSymbol;Acc:HGNC:14258]
ENSG00000198088	1.90924	1.10284e-05	NUP62CL	nucleoporin 62 C-terminal like [Source:HGNCSymbol;Acc:HGNC:25960]
ENSG00000198108	1.08068	0.00181787	CHSY3	chondroitin sulfate synthase 3 [Source:HGNCSymbol;Acc:HGNC:24293]
ENSG00000198146	1.12798	0.00338071	ZNF770	zinc finger protein 770 [Source:HGNCSymbol;Acc:HGNC:26061]
ENSG00000198160	1.35738	0.000898294	MIER1	MIER1 transcriptional regulator [Source:HGNCSymbol;Acc:HGNC:29657]
ENSG00000198162	1.36536	0.00271179	MAN1A2	mannosidase alpha class 1A member 2 [Source:HGNCSymbol;Acc:HGNC:6822]
ENSG00000198252	1.01421	0.00013221	STYX	serine/threonine/tyrosine interacting protein[Source:HGNC Symbol;Acc:HGNC:11447]
ENSG00000198265	2.48314	5.22366e-08	HELZ	helicase with zinc finger [Source:HGNCSymbol;Acc:HGNC:16878]
ENSG00000198315	1.2707	0.00329657	ZKSCAN8	zinc finger with KRAB and SCAN domains 8[Source:HGNC Symbol;Acc:HGNC:12983]
ENSG00000198399	1.18637	0.00513275	ITSN2	intersectin 2 [Source:HGNC Symbol;Acc:HGNC:6184]
ENSG00000198408	1.50528	2.69208e-06	OGA	O-GlcNAcase [Source:HGNC Symbol;Acc:HGNC:7056]
ENSG00000198420	1.28635	0.000193778	TCAF1	TRPM8 channel associated factor 1 [Source:HGNCSymbol;Acc:HGNC:22201]
ENSG00000198453	1.26624	0.0262779	ZNF568	zinc finger protein 568 [Source:HGNCSymbol;Acc:HGNC:25392]
ENSG00000198466	1.44595	0.00180354	ZNF587	zinc finger protein 587 [Source:HGNCSymbol;Acc:HGNC:30955]
ENSG00000198478	1.79653	0.000935091	SH3BGRL2	SH3 domain binding glutamate rich protein like 2[Source:HGNC Symbol;Acc:HGNC:15567]
ENSG00000198482	1.33022	0.0320017	ZNF808	zinc finger protein 808 [Source:HGNCSymbol;Acc:HGNC:33230]
ENSG00000198513	1.65412	3.51312e-06	ATL1	atlastin GTPase 1 [Source:HGNCSymbol;Acc:HGNC:11231]
ENSG00000198535	1.40225	0.00148996	C2CD4A	C2 calcium dependent domain containing 4A[Source:HGNC Symbol;Acc:HGNC:33627]
ENSG00000198554	2.8182	4.37269e-14	WDHD1	WD repeat and HMG-box DNA binding protein 1[Source:HGNC Symbol;Acc:HGNC:23170]
ENSG00000198589	1.745	0.000439024	LRBA	LPS responsive beige-like anchor protein[Source:HGNC Symbol;Acc:HGNC:1742]
ENSG00000198689	1.11528	0.00234134	SLC9A6	solute carrier family 9 member A6 [Source:HGNCSymbol;Acc:HGNC:11079]
ENSG00000198700	1.35366	0.000427623	IPO9	importin 9 [Source:HGNC Symbol;Acc:HGNC:19425]
ENSG00000198707	1.22113	0.000242087	CEP290	centrosomal protein 290 [Source:HGNCSymbol;Acc:HGNC:29021]
ENSG00000198722	1.62172	3.23539e-05	UNC13B	unc-13 homolog B [Source:HGNCSymbol;Acc:HGNC:12566]
ENSG00000198740	2.24955	0.000271188	ZNF652	zinc finger protein 652 [Source:HGNCSymbol;Acc:HGNC:29147]
ENSG00000198743	1.23409	0.00866405	SLC5A3	solute carrier family 5 member 3 [Source:HGNCSymbol;Acc:HGNC:11038]
ENSG00000198752	1.34588	0.000542272	CDC42BPB	CDC42 binding protein kinase beta [Source:HGNCSymbol;Acc:HGNC:1738]
ENSG00000198793	1.96316	1.70585e-05	MTOR	mechanistic target of rapamycin kinase [Source:HGNCSymbol;Acc:HGNC:3942]
ENSG00000198796	1.52961	2.40528e-05	ALPK2	alpha kinase 2 [Source:HGNC Symbol;Acc:HGNC:20565]
ENSG00000198799	1.42508	0.00121075	LRIG2	leucine rich repeats and immunoglobulin likedomains 2 [Source:HGNC Symbol;Acc:HGNC:20889]
ENSG00000198825	1.54927	2.19379e-07	INPP5F	inositol polyphosphate-5-phosphatase F [Source:HGNCSymbol;Acc:HGNC:17054]
ENSG00000198826	1.63538	1.78214e-07	ARHGAP11A	Rho GTPase activating protein 11A [Source:HGNCSymbol;Acc:HGNC:15783]
ENSG00000198836	1.06875	0.0112028	OPA1	OPA1 mitochondrial dynamin like GTPase [Source:HGNCSymbol;Acc:HGNC:8140]
ENSG00000198839	1.16065	0.000192064	ZNF277	zinc finger protein 277 [Source:HGNCSymbol;Acc:HGNC:13070]
ENSG00000198862	2.35966	7.7263e-07	LTN1	listerin E3 ubiquitin protein ligase 1 [Source:HGNCSymbol;Acc:HGNC:13082]
ENSG00000198879	1.18919	0.000421262	SFMBT2	Scm like with four mbt domains 2 [Source:HGNCSymbol;Acc:HGNC:20256]
ENSG00000198925	1.02734	0.00135232	ATG9A	autophagy related 9A [Source:HGNCSymbol;Acc:HGNC:22408]
ENSG00000198929	2.74299	9.21641e-05	NOS1AP	nitric oxide synthase 1 adaptor protein[Source:HGNC Symbol;Acc:HGNC:16859]
ENSG00000198954	1.05895	6.66458e-05	KIFBP	kinesin family binding protein [Source:HGNCSymbol;Acc:HGNC:23419]
ENSG00000198961	1.42333	2.24904e-05	PJA2	praja ring finger ubiquitin ligase 2 [Source:HGNCSymbol;Acc:HGNC:17481]
ENSG00000203872	3.08525	0.00492805	C6orf163	chromosome 6 open reading frame 163 [Source:HGNCSymbol;Acc:HGNC:21403]
ENSG00000203965	1.03043	0.0281863	EFCAB7	EF-hand calcium binding domain 7 [Source:HGNCSymbol;Acc:HGNC:29379]
ENSG00000203995	1.32139	0.00958285	ZYG11A	zyg-11 family member A, cell cycle regulator[Source:HGNC Symbol;Acc:HGNC:32058]
ENSG00000204131	1.52188	0.0130667	NHSL2	NHS like 2 [Source:HGNC Symbol;Acc:HGNC:33737]
ENSG00000204186	1.81347	0.00209101	ZDBF2	zinc finger DBF-type containing 2 [Source:HGNCSymbol;Acc:HGNC:29313]
ENSG00000204217	1.16266	0.0114446	BMPR2	bone morphogenetic protein receptor type 2[Source:HGNC Symbol;Acc:HGNC:1078]
ENSG00000204267	1.04392	0.00101667	TAP2	transporter 2, ATP binding cassette subfamily Bmember [Source:HGNC Symbol;Acc:HGNC:44]
ENSG00000204406	1.29759	0.000496252	MBD5	methyl-CpG binding domain protein 5 [Source:HGNCSymbol;Acc:HGNC:20444]
ENSG00000204514	1.85076	0.00041958	ZNF814	zinc finger protein 814 [Source:HGNCSymbol;Acc:HGNC:33258]
ENSG00000204524	1.26493	0.015118	ZNF805	zinc finger protein 805 [Source:HGNCSymbol;Acc:HGNC:23272]
ENSG00000204764	1.10087	0.000562646	RANBP17	RAN binding protein 17 [Source:HGNCSymbol;Acc:HGNC:14428]
ENSG00000204866	1.31537	0.00335658	IGFL2	IGF like family member 2 [Source:HGNCSymbol;Acc:HGNC:32929]
ENSG00000204923	2.44607	5.83987e-07	FBXO48	F-box protein 48 [Source:HGNCSymbol;Acc:HGNC:33857]
ENSG00000205129	1.2688	0.0266417	C4orf47	chromosome 4 open reading frame 47 [Source:HGNCSymbol;Acc:HGNC:34346]
ENSG00000205189	1.08613	0.0158253	ZBTB10	zinc finger and BTB domain containing 10[Source:HGNC Symbol;Acc:HGNC:30953]
ENSG00000205213	1.00233	0.0119579	LGR4	leucine rich repeat containing G protein-coupledreceptor 4 [Source:HGNC Symbol;Acc:HGNC:13299]
ENSG00000205238	2.09236	0.00636606	SPDYE2	speedy/RINGO cell cycle regulator family member E2[Source:HGNC Symbol;Acc:HGNC:33841]
ENSG00000205339	1.39323	3.03619e-05	IPO7	importin 7 [Source:HGNC Symbol;Acc:HGNC:9852]
ENSG00000205413	1.80981	3.37013e-05	SAMD9	sterile alpha motif domain containing 9[Source:HGNC Symbol;Acc:HGNC:1348]
ENSG00000205726	1.09994	0.00122499	ITSN1	intersectin 1 [Source:HGNC Symbol;Acc:HGNC:6183]
ENSG00000206052	1.04436	0.0251956	DOK6	docking protein 6 [Source:HGNCSymbol;Acc:HGNC:28301]
ENSG00000206077	1.30212	0.0324414	ZDHHC11B	zinc finger DHHC-type containing 11B [Source:HGNCSymbol;Acc:HGNC:32962]
ENSG00000206527	1.53375	2.03333e-05	HACD2	3-hydroxyacyl-CoA dehydratase 2 [Source:HGNCSymbol;Acc:HGNC:9640]
ENSG00000206530	1.41475	0.0195231	CFAP44	cilia and flagella associated protein 44[Source:HGNC Symbol;Acc:HGNC:25631]
ENSG00000212907	1.11706	3.78039e-07	MT-ND4L	mitochondrially encoded NADH:ubiquinoneoxidoreductase core subunit 4L [Source:HGNCSymbol;Acc:HGNC:7460]
ENSG00000213020	1.44415	0.00349022	ZNF611	zinc finger protein 611 [Source:HGNCSymbol;Acc:HGNC:28766]
ENSG00000213047	1.49172	0.00136453	DENND1B	DENN domain containing 1B [Source:HGNCSymbol;Acc:HGNC:28404]
ENSG00000213064	1.35284	0.00121066	SFT2D2	SFT2 domain containing 2 [Source:HGNCSymbol;Acc:HGNC:25140]
ENSG00000213066	1.06872	0.00702179	CEP43	centrosomal protein 43 [Source:HGNCSymbol;Acc:HGNC:17012]
ENSG00000213186	1.61098	1.88632e-05	TRIM59	tripartite motif containing 59 [Source:HGNCSymbol;Acc:HGNC:30834]
ENSG00000213639	1.00697	0.0114387	PPP1CB	protein phosphatase 1 catalytic subunit beta[Source:HGNC Symbol;Acc:HGNC:9282]
ENSG00000213793	1.95096	0.00286213	ZNF888	zinc finger protein 888 [Source:HGNCSymbol;Acc:HGNC:38695]
ENSG00000213853	2.36723	1.8324e-15	EMP2	epithelial membrane protein 2 [Source:HGNCSymbol;Acc:HGNC:3334]
ENSG00000213949	1.43397	0.000636786	ITGA1	integrin subunit alpha 1 [Source:HGNCSymbol;Acc:HGNC:6134]
ENSG00000214021	2.95073	3.52998e-09	TTLL3	tubulin tyrosine ligase like 3 [Source:HGNCSymbol;Acc:HGNC:24483]
ENSG00000214029	1.60526	0.00387408	ZNF891	zinc finger protein 891 [Source:HGNCSymbol;Acc:HGNC:38709]
ENSG00000214114	1.62374	0.00275678	MYCBP	MYC binding protein [Source:HGNCSymbol;Acc:HGNC:7554]
ENSG00000214595	2.75436	2.05812e-06	EML6	EMAP like 6 [Source:HGNC Symbol;Acc:HGNC:35412]
ENSG00000214978	1.41587	3.21471e-09	GSG1L2	GSG1 like 2 [Source:HGNC Symbol;Acc:HGNC:51826]
ENSG00000215784	1.47493	0.0023502	FAM72D	family with sequence similarity 72 member D[Source:HGNC Symbol;Acc:HGNC:33593]
ENSG00000217930	1.02988	0.0447206	PAM16	presequence translocase associated motor 16[Source:HGNC Symbol;Acc:HGNC:29679]
ENSG00000218336	1.90657	1.85338e-05	TENM3	teneurin transmembrane protein 3 [Source:HGNCSymbol;Acc:HGNC:29944]
ENSG00000221890	1.09016	5.52616e-05	NPTXR	neuronal pentraxin receptor [Source:HGNCSymbol;Acc:HGNC:7954]
ENSG00000221963	1.50771	0.000693529	APOL6	apolipoprotein L6 [Source:HGNCSymbol;Acc:HGNC:14870]
ENSG00000225830	1.03497	0.0201458	ERCC6	ERCC excision repair 6, chromatin remodeling factor[Source:HGNC Symbol;Acc:HGNC:3438]
ENSG00000226887	1.25446	0.00219423	ERVMER34-1	endogenous retrovirus group MER34 member 1,envelope [Source:HGNC Symbol;Acc:HGNC:42970]
ENSG00000228049	2.91668	0.0121251	POLR2J2	RNA polymerase II subunit J2 [Source:HGNCSymbol;Acc:HGNC:23208]
ENSG00000228486	1.68788	0.041333	C2orf92	chromosome 2 open reading frame 92 [Source:HGNCSymbol;Acc:HGNC:49272]
ENSG00000228716	1.51103	1.95153e-10	DHFR	dihydrofolate reductase [Source:HGNCSymbol;Acc:HGNC:2861]
ENSG00000230453	3.7621	3.20818e-08	ANKRD18B	ankyrin repeat domain 18B [Source:HGNCSymbol;Acc:HGNC:23644]
ENSG00000233381	2.55494	2.49519e-09	AK4P3	adenylate kinase 4 pseudogene 3 [Source:HGNCSymbol;Acc:HGNC:21596]
ENSG00000237649	1.399	6.41338e-05	KIFC1	kinesin family member C1 [Source:HGNCSymbol;Acc:HGNC:6389]
ENSG00000239887	3.17037	3.32685e-09	C1orf226	chromosome 1 open reading frame 226 [Source:HGNCSymbol;Acc:HGNC:34351]
ENSG00000240184	1.16656	0.000805526	PCDHGC3	protocadherin gamma subfamily C, 3 [Source:HGNCSymbol;Acc:HGNC:8716]
ENSG00000240891	1.09582	0.0023723	PLCXD2	phosphatidylinositol specific phospholipase C Xdomain containing 2 [Source:HGNC Symbol;Acc:HGNC:26462]
ENSG00000241058	1.06973	0.0340781	NSUN6	NOP2/Sun RNA methyltransferase 6 [Source:HGNCSymbol;Acc:HGNC:23529]
ENSG00000241322	2.28218	0.000145623	FBXW10B	F-box and WD repeat domain containing 10B[Source:HGNC Symbol;Acc:HGNC:14379]
ENSG00000241399	2.51607	0.00942203	CD302	CD302 molecule [Source:HGNC Symbol;Acc:HGNC:30843]
ENSG00000241973	1.02515	0.000463779	PI4KA	phosphatidylinositol 4-kinase alpha [Source:HGNCSymbol;Acc:HGNC:8983]
ENSG00000242265	3.31397	2.29921e-10	PEG10	paternally expressed 10 [Source:HGNCSymbol;Acc:HGNC:14005]
ENSG00000242950	2.76824	0.00742725	ERVW-1	endogenous retrovirus group W member 1, envelope[Source:HGNC Symbol;Acc:HGNC:13525]
ENSG00000243156	1.33253	0.000409555	MICAL3	microtubule associated monooxygenase, calponin andLIM domain containing 3 [Source:HGNCSymbol;Acc:HGNC:24694]
ENSG00000243232	1.21351	0.0023439	PCDHAC2	protocadherin alpha subfamily C, 2 [Source:HGNCSymbol;Acc:HGNC:8677]
ENSG00000244687	1.42782	0.0176047	UBE2V1	ubiquitin conjugating enzyme E2 V1 [Source:HGNCSymbol;Acc:HGNC:12494]
ENSG00000248905	1.84073	0.00111582	FMN1	formin 1 [Source:HGNC Symbol;Acc:HGNC:3768]
ENSG00000249915	1.69781	9.59117e-07	PDCD6	programmed cell death 6 [Source:HGNCSymbol;Acc:HGNC:8765]
ENSG00000253598	1.83024	0.0304031	SLC10A5	solute carrier family 10 member 5 [Source:HGNCSymbol;Acc:HGNC:22981]
ENSG00000253626	1.57998	0.00116162	EIF5AL1	eukaryotic translation initiation factor 5A like 1[Source:HGNC Symbol;Acc:HGNC:17419]
ENSG00000253729	2.29666	2.56696e-05	PRKDC	protein kinase, DNA-activated, catalytic subunit[Source:HGNC Symbol;Acc:HGNC:9413]
ENSG00000253910	1.42997	0.0017264	PCDHGB2	protocadherin gamma subfamily B, 2 [Source:HGNCSymbol;Acc:HGNC:8709]
ENSG00000256525	1.06611	0.000313083	POLG2	DNA polymerase gamma 2, accessory subunit[Source:HGNC Symbol;Acc:HGNC:9180]
ENSG00000259030	3.00835	0.00503432	FPGT-TNNI3K	FPGT-TNNI3K readthrough [Source:HGNCSymbol;Acc:HGNC:42952]
ENSG00000261150	3.60091	1.02201e-06	EPPK1	epiplakin 1 [Source:HGNC Symbol;Acc:HGNC:15577]
ENSG00000261609	1.75735	0.000786847	GAN	gigaxonin [Source:HGNC Symbol;Acc:HGNC:4137]
ENSG00000263513	1.36814	0.00450706	FAM72C	family with sequence similarity 72 member C[Source:HGNC Symbol;Acc:HGNC:30602]
ENSG00000264343	2.07126	0.014971	NOTCH2NLA	notch 2 N-terminal like A [Source:HGNCSymbol;Acc:HGNC:31862]
ENSG00000265972	5.70333	4.62139e-70	TXNIP	thioredoxin interacting protein [Source:HGNCSymbol;Acc:HGNC:16952]
ENSG00000266028	1.93266	9.09424e-09	SRGAP2	SLIT-ROBO Rho GTPase activating protein 2[Source:HGNC Symbol;Acc:HGNC:19751]
ENSG00000266094	1.2773	0.0376201	RASSF5	Ras association domain family member 5 [Source:HGNCSymbol;Acc:HGNC:17609]
ENSG00000266173	2.09963	0.00360498	STRADA	STE20 related adaptor alpha [Source:HGNCSymbol;Acc:HGNC:30172]
ENSG00000267041	1.24603	0.00742495	ZNF850	zinc finger protein 850 [Source:HGNCSymbol;Acc:HGNC:27994]
ENSG00000269825	2.34752	0.000650577		novel zinc finger protein
ENSG00000270629	1.7003	0.000242875	NBPF14	NBPF member 14 [Source:HGNC Symbol;Acc:HGNC:25232]
ENSG00000271383	2.83081	0.00393572	NBPF19	NBPF member 19 [Source:HGNC Symbol;Acc:HGNC:31999]
[truncated: 10,285 more rows]
