# Supplementary material for: LSM12 promotes the lung squamous cell carcinoma progression through mediating alternative splicing of ARRB1
Source: Commun Biol. 2025 May 27;8:814. doi: 10.1038/s42003-025-08193-7 (PMC12116798; doi:10.1038/s42003-025-08193-7)
Supplement: Supplementary file 4 — Supplementary data 2 [file 42003_2025_8193_MOESM4_ESM.xlsx]

## Sheet: sheet1
CHROMOSOME	START	END	OVERLAP GENE ID	GENE	OVERLAP BEGIN	OVERLAP CENTER	OVERLAP END
chr1	944272	944668	ENST00000477976	NOC2L	UTR3	UTR3	UTR3
chr1	944272	944668	ENST00000483767	NOC2L	UTR3	UTR3	UTR3
chr1	944272	944668	ENST00000327044	NOC2L	UTR3	UTR3	UTR3
chr1	944272	944668	ENST00000341065	SAMD11	UTR3	UTR3	Intergenic
chr1	944272	944668	ENST00000342066	SAMD11	UTR3	UTR3	Intergenic
chr1	944272	944668	ENST00000618323	SAMD11	UTR3	UTR3	Intergenic
chr1	944272	944668	ENST00000616016	SAMD11	UTR3	UTR3	Intergenic
chr1	1043570	1043736	ENST00000652369	AGRN	Exon8	Exon8	Intron8
chr1	1043570	1043736	ENST00000651234	AGRN	Exon8	Exon8	Intron8
chr1	1043570	1043736	ENST00000620552	AGRN	Exon9	Exon9	Intron9
chr1	1043570	1043736	ENST00000379370	AGRN	Exon9	Exon9	Intron9
chr1	1053746	1053987	ENST00000461111	AGRN	UTR5	UTR5	Intron1
chr1	1053746	1053987	ENST00000652369	AGRN	Intron32	Exon33	Intron33
chr1	1053746	1053987	ENST00000651234	AGRN	Intron35	Exon36	Intron36
chr1	1053746	1053987	ENST00000620552	AGRN	Intron36	Exon37	Intron37
chr1	1053746	1053987	ENST00000379370	AGRN	Intron33	Exon34	Intron34
chr1	1054858	1055247	ENST00000418300	AGRN	Intergenic	UTR5	LastIntron
chr1	1054858	1055247	ENST00000461111	AGRN	UTR5	UTR5	UTR5
chr1	1054858	1055247	ENST00000652369	AGRN	LastExon	LastExon	UTR3
chr1	1054858	1055247	ENST00000651234	AGRN	LastExon	LastExon	UTR3
chr1	1054858	1055247	ENST00000620552	AGRN	LastExon	LastExon	UTR3
chr1	1054858	1055247	ENST00000379370	AGRN	LastExon	LastExon	UTR3
chr1	1055879	1056109	ENST00000418300	AGRN	LastIntron	UTR5	UTR5
chr1	1055879	1056109	ENST00000461111	AGRN	UTR5	UTR5	UTR5
chr1	1055879	1056109	ENST00000652369	AGRN	UTR3	UTR3	UTR3
chr1	1055879	1056109	ENST00000651234	AGRN	UTR3	UTR3	UTR3
chr1	1055879	1056109	ENST00000620552	AGRN	UTR3	UTR3	UTR3
chr1	1055879	1056109	ENST00000379370	AGRN	UTR3	UTR3	UTR3
chr1	1335303	1335589	ENST00000378888	DVL1	UTR3	UTR3	UTR3
chr1	1335303	1335589	ENST00000378891	DVL1	UTR3	UTR3	UTR3
chr1	1335303	1335589	ENST00000339381	TAS1R3	UTR3	Intergenic	Intergenic
chr1	1386714	1386894	ENST00000418865	CCNL2	UTR3	UTR3	UTR3
chr1	1386714	1386894	ENST00000481223	CCNL2	UTR3	UTR3	UTR3
chr1	1386714	1386894	ENST00000482365	CCNL2	UTR3	UTR3	UTR3
chr1	1386714	1386894	ENST00000496007	CCNL2	UTR3	UTR3	UTR3
chr1	1386714	1386894	ENST00000463260	CCNL2	UTR3	UTR3	UTR3
chr1	1386714	1386894	ENST00000482621	CCNL2	UTR3	UTR3	UTR3
chr1	1386714	1386894	ENST00000400809	CCNL2	UTR3	UTR3	UTR3
chr1	1386714	1386894	ENST00000480479	CCNL2	UTR3	UTR3	UTR3
chr1	1598016	1598210	ENST00000422725	FNDC10	UTR3	UTR3	UTR3
chr1	5992796	5992993	ENST00000462676	KCNAB2	Intron1	Intron1	Intron1
chr1	5992796	5992993	ENST00000341524	KCNAB2	Intron1	Intron1	Intron1
chr1	5992796	5992993	ENST00000654144	KCNAB2	Intron1	Intron1	Intron1
chr1	5992796	5992993	ENST00000657222	KCNAB2	Intron1	Intron1	Intron1
chr1	5992796	5992993	ENST00000389632	KCNAB2	Intron1	Intron1	Intron1
chr1	5992796	5992993	ENST00000653262	KCNAB2	Intron1	Intron1	Intron1
chr1	5992796	5992993	ENST00000668706	KCNAB2	Intron1	Intron1	Intron1
chr1	5992796	5992993	ENST00000478098	KCNAB2	Intron1	Intron1	Intron1
chr1	5992796	5992993	ENST00000445501	KCNAB2	Intron1	Intron1	Intron1
chr1	5992796	5992993	ENST00000493807	KCNAB2	Intron1	Intron1	Intron1
chr1	5992796	5992993	ENST00000435937	KCNAB2	Intron1	Intron1	Intron1
chr1	5992796	5992993	ENST00000655748	KCNAB2	LastIntron	LastIntron	LastIntron
chr1	5992796	5992993	ENST00000658883	KCNAB2	Intron1	Intron1	Intron1
chr1	5992796	5992993	ENST00000658691	KCNAB2	Intron1	Intron1	Intron1
chr1	5992796	5992993	ENST00000671676	KCNAB2	Intron1	Intron1	Intron1
chr1	5992796	5992993	ENST00000666163	KCNAB2	Intron1	Intron1	Intron1
chr1	5992796	5992993	ENST00000378097	KCNAB2	Intron1	Intron1	Intron1
chr1	5992796	5992993	ENST00000378111	KCNAB2	Intron1	Intron1	Intron1
chr1	5992796	5992993	ENST00000655548	KCNAB2	Intron1	Intron1	Intron1
chr1	6235729	6235945	ENST00000650463	ICMT-DT	Intron1	Intron1	Intron1
chr1	6235729	6235945	ENST00000474756	ICMT	UTR5	Exon1	Exon1
chr1	6235729	6235945	ENST00000489498	ICMT	UTR5	Exon1	Exon1
chr1	6235729	6235945	ENST00000343813	ICMT	UTR5	Exon1	Exon1
chr1	6467223	6467372	ENST00000675123	PLEKHG5	UTR3	UTR3	Intergenic
chr1	6467223	6467372	ENST00000675694	PLEKHG5	UTR3	UTR3	UTR3
chr1	6467223	6467372	ENST00000377740	PLEKHG5	UTR3	UTR3	UTR3
chr1	6467223	6467372	ENST00000673471	PLEKHG5	UTR3	UTR3	UTR3
chr1	6467223	6467372	ENST00000400915	PLEKHG5	UTR3	UTR3	UTR3
chr1	6467223	6467372	ENST00000377732	PLEKHG5	UTR3	UTR3	UTR3
chr1	6467223	6467372	ENST00000675548	PLEKHG5	UTR3	UTR3	UTR3
chr1	6467223	6467372	ENST00000377748	PLEKHG5	UTR3	UTR3	UTR3
chr1	6467223	6467372	ENST00000377728	PLEKHG5	UTR3	UTR3	UTR3
chr1	6467223	6467372	ENST00000340850	PLEKHG5	UTR3	UTR3	UTR3
chr1	6467223	6467372	ENST00000377725	PLEKHG5	UTR3	UTR3	UTR3
chr1	6467223	6467372	ENST00000400913	PLEKHG5	UTR3	UTR3	UTR3
chr1	6467223	6467372	ENST00000674790	PLEKHG5	UTR3	UTR3	UTR3
chr1	6467223	6467372	ENST00000535355	PLEKHG5	UTR3	UTR3	UTR3
chr1	6467223	6467372	ENST00000489097	PLEKHG5	UTR3	UTR3	UTR3
chr1	6467223	6467372	ENST00000487949	PLEKHG5	UTR3	UTR3	UTR3
chr1	6602087	6602851	ENST00000463043	KLHL21	Intron1	Intron1	Intron1
chr1	6602087	6602851	ENST00000467612	KLHL21	Intron1	Intron1	Intron1
chr1	6602087	6602851	ENST00000377663	KLHL21	UTR5	Exon1	Exon1
chr1	6602087	6602851	ENST00000377658	KLHL21	UTR5	Exon1	Exon1
chr1	8817473	8817648	ENST00000656437	RERE	Intron2	Intron2	Intron2
chr1	8817473	8817648	ENST00000400908	RERE	Intergenic	UTR5	UTR5
chr1	8861008	8861204	ENST00000646370	ENO1	UTR3	UTR3	UTR3
chr1	8861008	8861204	ENST00000647408	ENO1	UTR3	UTR3	UTR3
chr1	8861008	8861204	ENST00000464920	ENO1	UTR3	UTR3	UTR3
chr1	8861008	8861204	ENST00000234590	ENO1	UTR3	UTR3	UTR3
chr1	9234801	9234956	ENST00000377403	H6PD	UTR5	UTR5	UTR5
chr1	9264872	9265148	ENST00000602477	H6PD	UTR3	UTR3	UTR3
chr1	9264872	9265148	ENST00000377403	H6PD	UTR3	UTR3	UTR3
chr1	9588887	9589054	ENST00000340305	TMEM201	Intergenic	UTR5	Intron1
chr1	9588887	9589054	ENST00000340381	TMEM201	Intergenic	UTR5	Intron1
chr1	9823766	9823920	ENST00000361311	CLSTN1	UTR5	UTR5	UTR5
chr1	9823766	9823920	ENST00000377298	CLSTN1	UTR5	UTR5	UTR5
chr1	10210576	10210855	ENST00000696504	KIF1B	Intergenic	Intergenic	UTR5
chr1	10210576	10210855	ENST00000696503	KIF1B	Intergenic	Intergenic	UTR5
chr1	10210576	10210855	ENST00000696502	KIF1B	Intergenic	Intergenic	UTR5
chr1	10210576	10210855	ENST00000263934	KIF1B	Intergenic	Intergenic	UTR5
chr1	10210576	10210855	ENST00000696501	KIF1B	Intergenic	Intergenic	UTR5
chr1	10210576	10210855	ENST00000676179	KIF1B	UTR5	UTR5	UTR5
chr1	10210576	10210855	ENST00000696500	KIF1B	UTR5	UTR5	UTR5
chr1	10210576	10210855	ENST00000377093	KIF1B	UTR5	UTR5	UTR5
chr1	10377086	10377248	ENST00000635499	KIF1B	UTR3	UTR3	Intergenic
chr1	10377086	10377248	ENST00000622724	KIF1B	LastIntron	LastIntron	LastIntron
chr1	10377086	10377248	ENST00000620295	KIF1B	LastIntron	LastIntron	LastIntron
chr1	10377086	10377248	ENST00000377081	KIF1B	LastIntron	LastIntron	LastIntron
chr1	10377086	10377248	ENST00000377086	KIF1B	UTR3	UTR3	UTR3
chr1	10377086	10377248	ENST00000696504	KIF1B	UTR3	UTR3	UTR3
chr1	10377086	10377248	ENST00000696503	KIF1B	UTR3	UTR3	UTR3
chr1	10377086	10377248	ENST00000696502	KIF1B	UTR3	UTR3	UTR3
chr1	10377086	10377248	ENST00000263934	KIF1B	UTR3	UTR3	UTR3
chr1	10377086	10377248	ENST00000676179	KIF1B	UTR3	UTR3	UTR3
chr1	10377709	10377932	ENST00000622724	KIF1B	LastIntron	LastIntron	LastIntron
chr1	10377709	10377932	ENST00000620295	KIF1B	LastIntron	LastIntron	LastIntron
chr1	10377709	10377932	ENST00000377081	KIF1B	LastIntron	LastIntron	LastIntron
chr1	10377709	10377932	ENST00000377086	KIF1B	UTR3	UTR3	UTR3
chr1	10377709	10377932	ENST00000696504	KIF1B	UTR3	UTR3	UTR3
chr1	10377709	10377932	ENST00000696503	KIF1B	UTR3	UTR3	UTR3
chr1	10377709	10377932	ENST00000696502	KIF1B	UTR3	UTR3	UTR3
chr1	10377709	10377932	ENST00000263934	KIF1B	UTR3	UTR3	UTR3
chr1	10377709	10377932	ENST00000676179	KIF1B	UTR3	UTR3	UTR3
chr1	10637961	10638121	ENST00000478524	CASZ1	LastIntron	LastIntron	LastIntron
chr1	10637961	10638121	ENST00000377022	CASZ1	UTR3	UTR3	UTR3
chr1	11127657	11127814	ENST00000703131	MTOR	UTR3	UTR3	UTR3
chr1	11127657	11127814	ENST00000703118	MTOR	Intron42	UTR3	UTR3
chr1	11127657	11127814	ENST00000703142	MTOR	Intron42	UTR3	UTR3
chr1	11127657	11127814	ENST00000703141	MTOR	UTR3	UTR3	UTR3
chr1	11127657	11127814	ENST00000361445	MTOR	Intron43	Exon44	Exon44
chr1	11127657	11127814	ENST00000703140	MTOR	Intron41	Exon42	Exon42
chr1	11127657	11127814	ENST00000376838	MTOR	Intron5	UTR3	UTR3
chr1	11127657	11127814	ENST00000703139	MTOR	Intron5	Exon6	Exon6
chr1	11237866	11238040	ENST00000703132	MTOR	UTR3	UTR3	UTR3
chr1	11237866	11238040	ENST00000703118	MTOR	Exon13	Exon13	Exon13
chr1	11237866	11238040	ENST00000703142	MTOR	Exon12	Exon12	Exon12
chr1	11237866	11238040	ENST00000703141	MTOR	Exon13	Exon13	Exon13
chr1	11237866	11238040	ENST00000361445	MTOR	Exon13	Exon13	Exon13
chr1	11237866	11238040	ENST00000703140	MTOR	Exon13	Exon13	Exon13
chr1	11287700	11287887	ENST00000483738	UBIAD1	LastIntron	LastIntron	LastIntron
chr1	11287700	11287887	ENST00000486588	UBIAD1	Intron2	Intron2	Intron2
chr1	11287700	11287887	ENST00000376804	UBIAD1	LastIntron	LastIntron	LastIntron
chr1	11287700	11287887	ENST00000376810	UBIAD1	UTR3	UTR3	UTR3
chr1	11786907	11787087	ENST00000376585	MTHFR	UTR3	UTR3	UTR3
chr1	11786907	11787087	ENST00000376583	MTHFR	UTR3	UTR3	UTR3
chr1	11786907	11787087	ENST00000376590	MTHFR	UTR3	UTR3	UTR3
chr1	11786907	11787087	ENST00000376592	MTHFR	UTR3	UTR3	UTR3
chr1	11786907	11787087	ENST00000475041	C1orf167	LastIntron	LastIntron	LastIntron
chr1	11786907	11787087	ENST00000449278	C1orf167	Intron4	Intron4	Intron4
chr1	11786907	11787087	ENST00000444493	C1orf167	Intron5	Intron5	Intron5
chr1	11786907	11787087	ENST00000312793	C1orf167	Intron9	Intron9	Intron9
chr1	11786907	11787087	ENST00000688073	C1orf167	Intron16	Intron16	Intron16
chr1	11786907	11787087	ENST00000433342	C1orf167	Intron16	Intron16	Intron16
chr1	11789948	11790126	ENST00000641446	MTHFR	UTR3	Intergenic	Intergenic
chr1	11789948	11790126	ENST00000423400	MTHFR	UTR3	Intergenic	Intergenic
chr1	11789948	11790126	ENST00000641805	MTHFR	UTR3	Intergenic	Intergenic
chr1	11789948	11790126	ENST00000641747	MTHFR	UTR3	UTR3	UTR3
chr1	11789948	11790126	ENST00000376585	MTHFR	UTR3	UTR3	UTR3
chr1	11789948	11790126	ENST00000376583	MTHFR	UTR3	UTR3	UTR3
chr1	11789948	11790126	ENST00000376590	MTHFR	UTR3	UTR3	UTR3
chr1	11789948	11790126	ENST00000376592	MTHFR	UTR3	UTR3	UTR3
chr1	11919588	11919847	ENST00000376572	KIAA2013	UTR3	UTR3	Intergenic
chr1	12260986	12261149	ENST00000613099	VPS13D	Exon12	Exon12	Exon12
chr1	12260986	12261149	ENST00000620676	VPS13D	Exon12	Exon12	Exon12
chr1	12276109	12276427	ENST00000613099	VPS13D	Exon19	Exon19	Exon19
chr1	12276109	12276427	ENST00000620676	VPS13D	Exon19	Exon19	Exon19
chr1	12277655	12277932	ENST00000011700	VPS13D	Exon1	Exon1	Exon1
chr1	12277655	12277932	ENST00000613099	VPS13D	Exon19	Exon19	Exon19
chr1	12277655	12277932	ENST00000620676	VPS13D	Exon19	Exon19	Exon19
chr1	12314103	12314286	ENST00000487188	VPS13D	Intron2	UTR5	UTR5
chr1	12314103	12314286	ENST00000460333	VPS13D	Intron5	UTR5	UTR5
chr1	12314103	12314286	ENST00000646917	VPS13D	Intron9	Exon10	Exon10
chr1	12314103	12314286	ENST00000011700	VPS13D	Intron11	Exon12	Exon12
chr1	12314103	12314286	ENST00000613099	VPS13D	Intron29	Exon30	Exon30
chr1	12314103	12314286	ENST00000620676	VPS13D	Intron29	Exon30	Exon30
chr1	12349193	12349342	ENST00000469054	VPS13D	UTR5	Intergenic	Intergenic
chr1	12349193	12349342	ENST00000460333	VPS13D	UTR5	UTR5	UTR5
chr1	12349193	12349342	ENST00000646917	VPS13D	Exon26	Exon26	Exon26
chr1	12349193	12349342	ENST00000011700	VPS13D	Exon28	Exon28	Exon28
chr1	12349193	12349342	ENST00000613099	VPS13D	Exon45	Exon45	Exon45
chr1	12349193	12349342	ENST00000620676	VPS13D	Exon46	Exon46	Exon46
chr1	12508898	12509151	ENST00000543766	VPS13D	LastExon	LastExon	UTR3
chr1	12508898	12509151	ENST00000645371	VPS13D	UTR3	UTR3	Intergenic
chr1	12508898	12509151	ENST00000543710	VPS13D	UTR5	UTR5	UTR5
chr1	12508898	12509151	ENST00000646411	VPS13D	UTR5	UTR5	UTR5
chr1	12508898	12509151	ENST00000011700	VPS13D	LastExon	LastExon	UTR3
chr1	12508898	12509151	ENST00000613099	VPS13D	LastExon	LastExon	UTR3
chr1	12508898	12509151	ENST00000620676	VPS13D	LastExon	LastExon	UTR3
chr1	15065865	15066557	ENST00000400798	KAZN	UTR3	UTR3	UTR3
chr1	15065865	15066557	ENST00000361144	KAZN	UTR3	UTR3	UTR3
chr1	15065865	15066557	ENST00000491547	KAZN	UTR5	UTR5	UTR5
chr1	15065865	15066557	ENST00000376030	KAZN	Intron8	Intron8	Intron8
chr1	15065865	15066557	ENST00000636203	KAZN	Intron10	Intron10	Intron10
chr1	15684331	15684546	ENST00000462455	PLEKHM2	Intergenic	Intergenic	UTR5
chr1	15684331	15684546	ENST00000375793	PLEKHM2	Intergenic	UTR5	UTR5
chr1	15684331	15684546	ENST00000375799	PLEKHM2	UTR5	UTR5	UTR5
chr1	15734591	15734770	ENST00000453804	7SK	Intron1	Intron1	Intron1
chr1	15734591	15734770	ENST00000642363	PLEKHM2	UTR3	UTR3	Intergenic
chr1	15734591	15734770	ENST00000375793	PLEKHM2	UTR3	UTR3	Intergenic
chr1	15734591	15734770	ENST00000375799	PLEKHM2	UTR3	UTR3	Intergenic
chr1	16124337	16124585	ENST00000358432	EPHA2	UTR3	UTR3	UTR3
chr1	16397137	16397321	ENST00000466212	SPATA21	Intron15	Intron15	Intron15
chr1	16397137	16397321	ENST00000491418	SPATA21	LastIntron	LastIntron	LastIntron
chr1	16397137	16397321	ENST00000492354	SZRD1	UTR3	UTR3	UTR3
chr1	16397137	16397321	ENST00000401088	SZRD1	UTR3	UTR3	UTR3
chr1	16397137	16397321	ENST00000401089	SZRD1	UTR3	UTR3	UTR3
chr1	16397952	16398138	ENST00000466212	SPATA21	Intron15	Intron15	Intron15
chr1	16397952	16398138	ENST00000491418	SPATA21	LastIntron	LastIntron	LastIntron
chr1	16397952	16398138	ENST00000492354	SZRD1	UTR3	UTR3	UTR3
chr1	16397952	16398138	ENST00000401088	SZRD1	UTR3	UTR3	UTR3
chr1	16397952	16398138	ENST00000401089	SZRD1	UTR3	UTR3	UTR3
chr1	16986089	16986268	ENST00000502418	ATP13A2	LastExon	LastExon	LastExon
chr1	16986089	16986268	ENST00000466561	ATP13A2	UTR3	UTR3	UTR3
chr1	16986089	16986268	ENST00000452699	ATP13A2	LastExon	UTR3	UTR3
chr1	16986089	16986268	ENST00000326735	ATP13A2	LastExon	UTR3	UTR3
chr1	16986089	16986268	ENST00000341676	ATP13A2	LastExon	LastExon	LastExon
chr1	16986089	16986268	ENST00000446261	MFAP2	LastIntron	LastIntron	LastIntron
chr1	17005382	17005576	ENST00000617114	OR10J9P	Intron2	Exon3	Exon3
chr1	17005382	17005576	ENST00000509619	ATP13A2	Intron1	Exon2	Exon2
chr1	17005382	17005576	ENST00000508222	ATP13A2	Intergenic	Intergenic	Exon1
chr1	17005382	17005576	ENST00000510069	ATP13A2	Intron1	Exon2	Exon2
chr1	17005382	17005576	ENST00000452699	ATP13A2	Intron2	Exon3	Exon3
chr1	17005382	17005576	ENST00000326735	ATP13A2	Intron2	Exon3	Exon3
chr1	17005382	17005576	ENST00000341676	ATP13A2	Intron2	Exon3	Exon3
chr1	17406784	17406989	ENST00000375436	RCC2	UTR3	UTR3	UTR3
chr1	17406784	17406989	ENST00000439577	RCC2-AS1	UTR5	UTR5	UTR5
chr1	17438349	17438498	ENST00000375433	RCC2	Exon1	Exon1	Exon1
chr1	17438349	17438498	ENST00000375436	RCC2	Exon2	Exon2	Exon2
chr1	19121209	19121397	ENST00000417040	UBR4	LastExon	LastExon	Intergenic
chr1	19121209	19121397	ENST00000425413	UBR4	LastExon	LastExon	LastExon
chr1	19121209	19121397	ENST00000375254	UBR4	Exon68	Exon68	Exon68
chr1	19152307	19152461	ENST00000419533	UBR4	UTR3	UTR3	LastIntron
chr1	19152307	19152461	ENST00000417040	UBR4	Exon20	Exon20	Intron20
chr1	19152307	19152461	ENST00000375254	UBR4	Exon47	Exon47	Intron47
chr1	19153293	19153499	ENST00000419533	UBR4	UTR3	UTR3	Intron28
chr1	19153293	19153499	ENST00000417040	UBR4	Exon19	Exon19	Intron19
chr1	19153293	19153499	ENST00000375254	UBR4	Exon46	Exon46	Intron46
chr1	19160916	19161136	ENST00000419533	UBR4	UTR3	UTR3	Intron20
chr1	19160916	19161136	ENST00000417040	UBR4	Exon11	Exon11	Intron11
chr1	19160916	19161136	ENST00000375254	UBR4	Exon38	Exon38	Intron38
chr1	19162460	19162616	ENST00000419533	UBR4	Intron16	UTR3	UTR3
chr1	19162460	19162616	ENST00000417040	UBR4	Intron7	Exon8	Exon8
chr1	19162460	19162616	ENST00000375254	UBR4	Intron34	Exon35	Exon35
chr1	19210067	19210244	ENST00000375254	UBR4	Exon1	Exon1	Intron1
chr1	19218001	19218239	ENST00000375208	EMC1	UTR3	Intergenic	Intergenic
chr1	19218001	19218239	ENST00000375199	EMC1	UTR3	UTR3	UTR3
chr1	19218001	19218239	ENST00000480380	EMC1	UTR3	UTR3	UTR3
chr1	19218001	19218239	ENST00000690451	EMC1	UTR3	UTR3	UTR3
chr1	19218001	19218239	ENST00000688667	EMC1	UTR3	UTR3	UTR3
chr1	19218001	19218239	ENST00000685099	EMC1	UTR3	UTR3	UTR3
chr1	19218001	19218239	ENST00000685594	EMC1	UTR3	UTR3	UTR3
chr1	19218001	19218239	ENST00000690823	EMC1	UTR3	UTR3	UTR3
chr1	19218001	19218239	ENST00000692207	EMC1	UTR3	UTR3	UTR3
chr1	19218001	19218239	ENST00000688332	EMC1	UTR3	UTR3	UTR3
chr1	19218001	19218239	ENST00000693007	EMC1	UTR3	UTR3	UTR3
chr1	19218001	19218239	ENST00000688918	EMC1	UTR3	UTR3	UTR3
chr1	19218001	19218239	ENST00000691945	EMC1	UTR3	UTR3	UTR3
chr1	19218001	19218239	ENST00000690732	EMC1	UTR3	UTR3	UTR3
chr1	19218001	19218239	ENST00000688219	EMC1	UTR3	UTR3	UTR3
chr1	19218001	19218239	ENST00000477853	EMC1	UTR3	UTR3	UTR3
chr1	19218001	19218239	ENST00000437898	EMC1-AS1	LastIntron	LastIntron	LastIntron
chr1	19219141	19219446	ENST00000486238	EMC1	UTR3	Intergenic	Intergenic
chr1	19219141	19219446	ENST00000486405	EMC1	LastExon	Intergenic	Intergenic
chr1	19219141	19219446	ENST00000461353	EMC1	UTR3	UTR3	UTR3
chr1	19219141	19219446	ENST00000375208	EMC1	LastExon	UTR3	UTR3
chr1	19219141	19219446	ENST00000375199	EMC1	LastExon	UTR3	UTR3
chr1	19219141	19219446	ENST00000480380	EMC1	UTR3	UTR3	UTR3
chr1	19219141	19219446	ENST00000690451	EMC1	UTR3	UTR3	UTR3
chr1	19219141	19219446	ENST00000688667	EMC1	UTR3	UTR3	UTR3
chr1	19219141	19219446	ENST00000685099	EMC1	UTR3	UTR3	UTR3
chr1	19219141	19219446	ENST00000685594	EMC1	UTR3	UTR3	UTR3
chr1	19219141	19219446	ENST00000690823	EMC1	LastExon	UTR3	UTR3
chr1	19219141	19219446	ENST00000692207	EMC1	UTR3	UTR3	UTR3
chr1	19219141	19219446	ENST00000688332	EMC1	UTR3	UTR3	UTR3
chr1	19219141	19219446	ENST00000693007	EMC1	UTR3	UTR3	UTR3
chr1	19219141	19219446	ENST00000688918	EMC1	UTR3	UTR3	UTR3
chr1	19219141	19219446	ENST00000691945	EMC1	UTR3	UTR3	UTR3
chr1	19219141	19219446	ENST00000690732	EMC1	LastExon	UTR3	UTR3
chr1	19219141	19219446	ENST00000688219	EMC1	LastExon	UTR3	UTR3
chr1	19219141	19219446	ENST00000477853	EMC1	LastExon	UTR3	UTR3
chr1	19219141	19219446	ENST00000437898	EMC1-AS1	LastIntron	LastIntron	LastIntron
chr1	21217288	21217537	ENST00000649812	ECE1	UTR3	UTR3	UTR3
chr1	21217288	21217537	ENST00000374893	ECE1	UTR3	UTR3	UTR3
chr1	21217288	21217537	ENST00000415912	ECE1	UTR3	UTR3	UTR3
chr1	23778436	23778644	ENST00000246151	PITHD1	UTR5	UTR5	Exon1
chr1	23787367	23787540	ENST00000374524	PITHD1	LastExon	LastExon	UTR3
chr1	23787367	23787540	ENST00000246151	PITHD1	LastExon	LastExon	UTR3
chr1	23795382	23795793	ENST00000459934	GALE	UTR3	Intergenic	Intergenic
chr1	23795382	23795793	ENST00000456977	GALE	UTR3	Intergenic	Intergenic
chr1	23795382	23795793	ENST00000374497	GALE	UTR3	Intergenic	Intergenic
chr1	23795382	23795793	ENST00000481736	GALE	UTR3	Intergenic	Intergenic
chr1	23795382	23795793	ENST00000617979	GALE	UTR3	Intergenic	Intergenic
chr1	23795382	23795793	ENST00000374514	LYPLA2	UTR3	Intergenic	Intergenic
chr1	24472688	24472846	ENST00000003912	NIPAL3	UTR3	UTR3	UTR3
chr1	24472688	24472846	ENST00000374399	NIPAL3	UTR3	UTR3	UTR3
chr1	25800236	25800426	ENST00000494537	SELENON	Exon1	Exon1	Intron1
chr1	25800236	25800426	ENST00000354177	SELENON	Exon1	Exon1	Intron1
chr1	25800236	25800426	ENST00000374315	SELENON	Exon1	Exon1	Intron1
chr1	25800236	25800426	ENST00000361547	SELENON	Exon1	Exon1	Intron1
chr1	25815886	25816072	ENST00000527604	MPZ	Intron2	Intron2	Intron2
chr1	25815886	25816072	ENST00000559265	MPZ	LastIntron	LastIntron	LastIntron
chr1	25815886	25816072	ENST00000494537	SELENON	UTR3	UTR3	Intergenic
chr1	25815886	25816072	ENST00000374315	SELENON	UTR3	UTR3	UTR3
chr1	25815886	25816072	ENST00000361547	SELENON	UTR3	UTR3	UTR3
chr1	25816275	25816691	ENST00000527604	MPZ	Intron2	Intron2	Intron2
chr1	25816275	25816691	ENST00000559265	MPZ	LastIntron	LastIntron	LastIntron
chr1	25816275	25816691	ENST00000374315	SELENON	UTR3	UTR3	UTR3
chr1	25816275	25816691	ENST00000361547	SELENON	UTR3	UTR3	UTR3
chr1	25817899	25818216	ENST00000453649	MPZ	Intron2	Intron2	Intron2
chr1	25817899	25818216	ENST00000442055	MPZ	Intron2	Intron2	Intron2
chr1	25817899	25818216	ENST00000527604	MPZ	Intron2	Intron2	Intron2
chr1	25817899	25818216	ENST00000559265	MPZ	LastIntron	LastIntron	LastIntron
chr1	25817899	25818216	ENST00000374315	SELENON	UTR3	UTR3	UTR3
chr1	25817899	25818216	ENST00000361547	SELENON	UTR3	UTR3	UTR3
chr1	26278595	26278809	ENST00000469609	CEP85	UTR5	UTR5	Intergenic
chr1	26278595	26278809	ENST00000453146	CEP85	UTR3	UTR3	Intergenic
chr1	26278595	26278809	ENST00000252992	CEP85	UTR3	UTR3	Intergenic
chr1	26278595	26278809	ENST00000451429	CEP85	UTR3	UTR3	Intergenic
chr1	26574274	26574494	ENST00000438977	RPS6KA1	LastIntron	LastExon	UTR3
chr1	26574274	26574494	ENST00000531382	RPS6KA1	UTR3	Intergenic	Intergenic
chr1	26574274	26574494	ENST00000374163	RPS6KA1	UTR3	UTR3	UTR3
chr1	26574274	26574494	ENST00000530003	RPS6KA1	UTR3	UTR3	UTR3
chr1	26574274	26574494	ENST00000526792	RPS6KA1	UTR3	UTR3	Intergenic
chr1	26574274	26574494	ENST00000374166	RPS6KA1	UTR3	UTR3	UTR3
chr1	26574274	26574494	ENST00000374168	RPS6KA1	UTR3	UTR3	UTR3
chr1	26574722	26574995	ENST00000438977	RPS6KA1	UTR3	Intergenic	Intergenic
chr1	26574722	26574995	ENST00000374163	RPS6KA1	UTR3	UTR3	UTR3
chr1	26574722	26574995	ENST00000530003	RPS6KA1	UTR3	UTR3	UTR3
chr1	26574722	26574995	ENST00000374166	RPS6KA1	UTR3	UTR3	UTR3
chr1	26574722	26574995	ENST00000374168	RPS6KA1	UTR3	UTR3	UTR3
chr1	26826736	26827118	ENST00000374142	ZDHHC18	UTR5	UTR5	Exon1
chr1	26855552	26855705	ENST00000488397	ZDHHC18	Intron5	Intron5	Intron5
chr1	26855552	26855705	ENST00000374142	ZDHHC18	UTR3	UTR3	UTR3
chr1	26863265	26863699	ENST00000339276	SFN	LastExon	LastExon	LastExon
chr1	26864062	26864452	ENST00000339276	SFN	UTR3	UTR3	UTR3
chr1	27100473	27100622	ENST00000447808	SLC9A1	UTR3	UTR3	UTR3
chr1	27100473	27100622	ENST00000374089	SLC9A1	UTR3	UTR3	UTR3
chr1	27100473	27100622	ENST00000263980	SLC9A1	LastExon	LastExon	LastExon
chr1	27105919	27106077	ENST00000374086	SLC9A1	LastExon	LastExon	LastExon
chr1	27105919	27106077	ENST00000263980	SLC9A1	Exon5	Exon5	Exon5
chr1	27107656	27107845	ENST00000374086	SLC9A1	Exon4	Exon4	Exon4
chr1	27107656	27107845	ENST00000263980	SLC9A1	Exon4	Exon4	Exon4
chr1	27154618	27154903	ENST00000374084	SLC9A1	Intron2	Intron2	Intron2
chr1	27154618	27154903	ENST00000263980	SLC9A1	UTR5	UTR5	UTR5
chr1	27307398	27307600	ENST00000491239	WDTC1	UTR5	UTR5	UTR5
chr1	27307398	27307600	ENST00000447062	WDTC1	UTR3	LastIntron	LastIntron
chr1	27307398	27307600	ENST00000361771	WDTC1	UTR3	UTR3	UTR3
chr1	27307398	27307600	ENST00000319394	WDTC1	UTR3	UTR3	UTR3
chr1	27405453	27405801	ENST00000618852	WASF2	UTR3	UTR3	UTR3
chr1	27408120	27408293	ENST00000536657	WASF2	UTR3	UTR3	Intergenic
chr1	27408120	27408293	ENST00000618852	WASF2	LastExon	UTR3	UTR3
chr1	27409913	27410104	ENST00000536657	WASF2	LastIntron	LastIntron	LastIntron
chr1	27409913	27410104	ENST00000618852	WASF2	Exon8	Exon8	Exon8
chr1	30869463	30869744	ENST00000336798	SDC3	UTR3	UTR3	Intergenic
chr1	30869463	30869744	ENST00000339394	SDC3	UTR3	UTR3	Intergenic
chr1	30953785	30953972	ENST00000527498	PUM1	Intron1	Intron1	Exon2
chr1	30953785	30953972	ENST00000373742	PUM1	Exon13	Exon13	Exon13
chr1	30953785	30953972	ENST00000373741	PUM1	Exon15	Exon15	Exon15
chr1	30953785	30953972	ENST00000440538	PUM1	Exon15	Exon15	Exon15
chr1	30953785	30953972	ENST00000498419	PUM1	Exon10	Exon10	Exon10
chr1	30953785	30953972	ENST00000525843	PUM1	Exon14	Exon14	Exon14
chr1	30953785	30953972	ENST00000426105	PUM1	Exon15	Exon15	Exon15
chr1	30953785	30953972	ENST00000373747	PUM1	Exon15	Exon15	Exon15
chr1	30953785	30953972	ENST00000257075	PUM1	Exon15	Exon15	Exon15
chr1	30953785	30953972	ENST00000424085	PUM1	Exon11	Exon11	Exon11
chr1	31434515	31434678	ENST00000536384	SERINC2	UTR3	UTR3	UTR3
chr1	31434515	31434678	ENST00000491976	SERINC2	UTR5	UTR5	Intergenic
chr1	31434515	31434678	ENST00000373709	SERINC2	UTR3	UTR3	UTR3
chr1	31434515	31434678	ENST00000536859	SERINC2	UTR3	UTR3	UTR3
chr1	31434515	31434678	ENST00000373710	SERINC2	UTR3	UTR3	Intergenic
chr1	31907035	31907873	ENST00000647444	PTP4A2	UTR3	UTR3	UTR3
chr1	31907035	31907873	ENST00000602725	PTP4A2	UTR3	UTR3	UTR3
chr1	31907035	31907873	ENST00000602889	MIR4254	LastIntron	LastIntron	LastIntron
chr1	31908252	31908728	ENST00000470404	PTP4A2	UTR3	Intergenic	Intergenic
chr1	31908252	31908728	ENST00000602683	PTP4A2	UTR3	Intergenic	Intergenic
chr1	31908252	31908728	ENST00000489313	PTP4A2	UTR3	Intergenic	Intergenic
chr1	31908252	31908728	ENST00000457805	PTP4A2	UTR3	Intergenic	Intergenic
chr1	31908252	31908728	ENST00000649841	PTP4A2	UTR3	UTR3	Intergenic
chr1	31908252	31908728	ENST00000647444	PTP4A2	UTR3	UTR3	UTR3
chr1	31908252	31908728	ENST00000602725	PTP4A2	UTR3	UTR3	UTR3
chr1	31908252	31908728	ENST00000602889	MIR4254	LastIntron	LastIntron	LastIntron
chr1	32171439	32171611	ENST00000515055	ASH1L	LastIntron	LastIntron	LastIntron
chr1	32171439	32171611	ENST00000471599	KPNA6	UTR3	UTR3	UTR3
chr1	32171439	32171611	ENST00000373625	KPNA6	UTR3	UTR3	UTR3
chr1	32174941	32175102	ENST00000515055	ASH1L	LastIntron	LastIntron	LastIntron
chr1	32174941	32175102	ENST00000373625	KPNA6	UTR3	UTR3	UTR3
chr1	32175563	32175777	ENST00000515055	ASH1L	LastIntron	LastIntron	LastIntron
chr1	32175563	32175777	ENST00000373625	KPNA6	UTR3	UTR3	UTR3
chr1	32771068	32771377	ENST00000373480	KIAA1522	Exon6	Exon6	Exon6
chr1	32771068	32771377	ENST00000294521	KIAA1522	LastIntron	LastIntron	LastIntron
chr1	32771068	32771377	ENST00000373481	KIAA1522	Exon6	Exon6	Exon6
chr1	32771068	32771377	ENST00000401073	KIAA1522	Exon6	Exon6	Exon6
chr1	33349606	33349841	ENST00000493483	PHC2	Intergenic	UTR5	UTR5
chr1	33349606	33349841	ENST00000486897	PHC2	Intergenic	Intergenic	UTR5
chr1	33349606	33349841	ENST00000467894	PHC2	UTR5	UTR5	UTR5
chr1	33349606	33349841	ENST00000706360	PHC2	Intron8	Intron8	Intron8
chr1	33349606	33349841	ENST00000683057	PHC2	Intron9	Intron9	Intron9
chr1	33349606	33349841	ENST00000431992	PHC2	Intron8	Intron8	Intron8
chr1	33349606	33349841	ENST00000257118	PHC2	Intron8	Intron8	Intron8
chr1	33349606	33349841	ENST00000373418	PHC2	UTR5	UTR5	UTR5
chr1	33349606	33349841	ENST00000485928	PHC2	Intergenic	UTR5	UTR5
chr1	33349606	33349841	ENST00000373422	PHC2	Intron8	Intron8	Intron8
chr1	35433799	35434036	ENST00000697002	KIAA0319L	UTR3	UTR3	UTR3
chr1	35433799	35434036	ENST00000697001	KIAA0319L	UTR3	UTR3	UTR3
chr1	35433799	35434036	ENST00000325722	KIAA0319L	UTR3	UTR3	UTR3
chr1	35433799	35434036	ENST00000697000	KIAA0319L	Intron19	Intron19	Intron19
chr1	36180669	36180845	ENST00000373148	MAP7D1	UTR5	UTR5	Intergenic
chr1	36180669	36180845	ENST00000373151	MAP7D1	UTR3	UTR3	Intergenic
chr1	36180669	36180845	ENST00000373150	MAP7D1	UTR3	UTR3	UTR3
chr1	36180669	36180845	ENST00000474796	MAP7D1	UTR3	UTR3	UTR3
chr1	36180669	36180845	ENST00000316156	MAP7D1	UTR3	UTR3	UTR3
chr1	37475526	37475914	ENST00000373087	ZC3H12A	Exon2	Exon2	Exon2
chr1	37475526	37475914	ENST00000640233	ZC3H12A	Exon2	Exon2	Exon2
chr1	37483899	37484216	ENST00000373087	ZC3H12A	UTR3	UTR3	UTR3
chr1	37483899	37484216	ENST00000640233	ZC3H12A	UTR3	UTR3	UTR3
chr1	37807943	37808099	ENST00000373042	C1orf122	UTR5	UTR5	UTR5
chr1	37807943	37808099	ENST00000468084	C1orf122	UTR5	UTR5	UTR5
chr1	37807943	37808099	ENST00000419397	C1orf122	LastIntron	LastIntron	LastIntron
chr1	37807943	37808099	ENST00000373043	C1orf122	UTR5	UTR5	UTR5
chr1	37807943	37808099	ENST00000373044	YRDC	Exon1	Exon1	Exon1
chr1	38991356	38991503	ENST00000531822	AKIRIN1	Intergenic	Intergenic	Exon1
chr1	38991356	38991503	ENST00000372984	AKIRIN1	UTR5	UTR5	Exon1
chr1	38991356	38991503	ENST00000446189	AKIRIN1	UTR5	UTR5	Exon1
chr1	38991356	38991503	ENST00000432648	AKIRIN1	UTR5	UTR5	Exon1
chr1	39004159	39004387	ENST00000531822	AKIRIN1	UTR3	UTR3	Intergenic
chr1	39004159	39004387	ENST00000372984	AKIRIN1	UTR3	UTR3	UTR3
chr1	39004159	39004387	ENST00000446189	AKIRIN1	UTR3	UTR3	UTR3
chr1	39004159	39004387	ENST00000432648	AKIRIN1	UTR3	UTR3	UTR3
chr1	39287342	39287568	ENST00000673706	MACF1	Exon2	Exon2	Intron2
chr1	39287342	39287568	ENST00000484393	MACF1	UTR5	UTR5	UTR5
chr1	39287342	39287568	ENST00000530262	MACF1	Exon10	Exon10	Intron10
chr1	39287342	39287568	ENST00000496804	MACF1	Exon10	Exon10	Intron10
chr1	39287342	39287568	ENST00000671089	MACF1	Exon14	Exon14	Intron14
chr1	39287342	39287568	ENST00000564288	MACF1	Exon15	Exon15	Intron15
chr1	39287342	39287568	ENST00000672812	MACF1	Exon14	Exon14	Intron14
chr1	39287342	39287568	ENST00000524432	MACF1	Exon14	Exon14	Intron14
chr1	39287342	39287568	ENST00000693209	MACF1	UTR5	UTR5	Intron14
chr1	39287342	39287568	ENST00000472385	MACF1	UTR5	UTR5	Intron12
chr1	39287342	39287568	ENST00000372915	MACF1	Exon14	Exon14	Intron14
chr1	39287342	39287568	ENST00000567887	MACF1	Exon15	Exon15	Intron15
chr1	39287342	39287568	ENST00000689911	MACF1	UTR5	UTR5	Intron15
chr1	39287342	39287568	ENST00000361689	MACF1	Exon15	Exon15	Intron15
chr1	39350837	39351024	ENST00000693546	MACF1	UTR5	UTR5	Intron2
chr1	39350837	39351024	ENST00000289893	MACF1	UTR5	UTR5	Intron7
chr1	39350837	39351024	ENST00000372925	MACF1	Exon17	Exon17	Intron17
chr1	39350837	39351024	ENST00000476350	MACF1	UTR5	UTR5	Intron17
chr1	39350837	39351024	ENST00000530262	MACF1	Exon33	Exon33	Intron33
chr1	39350837	39351024	ENST00000671089	MACF1	Exon37	Exon37	Intron37
chr1	39350837	39351024	ENST00000564288	MACF1	Exon43	Exon43	Intron43
chr1	39350837	39351024	ENST00000372915	MACF1	Exon42	Exon42	Intron42
chr1	39350837	39351024	ENST00000567887	MACF1	Exon43	Exon43	Intron43
chr1	39350837	39351024	ENST00000361689	MACF1	Exon38	Exon38	Intron38
chr1	39357439	39357806	ENST00000688426	MACF1	UTR5	UTR5	UTR5
chr1	39357439	39357806	ENST00000693546	MACF1	UTR5	UTR5	UTR5
chr1	39357439	39357806	ENST00000289893	MACF1	UTR5	UTR5	UTR5
chr1	39357439	39357806	ENST00000372925	MACF1	Exon19	Exon19	Exon19
chr1	39357439	39357806	ENST00000476350	MACF1	UTR5	UTR5	UTR5
chr1	39357439	39357806	ENST00000530262	MACF1	LastExon	LastExon	Intergenic
chr1	39357439	39357806	ENST00000671089	MACF1	Exon39	Exon39	Exon39
chr1	39357439	39357806	ENST00000564288	MACF1	Exon45	Exon45	Exon45
chr1	39357439	39357806	ENST00000372915	MACF1	Exon44	Exon44	Exon44
chr1	39357439	39357806	ENST00000567887	MACF1	Exon45	Exon45	Exon45
chr1	39357439	39357806	ENST00000361689	MACF1	Exon40	Exon40	Exon40
chr1	39360810	39361006	ENST00000289893	MACF1	UTR5	UTR5	Intron12
chr1	39360810	39361006	ENST00000372925	MACF1	Exon22	Exon22	Intron22
chr1	39360810	39361006	ENST00000476350	MACF1	UTR5	UTR5	Intron22
chr1	39360810	39361006	ENST00000671089	MACF1	Exon42	Exon42	Intron42
chr1	39360810	39361006	ENST00000564288	MACF1	Exon48	Exon48	Intron48
chr1	39360810	39361006	ENST00000372915	MACF1	Exon47	Exon47	Intron47
chr1	39360810	39361006	ENST00000567887	MACF1	Exon48	Exon48	Intron48
chr1	39360810	39361006	ENST00000361689	MACF1	Exon43	Exon43	Intron43
chr1	39370018	39370194	ENST00000289893	MACF1	Intron14	UTR5	Intron15
chr1	39370018	39370194	ENST00000372925	MACF1	Intron24	Exon25	Intron25
chr1	39370018	39370194	ENST00000476350	MACF1	Intron24	UTR5	LastIntron
chr1	39370018	39370194	ENST00000671089	MACF1	Intron44	Exon45	Intron45
chr1	39370018	39370194	ENST00000564288	MACF1	Intron50	Exon51	Intron51
chr1	39370018	39370194	ENST00000372915	MACF1	Intron49	Exon50	Intron50
chr1	39370018	39370194	ENST00000567887	MACF1	Intron50	Exon51	Intron51
chr1	39370018	39370194	ENST00000361689	MACF1	Intron45	Exon46	Intron46
chr1	39381967	39382117	ENST00000289893	MACF1	UTR5	UTR5	UTR5
chr1	39381967	39382117	ENST00000372925	MACF1	Exon29	Exon29	Exon29
chr1	39381967	39382117	ENST00000671089	MACF1	Exon50	Exon50	Exon50
chr1	39381967	39382117	ENST00000564288	MACF1	Exon56	Exon56	Exon56
chr1	39381967	39382117	ENST00000372915	MACF1	Exon55	Exon55	Exon55
chr1	39381967	39382117	ENST00000567887	MACF1	Exon56	Exon56	Exon56
chr1	39381967	39382117	ENST00000361689	MACF1	Exon51	Exon51	Exon51
chr1	39385472	39385654	ENST00000686067	MACF1	Intergenic	Intergenic	UTR5
chr1	39385472	39385654	ENST00000687997	MACF1	Intergenic	Intergenic	UTR5
chr1	39385472	39385654	ENST00000289893	MACF1	UTR5	UTR5	UTR5
chr1	39385472	39385654	ENST00000372925	MACF1	Exon30	Exon30	Exon30
chr1	39385472	39385654	ENST00000671089	MACF1	Exon51	Exon51	Exon51
chr1	39385472	39385654	ENST00000564288	MACF1	Exon57	Exon57	Exon57
chr1	39385472	39385654	ENST00000372915	MACF1	Exon56	Exon56	Exon56
chr1	39385472	39385654	ENST00000567887	MACF1	Exon57	Exon57	Exon57
chr1	39385472	39385654	ENST00000361689	MACF1	Exon52	Exon52	Exon52
chr1	39387197	39387378	ENST00000673980	MACF1	Exon1	Exon1	Exon1
chr1	39387197	39387378	ENST00000686067	MACF1	UTR5	UTR5	UTR5
chr1	39387197	39387378	ENST00000687997	MACF1	UTR5	UTR5	UTR5
chr1	39387197	39387378	ENST00000289893	MACF1	UTR5	UTR5	UTR5
chr1	39387197	39387378	ENST00000372925	MACF1	Exon31	Exon31	Exon31
chr1	39387197	39387378	ENST00000671089	MACF1	Exon52	Exon52	Exon52
chr1	39387197	39387378	ENST00000564288	MACF1	Exon58	Exon58	Exon58
chr1	39387197	39387378	ENST00000372915	MACF1	Exon57	Exon57	Exon57
chr1	39387197	39387378	ENST00000567887	MACF1	Exon58	Exon58	Exon58
chr1	39387197	39387378	ENST00000361689	MACF1	Exon53	Exon53	Exon53
chr1	39387626	39387838	ENST00000673980	MACF1	Exon1	Exon1	Exon1
chr1	39387626	39387838	ENST00000686067	MACF1	UTR5	UTR5	UTR5
chr1	39387626	39387838	ENST00000687997	MACF1	UTR5	UTR5	UTR5
chr1	39387626	39387838	ENST00000289893	MACF1	UTR5	UTR5	UTR5
chr1	39387626	39387838	ENST00000372925	MACF1	Exon31	Exon31	Exon31
chr1	39387626	39387838	ENST00000671089	MACF1	Exon52	Exon52	Exon52
chr1	39387626	39387838	ENST00000564288	MACF1	Exon58	Exon58	Exon58
chr1	39387626	39387838	ENST00000372915	MACF1	Exon57	Exon57	Exon57
chr1	39387626	39387838	ENST00000567887	MACF1	Exon58	Exon58	Exon58
chr1	39387626	39387838	ENST00000361689	MACF1	Exon53	Exon53	Exon53
chr1	39388331	39388631	ENST00000673980	MACF1	Exon1	Exon1	Exon1
chr1	39388331	39388631	ENST00000686067	MACF1	UTR5	UTR5	UTR5
chr1	39388331	39388631	ENST00000687997	MACF1	UTR5	UTR5	UTR5
chr1	39388331	39388631	ENST00000289893	MACF1	UTR5	UTR5	UTR5
chr1	39388331	39388631	ENST00000372925	MACF1	Exon31	Exon31	Exon31
chr1	39388331	39388631	ENST00000671089	MACF1	Exon52	Exon52	Exon52
chr1	39388331	39388631	ENST00000564288	MACF1	Exon58	Exon58	Exon58
chr1	39388331	39388631	ENST00000372915	MACF1	Exon57	Exon57	Exon57
chr1	39388331	39388631	ENST00000567887	MACF1	Exon58	Exon58	Exon58
chr1	39388331	39388631	ENST00000361689	MACF1	Exon53	Exon53	Exon53
chr1	39437783	39437982	ENST00000686941	MACF1	Intergenic	UTR5	UTR5
chr1	39437783	39437982	ENST00000691623	MACF1	UTR5	UTR5	UTR5
chr1	39437783	39437982	ENST00000469490	MACF1	Intron2	Intron2	Intron2
chr1	39437783	39437982	ENST00000683517	MACF1	Exon14	Exon14	Exon14
chr1	39437783	39437982	ENST00000686067	MACF1	UTR5	UTR5	UTR5
chr1	39437783	39437982	ENST00000687997	MACF1	UTR5	UTR5	UTR5
chr1	39437783	39437982	ENST00000289893	MACF1	UTR5	UTR5	UTR5
chr1	39437783	39437982	ENST00000372925	MACF1	Exon44	Exon44	Exon44
chr1	39437783	39437982	ENST00000671089	MACF1	Exon66	Exon66	Exon66
chr1	39437783	39437982	ENST00000564288	MACF1	Exon71	Exon71	Exon71
chr1	39437783	39437982	ENST00000372915	MACF1	Exon69	Exon69	Exon69
chr1	39437783	39437982	ENST00000567887	MACF1	Exon71	Exon71	Exon71
chr1	39437783	39437982	ENST00000361689	MACF1	Exon67	Exon67	Exon67
chr1	39444676	39444849	ENST00000686941	MACF1	UTR5	UTR5	Intron10
chr1	39444676	39444849	ENST00000691623	MACF1	UTR5	UTR5	Intron10
chr1	39444676	39444849	ENST00000683517	MACF1	Exon23	Exon23	Intron23
chr1	39444676	39444849	ENST00000686067	MACF1	UTR5	UTR5	Intron23
chr1	39444676	39444849	ENST00000687997	MACF1	UTR5	UTR5	Intron23
chr1	39444676	39444849	ENST00000289893	MACF1	UTR5	UTR5	Intron45
chr1	39444676	39444849	ENST00000372925	MACF1	Exon53	Exon53	Intron53
chr1	39444676	39444849	ENST00000671089	MACF1	Exon75	Exon75	Intron75
chr1	39444676	39444849	ENST00000564288	MACF1	Exon80	Exon80	Intron80
chr1	39444676	39444849	ENST00000372915	MACF1	Exon78	Exon78	Intron78
chr1	39444676	39444849	ENST00000567887	MACF1	Exon80	Exon80	Intron80
chr1	39444676	39444849	ENST00000361689	MACF1	Exon76	Exon76	Intron76
chr1	39447716	39447889	ENST00000686941	MACF1	UTR5	UTR5	UTR5
chr1	39447716	39447889	ENST00000691623	MACF1	UTR5	UTR5	UTR5
chr1	39447716	39447889	ENST00000683517	MACF1	Exon25	Exon25	Exon25
chr1	39447716	39447889	ENST00000686067	MACF1	UTR5	UTR5	UTR5
chr1	39447716	39447889	ENST00000687997	MACF1	UTR5	UTR5	UTR5
chr1	39447716	39447889	ENST00000289893	MACF1	UTR5	UTR5	UTR5
chr1	39447716	39447889	ENST00000372925	MACF1	Exon55	Exon55	Exon55
chr1	39447716	39447889	ENST00000671089	MACF1	Exon77	Exon77	Exon77
chr1	39447716	39447889	ENST00000564288	MACF1	Exon82	Exon82	Exon82
chr1	39447716	39447889	ENST00000372915	MACF1	Exon80	Exon80	Exon80
chr1	39447716	39447889	ENST00000567887	MACF1	Exon82	Exon82	Exon82
chr1	39447716	39447889	ENST00000361689	MACF1	Exon78	Exon78	Exon78
chr1	39452155	39452341	ENST00000691623	MACF1	Intron15	UTR5	UTR5
chr1	39452155	39452341	ENST00000683517	MACF1	Intron28	Exon29	Exon29
chr1	39452155	39452341	ENST00000686067	MACF1	Intron28	UTR5	UTR5
chr1	39452155	39452341	ENST00000687997	MACF1	Intron28	UTR5	UTR5
chr1	39452155	39452341	ENST00000289893	MACF1	Intron50	UTR5	UTR5
chr1	39452155	39452341	ENST00000372925	MACF1	Intron58	Exon59	Exon59
chr1	39452155	39452341	ENST00000671089	MACF1	Intron80	Exon81	Exon81
chr1	39452155	39452341	ENST00000564288	MACF1	Intron85	Exon86	Exon86
chr1	39452155	39452341	ENST00000372915	MACF1	Intron83	Exon84	Exon84
chr1	39452155	39452341	ENST00000567887	MACF1	Intron85	Exon86	Exon86
chr1	39452155	39452341	ENST00000361689	MACF1	Intron81	Exon82	Exon82
chr1	39485609	39485848	ENST00000686687	MACF1	UTR5	UTR5	UTR5
chr1	39485609	39485848	ENST00000689726	MACF1	UTR5	UTR5	UTR5
chr1	39485609	39485848	ENST00000497807	MACF1	UTR5	UTR5	UTR5
chr1	39485609	39485848	ENST00000496360	MACF1	UTR5	UTR5	UTR5
chr1	39485609	39485848	ENST00000442046	MACF1	LastExon	LastExon	UTR3
chr1	39485609	39485848	ENST00000686657	MACF1	UTR5	UTR5	UTR5
chr1	39485609	39485848	ENST00000446276	MACF1	LastExon	LastExon	UTR3
chr1	39485609	39485848	ENST00000360115	MACF1	LastExon	LastExon	UTR3
chr1	39485609	39485848	ENST00000691623	MACF1	UTR5	UTR5	UTR5
chr1	39485609	39485848	ENST00000683517	MACF1	LastExon	LastExon	UTR3
chr1	39485609	39485848	ENST00000289893	MACF1	UTR5	UTR5	UTR5
chr1	39485609	39485848	ENST00000372925	MACF1	LastExon	LastExon	UTR3
chr1	39485609	39485848	ENST00000671089	MACF1	LastExon	LastExon	UTR3
chr1	39485609	39485848	ENST00000564288	MACF1	LastExon	LastExon	UTR3
chr1	39485609	39485848	ENST00000372915	MACF1	LastExon	LastExon	UTR3
chr1	39485609	39485848	ENST00000567887	MACF1	LastExon	LastExon	UTR3
chr1	39485609	39485848	ENST00000361689	MACF1	LastExon	LastExon	UTR3
chr1	40258237	40258390	ENST00000675754	ZMPSTE24	Intergenic	UTR5	Exon1
chr1	40258237	40258390	ENST00000472583	ZMPSTE24	Intergenic	UTR5	UTR5
chr1	40258237	40258390	ENST00000372759	ZMPSTE24	UTR5	UTR5	Exon1
chr1	40258237	40258390	ENST00000479131	ZMPSTE24	UTR5	UTR5	UTR5
chr1	40258237	40258390	ENST00000674703	ZMPSTE24	UTR5	UTR5	Exon1
chr1	40258237	40258390	ENST00000675937	ZMPSTE24	UTR5	UTR5	Exon1
chr1	40373794	40374184	ENST00000372718	SMAP2	UTR5	UTR5	Exon1
chr1	40373794	40374184	ENST00000435168	SMAP2	Intron2	Intron2	Intron2
chr1	41142899	41143089	ENST00000695337	SCMH1	Exon4	Exon4	Exon4
chr1	41142899	41143089	ENST00000456518	SCMH1	Exon2	Exon2	Exon2
chr1	41142899	41143089	ENST00000695336	SCMH1	Exon5	Exon5	Exon5
chr1	41142899	41143089	ENST00000695335	SCMH1	Exon6	Exon6	Exon6
chr1	41142899	41143089	ENST00000372597	SCMH1	Exon6	Exon6	Exon6
chr1	41142899	41143089	ENST00000372596	SCMH1	UTR5	Exon7	Exon7
chr1	41142899	41143089	ENST00000337495	SCMH1	Exon6	Exon6	Exon6
chr1	41142899	41143089	ENST00000372595	SCMH1	UTR5	Exon5	Exon5
chr1	41142899	41143089	ENST00000326197	SCMH1	Exon5	Exon5	Exon5
chr1	42191403	42191555	ENST00000445886	FOXJ3	LastExon	LastExon	Intergenic
chr1	42191403	42191555	ENST00000361346	FOXJ3	Exon9	Exon9	Exon9
chr1	42191403	42191555	ENST00000361776	FOXJ3	Exon8	Exon8	Exon8
chr1	42191403	42191555	ENST00000545068	FOXJ3	Exon9	Exon9	Exon9
chr1	42191403	42191555	ENST00000372573	FOXJ3	Exon9	Exon9	Exon9
chr1	42191403	42191555	ENST00000372572	FOXJ3	Exon11	Exon11	Exon11
chr1	42380823	42381114	ENST00000410070	RIMKLA	UTR5	UTR5	Intron1
chr1	42380823	42381114	ENST00000431473	RIMKLA	UTR5	UTR5	Intron1
chr1	42418461	42418711	ENST00000431473	RIMKLA	UTR3	UTR3	UTR3
chr1	42926753	42927020	ENST00000475162	SLC2A1	LastIntron	UTR3	Intergenic
chr1	42926753	42927020	ENST00000674545	SLC2A1	UTR3	UTR3	UTR3
chr1	42926753	42927020	ENST00000674765	SLC2A1	LastIntron	LastIntron	UTR3
chr1	42926753	42927020	ENST00000676254	SLC2A1	UTR3	UTR3	UTR3
chr1	42926753	42927020	ENST00000675112	SLC2A1	UTR3	UTR3	UTR3
chr1	42926753	42927020	ENST00000630287	SLC2A1	UTR3	UTR3	UTR3
chr1	42926753	42927020	ENST00000426263	SLC2A1	UTR3	UTR3	UTR3
chr1	43454018	43454228	ENST00000444386	HYI-AS1	UTR5	LastIntron	LastIntron
chr1	43454018	43454228	ENST00000634258	SZT2	UTR3	UTR3	UTR3
chr1	43454018	43454228	ENST00000562955	SZT2	UTR3	UTR3	UTR3
chr1	43530894	43531056	ENST00000436724	PTPRF	Intergenic	UTR5	UTR5
chr1	43530894	43531056	ENST00000438120	PTPRF	UTR5	UTR5	UTR5
chr1	43530894	43531056	ENST00000359947	PTPRF	UTR5	UTR5	UTR5
chr1	43530894	43531056	ENST00000617451	PTPRF	UTR5	UTR5	UTR5
chr1	43530894	43531056	ENST00000481019	PTPRF	Intron1	Intron1	Intron1
chr1	43530894	43531056	ENST00000496043	PTPRF	Intron2	Intron2	Intron2
chr1	43619274	43619509	ENST00000477970	PTPRF	Intron5	UTR5	UTR5
chr1	43619274	43619509	ENST00000372407	PTPRF	Intron15	Exon16	Exon16
chr1	43619274	43619509	ENST00000496447	PTPRF	Intron14	UTR5	UTR5
chr1	43619274	43619509	ENST00000414879	PTPRF	Intron18	Exon19	Exon19
chr1	43619274	43619509	ENST00000429895	PTPRF	Intron18	Exon19	Exon19
chr1	43619274	43619509	ENST00000412568	PTPRF	Intron18	Exon19	Exon19
chr1	43619274	43619509	ENST00000438120	PTPRF	Intron26	Exon27	Exon27
chr1	43619274	43619509	ENST00000359947	PTPRF	Intron27	Exon28	Exon28
chr1	43622817	43623235	ENST00000477970	PTPRF	UTR5	Intergenic	Intergenic
chr1	43622817	43623235	ENST00000372407	PTPRF	UTR3	UTR3	UTR3
chr1	43622817	43623235	ENST00000496447	PTPRF	UTR5	UTR5	UTR5
chr1	43622817	43623235	ENST00000414879	PTPRF	UTR3	Intergenic	Intergenic
chr1	43622817	43623235	ENST00000429895	PTPRF	UTR3	UTR3	UTR3
chr1	43622817	43623235	ENST00000359947	PTPRF	UTR3	UTR3	UTR3
chr1	43623417	43623660	ENST00000372407	PTPRF	UTR3	UTR3	UTR3
chr1	43623417	43623660	ENST00000496447	PTPRF	UTR5	UTR5	UTR5
chr1	43623417	43623660	ENST00000429895	PTPRF	UTR3	UTR3	Intergenic
chr1	43623417	43623660	ENST00000359947	PTPRF	UTR3	UTR3	UTR3
chr1	43990972	43991159	ENST00000309519	B4GALT2	UTR3	UTR3	UTR3
chr1	43990972	43991159	ENST00000356836	B4GALT2	UTR3	UTR3	UTR3
chr1	43990972	43991159	ENST00000485678	B4GALT2	UTR3	Intergenic	Intergenic
chr1	43990972	43991159	ENST00000497866	B4GALT2	UTR3	UTR3	UTR3
chr1	43990972	43991159	ENST00000372324	B4GALT2	UTR3	UTR3	UTR3
chr1	43990972	43991159	ENST00000434555	B4GALT2	UTR3	UTR3	Intergenic
chr1	45511051	45511203	ENST00000319248	PRDX1	UTR3	UTR3	UTR3
chr1	45511051	45511203	ENST00000372079	PRDX1	UTR3	UTR3	UTR3
chr1	45511051	45511203	ENST00000262746	PRDX1	UTR3	UTR3	UTR3
chr1	45511051	45511203	ENST00000676549	PRDX1	UTR3	UTR3	UTR3
chr1	45511051	45511203	ENST00000424390	PRDX1	UTR3	UTR3	UTR3
chr1	45511051	45511203	ENST00000447184	PRDX1	UTR3	UTR3	UTR3
chr1	45511051	45511203	ENST00000616135	MMACHC	UTR3	Intergenic	Intergenic
chr1	45511051	45511203	ENST00000401061	MMACHC	UTR3	UTR3	UTR3
chr1	46278402	46278615	ENST00000472710	LRRC41	UTR3	UTR3	Intergenic
chr1	46278402	46278615	ENST00000615587	LRRC41	UTR3	UTR3	Intergenic
chr1	46278402	46278615	ENST00000343304	LRRC41	UTR3	UTR3	UTR3
chr1	46278402	46278615	ENST00000617190	LRRC41	UTR3	UTR3	UTR3
chr1	46278402	46278615	ENST00000488942	RAD54L	UTR3	Intergenic	Intergenic
chr1	46278402	46278615	ENST00000661701	RAD54L	UTR3	Intergenic	Intergenic
chr1	46278402	46278615	ENST00000496156	LRRC41	Intron5	Intron5	Intron5
chr1	46278402	46278615	ENST00000655446	RAD54L	UTR3	Intergenic	Intergenic
chr1	46278402	46278615	ENST00000371975	RAD54L	UTR3	Intergenic	Intergenic
chr1	46278402	46278615	ENST00000671528	RAD54L	UTR3	Intergenic	Intergenic
chr1	46278402	46278615	ENST00000442598	RAD54L	UTR3	Intergenic	Intergenic
chr1	46278792	46279028	ENST00000472710	LRRC41	UTR3	UTR3	UTR3
chr1	46278792	46279028	ENST00000615587	LRRC41	LastExon	UTR3	UTR3
chr1	46278792	46279028	ENST00000343304	LRRC41	LastExon	UTR3	UTR3
chr1	46278792	46279028	ENST00000617190	LRRC41	LastExon	UTR3	UTR3
chr1	46278792	46279028	ENST00000496156	LRRC41	Intron5	Intron5	Intron5
chr1	46718109	46718264	ENST00000674331	EFCAB14	UTR3	UTR3	UTR3
chr1	46718109	46718264	ENST00000674302	EFCAB14	UTR3	UTR3	UTR3
chr1	46718109	46718264	ENST00000484461	EFCAB14	UTR3	UTR3	UTR3
chr1	46718109	46718264	ENST00000674415	EFCAB14	UTR5	UTR5	UTR5
chr1	46718109	46718264	ENST00000459797	EFCAB14	UTR3	UTR3	UTR3
chr1	46718109	46718264	ENST00000674263	EFCAB14	UTR5	UTR5	UTR5
chr1	46718109	46718264	ENST00000674495	EFCAB14	UTR3	UTR3	UTR3
chr1	46718109	46718264	ENST00000674435	EFCAB14	UTR5	UTR5	UTR5
chr1	46718109	46718264	ENST00000479745	EFCAB14	UTR3	UTR3	UTR3
chr1	46718109	46718264	ENST00000672422	EFCAB14	UTR5	Exon1	Exon1
chr1	46718109	46718264	ENST00000371933	EFCAB14	UTR5	UTR5	UTR5
chr1	46718109	46718264	ENST00000674268	EFCAB14	UTR5	UTR5	UTR5
chr1	46718636	46719013	ENST00000674331	EFCAB14	Intergenic	Intergenic	UTR3
chr1	46718636	46719013	ENST00000674302	EFCAB14	UTR3	UTR3	UTR3
chr1	46718636	46719013	ENST00000484461	EFCAB14	UTR3	UTR3	UTR3
chr1	46718636	46719013	ENST00000674415	EFCAB14	UTR5	UTR5	UTR5
chr1	46718636	46719013	ENST00000459797	EFCAB14	UTR3	UTR3	UTR3
chr1	46718636	46719013	ENST00000674263	EFCAB14	UTR5	UTR5	UTR5
chr1	46718636	46719013	ENST00000674495	EFCAB14	UTR3	UTR3	UTR3
chr1	46718636	46719013	ENST00000674435	EFCAB14	UTR5	UTR5	UTR5
chr1	46718636	46719013	ENST00000479745	EFCAB14	UTR3	UTR3	UTR3
chr1	46718636	46719013	ENST00000672422	EFCAB14	UTR5	UTR5	UTR5
chr1	46718636	46719013	ENST00000371933	EFCAB14	UTR5	UTR5	UTR5
chr1	46718636	46719013	ENST00000674268	EFCAB14	UTR5	UTR5	UTR5
chr1	47432161	47432381	ENST00000445551	FOXD2-AS1	UTR3	UTR3	UTR3
chr1	48325342	48325539	ENST00000452549	PPP1R8P1	UTR3	UTR3	UTR3
chr1	48325342	48325539	ENST00000490850	SPATA6	LastIntron	LastIntron	LastIntron
chr1	48325342	48325539	ENST00000371841	SPATA6	LastIntron	LastIntron	LastIntron
chr1	48325342	48325539	ENST00000603831	SPATA6	Intron7	Intron7	Intron7
chr1	48325342	48325539	ENST00000371843	SPATA6	Intron11	Intron11	Intron11
chr1	48325342	48325539	ENST00000396199	SPATA6	Intron10	Intron10	Intron10
chr1	48325342	48325539	ENST00000371847	SPATA6	Intron11	Intron11	Intron11
chr1	50421179	50421511	ENST00000404795	DMRTA2	Exon2	Exon2	Exon2
chr1	50421179	50421511	ENST00000418121	DMRTA2	Exon1	Exon1	Exon1
chr1	50959859	50960024	ENST00000396153	FAF1	UTR5	UTR5	UTR5
chr1	51236546	51236726	ENST00000494873	RNF11	UTR5	UTR5	UTR5
chr1	51236546	51236726	ENST00000242719	RNF11	UTR5	UTR5	UTR5
chr1	51909762	51909990	ENST00000371655	RAB3B	UTR3	UTR3	UTR3
chr1	51910204	51910495	ENST00000371655	RAB3B	UTR3	UTR3	UTR3
chr1	51913584	51913756	ENST00000371655	RAB3B	UTR3	UTR3	UTR3
chr1	51917422	51917632	ENST00000371655	RAB3B	UTR3	UTR3	UTR3
chr1	51918065	51918247	ENST00000371655	RAB3B	UTR3	UTR3	UTR3
chr1	51918675	51918860	ENST00000371655	RAB3B	UTR3	UTR3	UTR3
chr1	51919570	51920079	ENST00000371655	RAB3B	LastExon	UTR3	UTR3
chr1	52086843	52087088	ENST00000472944	BTF3L4	UTR3	UTR3	UTR3
chr1	52086843	52087088	ENST00000313334	BTF3L4	UTR3	UTR3	UTR3
chr1	52086843	52087088	ENST00000526132	BTF3L4	UTR5	Intergenic	Intergenic
chr1	52086843	52087088	ENST00000489308	BTF3L4	UTR3	UTR3	UTR3
chr1	52822208	52822388	ENST00000294353	ZYG11B	UTR3	UTR3	UTR3
chr1	53210948	53211115	ENST00000452466	GOT2P1	LastIntron	LastIntron	LastIntron
chr1	53210948	53211115	ENST00000629810	GOT2P1	Intron1	Intron1	Intron1
chr1	53210948	53211115	ENST00000637726	CPT2	UTR5	UTR5	UTR5
chr1	53210948	53211115	ENST00000638135	CPT2	UTR3	UTR3	UTR3
chr1	53210948	53211115	ENST00000371486	CPT2	Exon4	Exon4	Exon4
chr1	53210948	53211115	ENST00000635888	CPT2	UTR3	UTR3	UTR3
chr1	53210948	53211115	ENST00000635862	CPT2	Exon4	Exon4	Exon4
chr1	53210948	53211115	ENST00000636935	CPT2	LastIntron	LastIntron	LastIntron
chr1	53210948	53211115	ENST00000637252	CPT2	Exon4	Exon4	Exon4
chr1	53210948	53211115	ENST00000636891	CPT2	Exon4	Exon4	Exon4
chr1	53210948	53211115	ENST00000636239	CPT2	UTR3	UTR3	UTR3
chr1	53210948	53211115	ENST00000636867	CPT2	Exon4	Exon4	Exon4
chr1	53305201	53305371	ENST00000446686	LINC01343	Intron2	UTR5	UTR5
chr1	53305201	53305371	ENST00000661359	LRP8	LastIntron	LastIntron	LastIntron
chr1	53305201	53305371	ENST00000654634	LRP8	LastIntron	LastIntron	LastIntron
chr1	53305201	53305371	ENST00000496580	LRP8	LastIntron	LastIntron	LastIntron
chr1	53305201	53305371	ENST00000659993	LRP8	Intron2	Intron2	Intron2
chr1	53305201	53305371	ENST00000655704	LRP8	Intron2	Intron2	Intron2
chr1	53305201	53305371	ENST00000347547	LRP8	Intron2	Intron2	Intron2
chr1	53305201	53305371	ENST00000668991	LRP8	Intron2	Intron2	Intron2
chr1	53305201	53305371	ENST00000354412	LRP8	Intron2	Intron2	Intron2
chr1	53305201	53305371	ENST00000658404	LRP8	Intron2	Intron2	Intron2
chr1	53305201	53305371	ENST00000662604	LRP8	Intron2	Intron2	Intron2
chr1	53305201	53305371	ENST00000371454	LRP8	Intron2	Intron2	Intron2
chr1	53305201	53305371	ENST00000465675	LRP8	Intron2	Intron2	Intron2
chr1	53305201	53305371	ENST00000669432	LRP8	Intron2	Intron2	Intron2
chr1	53305201	53305371	ENST00000480045	LRP8	Intron2	Intron2	Intron2
chr1	53305201	53305371	ENST00000668071	LRP8	Intron2	Intron2	Intron2
chr1	53305201	53305371	ENST00000662198	LRP8	Intron2	Intron2	Intron2
chr1	53305201	53305371	ENST00000657895	LRP8	Intron2	Intron2	Intron2
chr1	53305201	53305371	ENST00000668448	LRP8	Intron2	Intron2	Intron2
chr1	53305201	53305371	ENST00000667377	LRP8	Intron2	Intron2	Intron2
chr1	53305201	53305371	ENST00000658277	LRP8	Intron2	Intron2	Intron2
chr1	53305201	53305371	ENST00000661457	LRP8	Intron4	Intron4	Intron4
chr1	53305201	53305371	ENST00000306052	LRP8	Intron2	Intron2	Intron2
chr1	53321782	53321948	ENST00000661359	LRP8	LastIntron	LastIntron	LastIntron
chr1	53321782	53321948	ENST00000654634	LRP8	LastIntron	LastIntron	LastIntron
chr1	53321782	53321948	ENST00000496580	LRP8	LastIntron	LastIntron	LastIntron
chr1	53321782	53321948	ENST00000659993	LRP8	Intron2	Intron2	Intron2
chr1	53321782	53321948	ENST00000655704	LRP8	Intron2	Intron2	Intron2
chr1	53321782	53321948	ENST00000347547	LRP8	Intron2	Intron2	Intron2
chr1	53321782	53321948	ENST00000668991	LRP8	Intron2	Intron2	Intron2
chr1	53321782	53321948	ENST00000354412	LRP8	Intron2	Intron2	Intron2
chr1	53321782	53321948	ENST00000658404	LRP8	Intron2	Intron2	Intron2
chr1	53321782	53321948	ENST00000662604	LRP8	Intron2	Intron2	Intron2
chr1	53321782	53321948	ENST00000371454	LRP8	Intron2	Intron2	Intron2
chr1	53321782	53321948	ENST00000465675	LRP8	Intron2	Intron2	Intron2
chr1	53321782	53321948	ENST00000669432	LRP8	Intron2	Intron2	Intron2
chr1	53321782	53321948	ENST00000480045	LRP8	Intron2	Intron2	Intron2
chr1	53321782	53321948	ENST00000668071	LRP8	Intron2	Intron2	Intron2
chr1	53321782	53321948	ENST00000662198	LRP8	Intron2	Intron2	Intron2
chr1	53321782	53321948	ENST00000657895	LRP8	Intron2	Intron2	Intron2
chr1	53321782	53321948	ENST00000668448	LRP8	Intron2	Intron2	Intron2
chr1	53321782	53321948	ENST00000667377	LRP8	Intron2	Intron2	Intron2
chr1	53321782	53321948	ENST00000658277	LRP8	Intron2	Intron2	Intron2
chr1	53321782	53321948	ENST00000661457	LRP8	Intron2	Intron2	Intron2
chr1	53321782	53321948	ENST00000306052	LRP8	Intron2	Intron2	Intron2
chr1	53322540	53322756	ENST00000661359	LRP8	LastIntron	LastIntron	LastIntron
chr1	53322540	53322756	ENST00000654634	LRP8	LastIntron	LastIntron	LastIntron
chr1	53322540	53322756	ENST00000496580	LRP8	LastIntron	LastIntron	LastIntron
chr1	53322540	53322756	ENST00000659993	LRP8	Intron2	Intron2	Intron2
chr1	53322540	53322756	ENST00000655704	LRP8	Intron2	Intron2	Intron2
chr1	53322540	53322756	ENST00000347547	LRP8	Intron2	Intron2	Intron2
chr1	53322540	53322756	ENST00000668991	LRP8	Intron2	Intron2	Intron2
chr1	53322540	53322756	ENST00000354412	LRP8	Intron2	Intron2	Intron2
chr1	53322540	53322756	ENST00000658404	LRP8	Intron2	Intron2	Intron2
chr1	53322540	53322756	ENST00000662604	LRP8	Intron2	Intron2	Intron2
chr1	53322540	53322756	ENST00000371454	LRP8	Intron2	Intron2	Intron2
chr1	53322540	53322756	ENST00000465675	LRP8	Intron2	Intron2	Intron2
chr1	53322540	53322756	ENST00000669432	LRP8	Intron2	Intron2	Intron2
chr1	53322540	53322756	ENST00000480045	LRP8	Intron2	Intron2	Intron2
chr1	53322540	53322756	ENST00000668071	LRP8	Intron2	Intron2	Intron2
chr1	53322540	53322756	ENST00000662198	LRP8	Intron2	Intron2	Intron2
chr1	53322540	53322756	ENST00000657895	LRP8	Intron2	Intron2	Intron2
chr1	53322540	53322756	ENST00000668448	LRP8	Intron2	Intron2	Intron2
chr1	53322540	53322756	ENST00000667377	LRP8	Intron2	Intron2	Intron2
chr1	53322540	53322756	ENST00000658277	LRP8	Intron2	Intron2	Intron2
chr1	53322540	53322756	ENST00000661457	LRP8	Intron2	Intron2	Intron2
chr1	53322540	53322756	ENST00000306052	LRP8	Intron2	Intron2	Intron2
chr1	53327772	53327955	ENST00000661359	LRP8	UTR3	UTR3	Intron1
chr1	53327772	53327955	ENST00000654634	LRP8	UTR3	UTR3	Intron1
chr1	53327772	53327955	ENST00000496580	LRP8	Intergenic	Intergenic	Intron1
chr1	53327772	53327955	ENST00000659993	LRP8	UTR5	Exon1	Intron1
chr1	53327772	53327955	ENST00000347547	LRP8	Intergenic	Exon1	Intron1
chr1	53327772	53327955	ENST00000354412	LRP8	Intergenic	Exon1	Intron1
chr1	53327772	53327955	ENST00000662604	LRP8	UTR5	Exon1	Intron1
chr1	53327772	53327955	ENST00000371454	LRP8	UTR5	Exon1	Intron1
chr1	53327772	53327955	ENST00000465675	LRP8	Intergenic	Exon1	Intron1
chr1	53327772	53327955	ENST00000669432	LRP8	UTR3	UTR3	Intron1
chr1	53327772	53327955	ENST00000480045	LRP8	UTR5	Exon1	Intron1
chr1	53327772	53327955	ENST00000668071	LRP8	Intergenic	Exon1	Intron1
chr1	53327772	53327955	ENST00000662198	LRP8	UTR5	Exon1	Intron1
chr1	53327772	53327955	ENST00000657895	LRP8	UTR5	Exon1	Intron1
chr1	53327772	53327955	ENST00000668448	LRP8	UTR5	Exon1	Intron1
chr1	53327772	53327955	ENST00000667377	LRP8	UTR5	Exon1	Intron1
chr1	53327772	53327955	ENST00000658277	LRP8	UTR5	Exon1	Intron1
chr1	53327772	53327955	ENST00000661457	LRP8	UTR5	Exon1	Intron1
chr1	53327772	53327955	ENST00000306052	LRP8	UTR5	Exon1	Intron1
chr1	54849635	54849808	ENST00000648712	DHCR24	UTR3	UTR3	Intergenic
chr1	54849635	54849808	ENST00000649769	DHCR24	UTR3	UTR3	Intergenic
chr1	54849635	54849808	ENST00000535035	DHCR24	UTR3	UTR3	Intergenic
chr1	54849635	54849808	ENST00000647912	DHCR24	UTR3	UTR3	UTR3
chr1	54849635	54849808	ENST00000371269	DHCR24	UTR3	UTR3	UTR3
chr1	56645320	56645487	ENST00000371244	PRKAA2	UTR5	UTR5	Intron1
chr1	58781807	58781984	ENST00000371222	JUN	UTR3	UTR3	UTR3
chr1	58781807	58781984	ENST00000678696	JUN	UTR3	UTR3	UTR3
chr1	58783671	58783887	ENST00000371222	JUN	UTR5	UTR5	UTR5
chr1	58783671	58783887	ENST00000678696	JUN	UTR5	UTR5	UTR5
chr1	62555827	62555991	ENST00000637431	DOCK7	Intergenic	Intergenic	UTR3
chr1	62555827	62555991	ENST00000634652	DOCK7	Intron2	Exon3	Exon3
chr1	62555827	62555991	ENST00000634929	DOCK7	Intron2	Exon3	Exon3
chr1	62555827	62555991	ENST00000637208	DOCK7	Intron19	UTR3	UTR3
chr1	62555827	62555991	ENST00000635123	DOCK7	Intron20	Exon21	Exon21
chr1	62555827	62555991	ENST00000634264	DOCK7	Intron20	Exon21	Exon21
chr1	62555827	62555991	ENST00000340370	DOCK7	Intron20	Exon21	Exon21
chr1	62555827	62555991	ENST00000454575	DOCK7	Intron20	Exon21	Exon21
chr1	62555827	62555991	ENST00000635253	DOCK7	Intron20	Exon21	Exon21
chr1	62555827	62555991	ENST00000251157	DOCK7	Intron20	Exon21	Exon21
chr1	63634842	63635019	ENST00000371083	PGM1	Exon5	Exon5	Exon5
chr1	63634842	63635019	ENST00000540265	PGM1	Exon5	Exon5	Exon5
chr1	63634842	63635019	ENST00000371084	PGM1	Exon5	Exon5	Exon5
chr1	63634842	63635019	ENST00000650546	PGM1	Exon5	Exon5	Exon5
chr1	64470137	64470533	ENST00000651257	CACHD1	UTR5	UTR5	UTR5
chr1	64777834	64778027	ENST00000371072	RAVER2	Exon3	Exon3	Exon3
chr1	64777834	64778027	ENST00000294428	RAVER2	Exon3	Exon3	Exon3
chr1	65405982	65406131	ENST00000371069	DNAJC6	Exon16	Exon16	Exon16
chr1	65405982	65406131	ENST00000395325	DNAJC6	Exon16	Exon16	Exon16
chr1	65405982	65406131	ENST00000263441	DNAJC6	Exon17	Exon17	Exon17
chr1	68232326	68232494	ENST00000370971	WLS	UTR5	UTR5	UTR5
chr1	68232326	68232494	ENST00000491076	WLS	UTR5	UTR5	UTR5
chr1	68232326	68232494	ENST00000471243	WLS	Intron1	Intron1	Intron1
chr1	68232326	68232494	ENST00000370973	WLS	UTR5	UTR5	Intron1
chr1	68232326	68232494	ENST00000530486	WLS	Intron1	Intron1	Intron1
chr1	68232326	68232494	ENST00000370976	WLS	UTR5	UTR5	UTR5
chr1	68232326	68232494	ENST00000262348	WLS	UTR5	UTR5	UTR5
chr1	68232326	68232494	ENST00000354777	WLS	UTR5	UTR5	UTR5
chr1	70439387	70439540	ENST00000370938	CTH	UTR3	UTR3	UTR3
chr1	70439387	70439540	ENST00000411986	CTH	UTR3	UTR3	UTR3
chr1	81969250	81969401	ENST00000674464	ADGRL2	UTR5	UTR5	Intron2
chr1	81969250	81969401	ENST00000464775	ADGRL2	UTR5	UTR5	Intron3
chr1	81969250	81969401	ENST00000674198	ADGRL2	UTR5	UTR5	Intron4
chr1	81969250	81969401	ENST00000449420	ADGRL2	Exon10	Exon10	Intron10
chr1	81969250	81969401	ENST00000674208	ADGRL2	Exon14	Exon14	Intron14
chr1	81969250	81969401	ENST00000674393	ADGRL2	Exon14	Exon14	Intron14
chr1	81969250	81969401	ENST00000686636	ADGRL2	Exon15	Exon15	Intron15
chr1	81969250	81969401	ENST00000674492	ADGRL2	UTR3	UTR3	Intron15
chr1	81969250	81969401	ENST00000674373	ADGRL2	UTR3	UTR3	Intron15
chr1	81969250	81969401	ENST00000627151	ADGRL2	Exon14	Exon14	Intron14
chr1	81969250	81969401	ENST00000370717	ADGRL2	Exon14	Exon14	Intron14
chr1	81969250	81969401	ENST00000370715	ADGRL2	Exon13	Exon13	Intron13
chr1	81969250	81969401	ENST00000370713	ADGRL2	Exon13	Exon13	Intron13
chr1	81969250	81969401	ENST00000319517	ADGRL2	Exon13	Exon13	Intron13
chr1	81969250	81969401	ENST00000674209	ADGRL2	Exon13	Exon13	Intron13
chr1	81969250	81969401	ENST00000674307	ADGRL2	Exon13	Exon13	Intron13
chr1	81969250	81969401	ENST00000674168	ADGRL2	Exon13	Exon13	Intron13
chr1	81969250	81969401	ENST00000674407	ADGRL2	Exon13	Exon13	Intron13
chr1	81969250	81969401	ENST00000674419	ADGRL2	Exon14	Exon14	Intron14
chr1	81969250	81969401	ENST00000674442	ADGRL2	Exon13	Exon13	Intron13
chr1	81969250	81969401	ENST00000674489	ADGRL2	Exon14	Exon14	Intron14
chr1	81969250	81969401	ENST00000359929	ADGRL2	Exon14	Exon14	Intron14
chr1	81969250	81969401	ENST00000469377	ADGRL2	LastIntron	LastIntron	LastIntron
chr1	81969250	81969401	ENST00000370730	ADGRL2	Exon17	Exon17	Intron17
chr1	81969250	81969401	ENST00000370728	ADGRL2	Exon17	Exon17	Intron17
chr1	81969250	81969401	ENST00000370727	ADGRL2	Exon17	Exon17	Intron17
chr1	81969250	81969401	ENST00000370725	ADGRL2	Exon17	Exon17	Intron17
chr1	81969250	81969401	ENST00000370723	ADGRL2	Exon16	Exon16	Intron16
chr1	81969250	81969401	ENST00000370721	ADGRL2	Exon17	Exon17	Intron17
chr1	84926468	84926622	ENST00000530971	MCOLN2	UTR3	UTR3	UTR3
chr1	84926468	84926622	ENST00000463065	MCOLN2	UTR3	UTR3	UTR3
chr1	84926468	84926622	ENST00000370608	MCOLN2	UTR3	UTR3	UTR3
chr1	85464782	85464983	ENST00000284031	DDAH1	Exon1	Exon1	Exon1
chr1	85464782	85464983	ENST00000426972	DDAH1	Intron2	Intron2	Intron2
chr1	89593212	89593373	ENST00000702838	LRRC8C-DT	Intron3	Intron3	Intron3
chr1	89593212	89593373	ENST00000655657	LRRC8C-DT	Intron2	Intron2	Intron2
chr1	89593212	89593373	ENST00000666228	LRRC8C-DT	Intron2	Intron2	Intron2
chr1	89593212	89593373	ENST00000443562	LRRC8C-DT	Intron3	Intron3	Intron3
chr1	89593212	89593373	ENST00000639264	LRRC8B	UTR3	UTR3	UTR3
chr1	89593212	89593373	ENST00000640258	LRRC8B	UTR3	UTR3	UTR3
chr1	89593212	89593373	ENST00000330947	LRRC8B	UTR3	UTR3	UTR3
chr1	89593212	89593373	ENST00000439853	LRRC8B	UTR3	UTR3	Intergenic
chr1	90893236	90893606	ENST00000420457	PHKA1P1	UTR3	UTR3	UTR3
chr1	91683044	91683216	ENST00000532540	TGFBR3	UTR3	UTR3	UTR3
chr1	91683044	91683216	ENST00000525962	TGFBR3	UTR3	UTR3	UTR3
chr1	91683044	91683216	ENST00000370399	TGFBR3	UTR3	UTR3	UTR3
chr1	91683044	91683216	ENST00000212355	TGFBR3	UTR3	UTR3	UTR3
chr1	91683044	91683216	ENST00000533089	TGFBR3	UTR3	UTR3	UTR3
chr1	93887495	93887650	ENST00000615724	GCLM	UTR3	UTR3	UTR3
chr1	93887495	93887650	ENST00000370238	GCLM	UTR3	UTR3	UTR3
chr1	100975030	100975196	ENST00000357650	SLC30A7	UTR3	UTR3	UTR3
chr1	100975030	100975196	ENST00000370112	SLC30A7	LastIntron	LastIntron	LastIntron
chr1	109499790	109499998	ENST00000430195	CYB561D1	UTR3	UTR3	UTR3
chr1	109499790	109499998	ENST00000528785	CYB561D1	LastIntron	LastIntron	LastIntron
chr1	109499790	109499998	ENST00000310611	CYB561D1	UTR3	UTR3	UTR3
chr1	109499790	109499998	ENST00000420578	CYB561D1	UTR3	UTR3	UTR3
chr1	109616405	109616567	ENST00000531734	AMPD2	Intron1	Intron1	Intron1
chr1	109616405	109616567	ENST00000673915	AMPD2	UTR5	UTR5	UTR5
chr1	109616405	109616567	ENST00000622865	GNAT2	Intron1	Intron1	Intron1
chr1	109616405	109616567	ENST00000679935	GNAT2	Intron1	Intron1	Intron1
chr1	110022110	110022372	ENST00000359172	AHCYL1	UTR3	UTR3	UTR3
chr1	110022110	110022372	ENST00000369799	AHCYL1	UTR3	UTR3	UTR3
chr1	110022110	110022372	ENST00000393614	AHCYL1	UTR3	UTR3	UTR3
chr1	110233843	110234036	ENST00000459877	KCNC4	UTR5	UTR5	UTR5
chr1	110233843	110234036	ENST00000412512	KCNC4	Intron1	Intron1	Intron1
chr1	110233843	110234036	ENST00000413138	KCNC4	UTR3	UTR3	UTR3
chr1	110233843	110234036	ENST00000369787	KCNC4	UTR3	UTR3	UTR3
chr1	110233843	110234036	ENST00000469655	KCNC4	UTR3	UTR3	UTR3
chr1	110233843	110234036	ENST00000438661	KCNC4	UTR3	UTR3	UTR3
chr1	112689924	112690085	ENST00000686923	MOV10	Intron5	Exon6	UTR3
chr1	112689924	112690085	ENST00000689955	MOV10	UTR5	UTR5	UTR5
chr1	112689924	112690085	ENST00000685268	MOV10	UTR5	UTR5	UTR5
chr1	112689924	112690085	ENST00000687509	MOV10	UTR5	UTR5	UTR5
chr1	112689924	112690085	ENST00000357443	MOV10	Exon4	Exon4	Exon4
chr1	112689924	112690085	ENST00000468624	MOV10	UTR5	UTR5	UTR5
chr1	112689924	112690085	ENST00000496577	MOV10	UTR5	UTR5	UTR5
chr1	112689924	112690085	ENST00000369644	MOV10	Exon6	Exon6	Exon6
chr1	112689924	112690085	ENST00000690243	MOV10	UTR5	UTR5	UTR5
chr1	112689924	112690085	ENST00000686428	MOV10	Exon5	Exon5	Exon5
chr1	112689924	112690085	ENST00000686097	MOV10	Exon6	Exon6	Exon6
chr1	112689924	112690085	ENST00000369645	MOV10	Exon5	Exon5	Exon5
chr1	112689924	112690085	ENST00000413052	MOV10	Exon5	Exon5	Exon5
chr1	113585385	113585563	ENST00000369611	MAGI3	Intron3	Exon4	Exon4
chr1	113585385	113585563	ENST00000369615	MAGI3	Intron3	Exon4	Exon4
chr1	113585385	113585563	ENST00000369617	MAGI3	Intron3	Exon4	Exon4
chr1	113585385	113585563	ENST00000307546	MAGI3	Intron3	Exon4	Exon4
chr1	115651319	115651475	ENST00000369509	VANGL1	Intergenic	Intergenic	Exon1
chr1	115651319	115651475	ENST00000310260	VANGL1	UTR5	UTR5	Exon2
chr1	115651319	115651475	ENST00000369510	VANGL1	UTR5	UTR5	Exon2
chr1	115651319	115651475	ENST00000355485	VANGL1	UTR5	UTR5	Exon2
chr1	116404471	116404771	ENST00000369492	ATP1A1-AS1	UTR3	Intergenic	Intergenic
chr1	116404471	116404771	ENST00000674834	ATP1A1-AS1	UTR3	Intergenic	Intergenic
chr1	116404471	116404771	ENST00000674823	ATP1A1-AS1	UTR3	UTR3	UTR3
chr1	116404471	116404771	ENST00000675659	ATP1A1-AS1	LastIntron	LastIntron	LastIntron
chr1	116404471	116404771	ENST00000675545	ATP1A1-AS1	LastIntron	LastIntron	LastIntron
chr1	116404471	116404771	ENST00000440951	ATP1A1	LastIntron	LastIntron	LastIntron
chr1	116404471	116404771	ENST00000675264	ATP1A1-AS1	Intron2	Intron2	Intron2
chr1	116404471	116404771	ENST00000493908	ATP1A1-AS1	Intron1	Intron1	Intron1
chr1	116404471	116404771	ENST00000608511	ATP1A1-AS1	Intron1	Intron1	Intron1
chr1	116404471	116404771	ENST00000675524	ATP1A1-AS1	LastIntron	LastIntron	LastIntron
chr1	116404471	116404771	ENST00000675742	ATP1A1-AS1	Intron2	Intron2	Intron2
chr1	116404471	116404771	ENST00000674941	ATP1A1-AS1	LastIntron	LastIntron	LastIntron
chr1	116404471	116404771	ENST00000369496	ATP1A1	UTR3	UTR3	UTR3
chr1	116404471	116404771	ENST00000675607	ATP1A1-AS1	Intron1	Intron1	Intron1
chr1	116404471	116404771	ENST00000537345	ATP1A1	UTR3	UTR3	UTR3
chr1	116404471	116404771	ENST00000295598	ATP1A1	UTR3	UTR3	UTR3
chr1	116576287	116576675	ENST00000369486	IGSF3	UTR3	UTR3	UTR3
chr1	116576287	116576675	ENST00000369483	IGSF3	UTR3	UTR3	UTR3
chr1	116600027	116600236	ENST00000318837	IGSF3	Exon7	Exon7	Exon7
chr1	116600027	116600236	ENST00000369486	IGSF3	Exon7	Exon7	Exon7
chr1	116600027	116600236	ENST00000369483	IGSF3	Exon8	Exon8	Exon8
chr1	116603672	116603896	ENST00000318837	IGSF3	Exon6	Exon6	Exon6
chr1	116603672	116603896	ENST00000369486	IGSF3	Exon6	Exon6	Exon6
chr1	116603672	116603896	ENST00000369483	IGSF3	Exon7	Exon7	Exon7
chr1	116613872	116614084	ENST00000318837	IGSF3	Exon3	Exon3	Exon3
chr1	116613872	116614084	ENST00000369486	IGSF3	Exon4	Exon4	Exon4
chr1	116613872	116614084	ENST00000369483	IGSF3	Exon4	Exon4	Exon4
chr1	116987312	116987486	ENST00000497385	PTGFRN	LastIntron	LastIntron	LastIntron
chr1	116987312	116987486	ENST00000393203	PTGFRN	UTR3	UTR3	UTR3
chr1	117959297	117959543	ENST00000469128	SPAG17	LastIntron	LastIntron	LastIntron
chr1	117959297	117959543	ENST00000478697	SPAG17	Intron2	Intron2	Intron2
chr1	117959297	117959543	ENST00000466857	SPAG17	LastIntron	LastIntron	LastIntron
chr1	117959297	117959543	ENST00000336338	SPAG17	LastIntron	LastIntron	LastIntron
chr1	117959297	117959543	ENST00000349139	WDR3	LastExon	LastExon	UTR3
chr1	119912763	119912927	ENST00000256646	NOTCH2	UTR3	UTR3	UTR3
chr1	119914116	119914386	ENST00000256646	NOTCH2	UTR3	UTR3	UTR3
chr1	119916234	119916599	ENST00000256646	NOTCH2	LastExon	LastExon	LastExon
chr1	119919434	119919603	ENST00000256646	NOTCH2	Exon31	Exon31	Exon31
chr1	119923672	119923925	ENST00000493703	NOTCH2	Intergenic	UTR3	UTR3
chr1	119923672	119923925	ENST00000256646	NOTCH2	Exon26	Exon26	Exon26
chr1	119925323	119925777	ENST00000256646	NOTCH2	Exon25	Exon25	Exon25
chr1	119940582	119940767	ENST00000256646	NOTCH2	Intron18	Exon19	Exon19
chr1	120005337	120005537	ENST00000651371	NOTCH2	UTR3	Intergenic	Intergenic
chr1	120005337	120005537	ENST00000489731	NOTCH2	UTR3	UTR3	UTR3
chr1	120005337	120005537	ENST00000652264	NOTCH2	Exon3	Exon3	Exon3
chr1	120005337	120005537	ENST00000652302	NOTCH2	Exon3	Exon3	Exon3
chr1	120005337	120005537	ENST00000479412	NOTCH2	UTR3	UTR3	UTR3
chr1	120005337	120005537	ENST00000256646	NOTCH2	Exon3	Exon3	Exon3
chr1	145912090	145912438	ENST00000537888	PEX11B	LastExon	UTR3	UTR3
chr1	145912090	145912438	ENST00000369306	PEX11B	LastExon	UTR3	UTR3
chr1	145912090	145912438	ENST00000428634	PEX11B	Intergenic	UTR3	LastIntron
chr1	146228780	146229008	ENST00000692119	NOTCH2NLA	UTR5	UTR5	UTR5
chr1	146228780	146229008	ENST00000689750	NOTCH2NLA	UTR5	UTR5	UTR5
chr1	146228780	146229008	ENST00000688759	NOTCH2NLA	UTR5	UTR5	UTR5
chr1	146228780	146229008	ENST00000687833	NOTCH2NLA	UTR5	UTR5	UTR5
chr1	146228780	146229008	ENST00000362074	NOTCH2NLA	UTR5	UTR5	UTR5
chr1	146228780	146229008	ENST00000579793	NOTCH2NLA	UTR5	UTR5	UTR5
chr1	146228780	146229008	ENST00000612520	NBPF10	Intergenic	UTR5	UTR5
chr1	147157041	147157238	ENST00000254101	PRKAB2	UTR3	UTR3	UTR3
chr1	147203673	147203921	ENST00000413611	CCT8P1	UTR3	UTR3	UTR3
chr1	147203673	147203921	ENST00000254090	FMO5	Intron6	Intron6	Intron6
chr1	147203673	147203921	ENST00000369272	FMO5	Intron5	Intron5	Intron5
chr1	147203673	147203921	ENST00000578284	FMO5	Intron6	Intron6	Intron6
chr1	147203673	147203921	ENST00000441068	FMO5	Intron6	Intron6	Intron6
chr1	147203673	147203921	ENST00000527849	FMO5	Intron6	Intron6	Intron6
chr1	147203673	147203921	ENST00000606757	HYDIN2	LastIntron	LastIntron	LastIntron
chr1	147203673	147203921	ENST00000650785	HYDIN2	Intron2	Intron2	Intron2
chr1	147203673	147203921	ENST00000606856	HYDIN2	LastIntron	LastIntron	LastIntron
chr1	147203673	147203921	ENST00000651151	HYDIN2	Intron2	Intron2	Intron2
chr1	148983165	148983342	ENST00000491426	PDE4DIP	Intron2	Intron2	Intron2
chr1	148983165	148983342	ENST00000530062	PDE4DIP	Intron1	Intron1	Intron1
chr1	148983165	148983342	ENST00000467859	PDE4DIP	LastIntron	LastIntron	LastIntron
chr1	148983165	148983342	ENST00000529945	PDE4DIP	UTR3	UTR3	UTR3
chr1	148983165	148983342	ENST00000313431	PDE4DIP	Intron17	Intron17	Intron17
chr1	148983165	148983342	ENST00000704840	PDE4DIP	Intron17	Intron17	Intron17
chr1	148983165	148983342	ENST00000369351	PDE4DIP	LastIntron	LastIntron	LastIntron
chr1	148983165	148983342	ENST00000369349	PDE4DIP	Intron21	Intron21	Intron21
chr1	148983165	148983342	ENST00000369354	PDE4DIP	Intron21	Intron21	Intron21
chr1	148983165	148983342	ENST00000369356	PDE4DIP	Intron21	Intron21	Intron21
chr1	148983165	148983342	ENST00000706648	PDE4DIP	Intron22	Intron22	Intron22
chr1	148983165	148983342	ENST00000695795	PDE4DIP	Intron24	Intron24	Intron24
chr1	148983165	148983342	ENST00000618462	PDE4DIP	Intron24	Intron24	Intron24
chr1	148983165	148983342	ENST00000585156	PDE4DIP	Intron24	Intron24	Intron24
chr1	148983165	148983342	ENST00000524974	PDE4DIP	Intron24	Intron24	Intron24
chr1	148983165	148983342	ENST00000695794	PDE4DIP	Intron24	Intron24	Intron24
chr1	148983165	148983342	ENST00000706647	PDE4DIP	Intron24	Intron24	Intron24
chr1	148983165	148983342	ENST00000695768	PDE4DIP	Intron23	Intron23	Intron23
chr1	149092830	149093019	ENST00000698197	NBPF9	UTR3	UTR3	UTR3
chr1	149092830	149093019	ENST00000698196	NBPF9	Intron4	Intron4	UTR5
chr1	149092830	149093019	ENST00000621645	NBPF9	Intron4	Intron4	Intron4
chr1	149092830	149093019	ENST00000615421	NBPF9	Intron2	Intron2	Intron2
chr1	149092830	149093019	ENST00000698832	NBPF9	Intron4	Intron4	Intron4
chr1	150235842	150236087	ENST00000532744	ANP32E	Intergenic	UTR5	UTR5
chr1	150235842	150236087	ENST00000534220	ANP32E	Intergenic	UTR5	UTR5
chr1	150235842	150236087	ENST00000533654	ANP32E	Intergenic	Intergenic	UTR5
chr1	150235842	150236087	ENST00000369115	ANP32E	UTR5	Intron1	Intron1
chr1	150235842	150236087	ENST00000369114	ANP32E	Intergenic	UTR5	UTR5
chr1	150235842	150236087	ENST00000436748	ANP32E	Intergenic	UTR5	UTR5
chr1	150235842	150236087	ENST00000629042	ANP32E	UTR5	UTR5	UTR5
chr1	150235842	150236087	ENST00000583931	ANP32E	UTR5	UTR5	UTR5
chr1	150578272	150578462	ENST00000307940	MCL1	LastIntron	LastIntron	LastIntron
chr1	150578272	150578462	ENST00000676522	MCL1	UTR3	UTR3	UTR3
chr1	150578272	150578462	ENST00000369026	MCL1	Exon2	Exon2	Exon2
chr1	150578272	150578462	ENST00000620947	MCL1	Exon3	Exon3	Exon3
chr1	150578272	150578462	ENST00000678610	MCL1	Exon3	Exon3	Exon3
chr1	150578272	150578462	ENST00000464132	MCL1	UTR3	UTR3	UTR3
chr1	150578272	150578462	ENST00000678770	MCL1	Exon2	Exon2	Exon2
chr1	150579012	150579179	ENST00000307940	MCL1	Exon1	Exon1	Exon1
chr1	150579012	150579179	ENST00000676522	MCL1	UTR3	UTR3	UTR3
chr1	150579012	150579179	ENST00000369026	MCL1	Exon1	Exon1	Exon1
chr1	150579012	150579179	ENST00000620947	MCL1	Intron1	Intron1	Intron1
chr1	150579012	150579179	ENST00000678610	MCL1	Intron1	Intron1	UTR5
chr1	150579012	150579179	ENST00000464132	MCL1	UTR3	UTR3	UTR3
chr1	150579012	150579179	ENST00000678770	MCL1	Exon1	Exon1	Exon1
chr1	150965927	150966212	ENST00000561111	CERS2	LastIntron	LastIntron	UTR5
chr1	150965927	150966212	ENST00000560481	CERS2	UTR5	Intergenic	Intergenic
chr1	150965927	150966212	ENST00000368954	CERS2	LastExon	UTR3	UTR3
chr1	150965927	150966212	ENST00000271688	CERS2	LastExon	UTR3	UTR3
chr1	150965927	150966212	ENST00000345896	CERS2	UTR3	UTR3	UTR3
chr1	150965927	150966212	ENST00000560793	CERS2	LastExon	UTR3	UTR3
chr1	150965927	150966212	ENST00000561294	CERS2	LastIntron	LastIntron	LastIntron
chr1	150965927	150966212	ENST00000482825	CERS2	UTR3	Intron4	Intron4
chr1	151248079	151248420	ENST00000489625	PIP5K1A	UTR5	UTR5	UTR5
chr1	151248079	151248420	ENST00000368890	PIP5K1A	UTR3	UTR3	UTR3
chr1	151248079	151248420	ENST00000441902	PIP5K1A	UTR3	Intergenic	Intergenic
chr1	151248079	151248420	ENST00000368888	PIP5K1A	UTR3	UTR3	UTR3
chr1	151248079	151248420	ENST00000409426	PIP5K1A	UTR3	UTR3	UTR3
chr1	151248079	151248420	ENST00000349792	PIP5K1A	UTR3	UTR3	UTR3
chr1	151292131	151292416	ENST00000529142	PI4KB	UTR3	UTR3	Intergenic
chr1	151292131	151292416	ENST00000368875	PI4KB	UTR3	UTR3	UTR3
chr1	151292131	151292416	ENST00000368873	PI4KB	UTR3	UTR3	UTR3
chr1	151292131	151292416	ENST00000368874	PI4KB	UTR3	UTR3	UTR3
chr1	151292131	151292416	ENST00000336715	ZNF687	UTR3	Intergenic	Intergenic
chr1	151316138	151316337	ENST00000438243	PI4KB	LastExon	LastExon	LastExon
chr1	151316138	151316337	ENST00000489223	PI4KB	Intron1	Intron1	Intron1
chr1	151316138	151316337	ENST00000430800	PI4KB	Intron2	Intron2	Intron2
chr1	151316138	151316337	ENST00000368872	PI4KB	Exon4	Exon4	Exon4
chr1	151316138	151316337	ENST00000529142	PI4KB	Intron1	Intron1	Intron1
chr1	151316138	151316337	ENST00000368875	PI4KB	Exon3	Exon3	Exon3
chr1	151316138	151316337	ENST00000368873	PI4KB	Exon2	Exon2	Exon2
chr1	151316138	151316337	ENST00000368874	PI4KB	Exon2	Exon2	Exon2
chr1	151364314	151364505	ENST00000463664	SELENBP1	UTR3	UTR3	Intergenic
chr1	151364314	151364505	ENST00000423070	SELENBP1	UTR3	UTR3	Intergenic
chr1	151364314	151364505	ENST00000427977	SELENBP1	UTR3	UTR3	Intergenic
chr1	151364314	151364505	ENST00000455397	SELENBP1	UTR3	UTR3	UTR3
chr1	151364314	151364505	ENST00000470345	SELENBP1	UTR3	UTR3	UTR3
chr1	151364314	151364505	ENST00000443708	SELENBP1	UTR3	UTR3	UTR3
chr1	151364314	151364505	ENST00000474352	SELENBP1	UTR3	UTR3	UTR3
chr1	151364314	151364505	ENST00000426705	SELENBP1	UTR3	UTR3	UTR3
chr1	151364314	151364505	ENST00000447402	SELENBP1	UTR3	UTR3	UTR3
chr1	151364314	151364505	ENST00000368868	SELENBP1	UTR3	UTR3	UTR3
chr1	151364314	151364505	ENST00000493560	SELENBP1	UTR3	UTR3	UTR3
chr1	151404493	151404714	ENST00000531094	POGZ	UTR3	UTR3	Intergenic
chr1	151404493	151404714	ENST00000409503	POGZ	UTR3	UTR3	UTR3
chr1	151404493	151404714	ENST00000368863	POGZ	UTR3	UTR3	UTR3
chr1	151404493	151404714	ENST00000271715	POGZ	UTR3	UTR3	UTR3
chr1	151404493	151404714	ENST00000392723	POGZ	UTR3	UTR3	UTR3
chr1	151404493	151404714	ENST00000358476	POGZ	UTR3	UTR3	UTR3
chr1	151405979	151406136	ENST00000491586	POGZ	LastExon	LastExon	LastExon
chr1	151405979	151406136	ENST00000703168	POGZ	LastExon	LastExon	LastExon
chr1	151405979	151406136	ENST00000439756	POGZ	LastExon	LastExon	LastExon
chr1	151405979	151406136	ENST00000531094	POGZ	LastExon	LastExon	LastExon
chr1	151405979	151406136	ENST00000409503	POGZ	LastExon	LastExon	LastExon
chr1	151405979	151406136	ENST00000368863	POGZ	LastExon	LastExon	LastExon
chr1	151405979	151406136	ENST00000271715	POGZ	LastExon	LastExon	LastExon
chr1	151405979	151406136	ENST00000392723	POGZ	LastExon	LastExon	LastExon
chr1	151405979	151406136	ENST00000358476	POGZ	UTR3	UTR3	UTR3
chr1	153933580	153933776	ENST00000368646	DENND4B	Exon20	Exon20	Exon20
chr1	153933580	153933776	ENST00000361217	DENND4B	Exon20	Exon20	Exon20
chr1	153933580	153933776	ENST00000641267	GATAD2B	LastIntron	LastIntron	LastIntron
chr1	153933580	153933776	ENST00000641448	GATAD2B	LastIntron	LastIntron	LastIntron
chr1	153959116	153959351	ENST00000648921	TCEA3	UTR3	UTR3	Intergenic
chr1	153959116	153959351	ENST00000310483	SLC39A1	UTR3	UTR3	UTR3
chr1	153959116	153959351	ENST00000368621	SLC39A1	UTR3	UTR3	UTR3
chr1	153959116	153959351	ENST00000356205	SLC39A1	UTR3	UTR3	UTR3
chr1	153959116	153959351	ENST00000368623	SLC39A1	UTR3	UTR3	UTR3
chr1	153959116	153959351	ENST00000617697	SLC39A1	UTR3	UTR3	UTR3
chr1	153959116	153959351	ENST00000537590	SLC39A1	UTR3	UTR3	UTR3
chr1	153959116	153959351	ENST00000621013	SLC39A1	UTR3	UTR3	UTR3
chr1	154349151	154349387	ENST00000505882	ATP8B2	UTR5	UTR5	UTR5
chr1	154349151	154349387	ENST00000696573	ATP8B2	UTR3	UTR3	UTR3
chr1	154349151	154349387	ENST00000672630	ATP8B2	UTR3	UTR3	UTR3
chr1	154349151	154349387	ENST00000368489	ATP8B2	UTR3	UTR3	UTR3
chr1	154466305	154466556	ENST00000368485	IL6R	UTR3	UTR3	UTR3
chr1	154466305	154466556	ENST00000344086	IL6R	UTR3	UTR3	UTR3
chr1	154582071	154582336	ENST00000529168	ADAR	UTR3	Intergenic	Intergenic
chr1	154582071	154582336	ENST00000649021	ADAR	UTR3	UTR3	Intergenic
chr1	154582071	154582336	ENST00000649724	ADAR	UTR3	UTR3	Intergenic
chr1	154582071	154582336	ENST00000648311	ADAR	UTR3	UTR3	Intergenic
chr1	154582071	154582336	ENST00000649749	ADAR	UTR3	UTR3	Intergenic
chr1	154582071	154582336	ENST00000649042	ADAR	UTR3	UTR3	Intergenic
chr1	154582071	154582336	ENST00000679805	ADAR	UTR3	UTR3	Intergenic
chr1	154582071	154582336	ENST00000649408	ADAR	UTR3	UTR3	Intergenic
chr1	154582071	154582336	ENST00000681429	ADAR	UTR3	UTR3	Intergenic
chr1	154582071	154582336	ENST00000492630	ADAR	UTR3	UTR3	Intergenic
chr1	154582071	154582336	ENST00000681786	ADAR	UTR3	UTR3	Intergenic
chr1	154582071	154582336	ENST00000679465	ADAR	UTR3	UTR3	Intergenic
chr1	154582071	154582336	ENST00000649022	ADAR	UTR3	UTR3	UTR3
chr1	154582071	154582336	ENST00000368471	ADAR	UTR3	UTR3	UTR3
chr1	154582071	154582336	ENST00000648231	ADAR	UTR3	UTR3	UTR3
chr1	154582071	154582336	ENST00000680305	ADAR	UTR3	UTR3	UTR3
chr1	154582071	154582336	ENST00000368474	ADAR	UTR3	UTR3	UTR3
chr1	154582071	154582336	ENST00000681056	ADAR	UTR3	UTR3	UTR3
chr1	154582071	154582336	ENST00000680270	ADAR	UTR3	UTR3	UTR3
chr1	154582071	154582336	ENST00000679375	ADAR	UTR3	UTR3	UTR3
chr1	154582071	154582336	ENST00000679899	ADAR	UTR3	UTR3	UTR3
chr1	154582071	154582336	ENST00000681901	ADAR	UTR3	UTR3	UTR3
chr1	154582071	154582336	ENST00000648714	ADAR	UTR3	UTR3	UTR3
chr1	154582071	154582336	ENST00000681235	ADAR	UTR3	UTR3	UTR3
chr1	154582071	154582336	ENST00000647682	ADAR	UTR3	UTR3	UTR3
chr1	154582511	154582735	ENST00000529168	ADAR	UTR3	UTR3	UTR3
chr1	154582511	154582735	ENST00000649021	ADAR	UTR3	UTR3	UTR3
chr1	154582511	154582735	ENST00000649724	ADAR	UTR3	UTR3	UTR3
chr1	154582511	154582735	ENST00000648311	ADAR	UTR3	UTR3	UTR3
chr1	154582511	154582735	ENST00000649749	ADAR	UTR3	UTR3	UTR3
chr1	154582511	154582735	ENST00000649042	ADAR	UTR3	UTR3	UTR3
chr1	154582511	154582735	ENST00000679805	ADAR	UTR3	UTR3	UTR3
chr1	154582511	154582735	ENST00000649408	ADAR	UTR3	UTR3	UTR3
chr1	154582511	154582735	ENST00000681429	ADAR	UTR3	UTR3	UTR3
chr1	154582511	154582735	ENST00000492630	ADAR	UTR3	UTR3	UTR3
chr1	154582511	154582735	ENST00000681786	ADAR	UTR3	UTR3	UTR3
chr1	154582511	154582735	ENST00000679465	ADAR	UTR3	UTR3	UTR3
chr1	154582511	154582735	ENST00000649022	ADAR	UTR3	UTR3	UTR3
chr1	154582511	154582735	ENST00000368471	ADAR	UTR3	UTR3	UTR3
chr1	154582511	154582735	ENST00000648231	ADAR	UTR3	UTR3	UTR3
chr1	154582511	154582735	ENST00000680305	ADAR	UTR3	UTR3	UTR3
chr1	154582511	154582735	ENST00000368474	ADAR	UTR3	UTR3	UTR3
chr1	154582511	154582735	ENST00000681056	ADAR	UTR3	UTR3	UTR3
chr1	154582511	154582735	ENST00000680270	ADAR	UTR3	UTR3	UTR3
chr1	154582511	154582735	ENST00000679375	ADAR	UTR3	UTR3	UTR3
chr1	154582511	154582735	ENST00000679899	ADAR	UTR3	UTR3	UTR3
chr1	154582511	154582735	ENST00000681901	ADAR	UTR3	UTR3	UTR3
chr1	154582511	154582735	ENST00000648714	ADAR	UTR3	UTR3	UTR3
chr1	154582511	154582735	ENST00000681235	ADAR	UTR3	UTR3	UTR3
chr1	154582511	154582735	ENST00000647682	ADAR	UTR3	UTR3	UTR3
chr1	154584781	154584954	ENST00000681683	ADAR	LastExon	UTR3	UTR3
chr1	154584781	154584954	ENST00000529168	ADAR	LastExon	UTR3	UTR3
chr1	154584781	154584954	ENST00000649021	ADAR	UTR3	UTR3	UTR3
chr1	154584781	154584954	ENST00000649724	ADAR	LastExon	UTR3	UTR3
chr1	154584781	154584954	ENST00000648311	ADAR	LastExon	UTR3	UTR3
chr1	154584781	154584954	ENST00000649749	ADAR	LastExon	UTR3	UTR3
chr1	154584781	154584954	ENST00000649042	ADAR	LastExon	UTR3	UTR3
chr1	154584781	154584954	ENST00000679805	ADAR	UTR3	UTR3	UTR3
chr1	154584781	154584954	ENST00000649408	ADAR	UTR3	UTR3	UTR3
chr1	154584781	154584954	ENST00000681429	ADAR	UTR3	UTR3	UTR3
chr1	154584781	154584954	ENST00000492630	ADAR	UTR3	UTR3	UTR3
chr1	154584781	154584954	ENST00000681786	ADAR	UTR3	UTR3	UTR3
chr1	154584781	154584954	ENST00000679465	ADAR	UTR3	UTR3	UTR3
chr1	154584781	154584954	ENST00000649022	ADAR	LastExon	UTR3	UTR3
chr1	154584781	154584954	ENST00000368471	ADAR	LastExon	UTR3	UTR3
chr1	154584781	154584954	ENST00000648231	ADAR	LastExon	UTR3	UTR3
chr1	154584781	154584954	ENST00000680305	ADAR	LastExon	UTR3	UTR3
chr1	154584781	154584954	ENST00000368474	ADAR	LastExon	UTR3	UTR3
chr1	154584781	154584954	ENST00000681056	ADAR	LastExon	UTR3	UTR3
chr1	154584781	154584954	ENST00000680270	ADAR	LastExon	UTR3	UTR3
chr1	154584781	154584954	ENST00000679375	ADAR	UTR3	UTR3	UTR3
chr1	154584781	154584954	ENST00000679899	ADAR	LastExon	UTR3	UTR3
chr1	154584781	154584954	ENST00000681901	ADAR	UTR3	UTR3	UTR3
chr1	154584781	154584954	ENST00000648714	ADAR	UTR3	UTR3	UTR3
chr1	154584781	154584954	ENST00000681235	ADAR	UTR3	UTR3	UTR3
chr1	154584781	154584954	ENST00000647682	ADAR	UTR3	UTR3	UTR3
chr1	154601147	154601630	ENST00000680472	ADAR	UTR3	UTR3	UTR3
chr1	154601147	154601630	ENST00000463920	ADAR	UTR3	UTR3	UTR3
chr1	154601147	154601630	ENST00000648871	ADAR	Exon2	Exon2	Exon2
chr1	154601147	154601630	ENST00000681683	ADAR	Exon3	Exon3	Exon3
chr1	154601147	154601630	ENST00000529168	ADAR	Exon2	Exon2	Exon2
chr1	154601147	154601630	ENST00000649021	ADAR	UTR3	UTR3	UTR3
chr1	154601147	154601630	ENST00000649724	ADAR	Exon2	Exon2	Exon2
chr1	154601147	154601630	ENST00000648311	ADAR	Exon2	Exon2	Exon2
chr1	154601147	154601630	ENST00000649749	ADAR	Exon2	Exon2	Exon2
chr1	154601147	154601630	ENST00000649042	ADAR	Exon3	Exon3	Exon3
chr1	154601147	154601630	ENST00000679805	ADAR	UTR3	UTR3	UTR3
chr1	154601147	154601630	ENST00000649408	ADAR	Exon2	Exon2	Exon2
chr1	154601147	154601630	ENST00000681786	ADAR	UTR3	UTR3	UTR3
chr1	154601147	154601630	ENST00000679465	ADAR	UTR3	UTR3	UTR3
chr1	154601147	154601630	ENST00000649022	ADAR	Exon3	Exon3	Exon3
chr1	154601147	154601630	ENST00000368471	ADAR	Exon2	Exon2	Exon2
chr1	154601147	154601630	ENST00000648231	ADAR	Exon3	Exon3	Exon3
chr1	154601147	154601630	ENST00000680305	ADAR	Exon2	Exon2	Exon2
chr1	154601147	154601630	ENST00000368474	ADAR	Exon2	Exon2	Exon2
chr1	154601147	154601630	ENST00000681056	ADAR	Exon2	Exon2	Exon2
chr1	154601147	154601630	ENST00000680270	ADAR	Exon3	Exon3	Exon3
chr1	154601147	154601630	ENST00000679375	ADAR	Exon2	Exon2	Exon2
chr1	154601147	154601630	ENST00000679899	ADAR	Exon2	Exon2	Exon2
chr1	154601147	154601630	ENST00000681901	ADAR	UTR3	UTR3	UTR3
chr1	154601147	154601630	ENST00000648714	ADAR	Exon2	Exon2	Exon2
chr1	154601147	154601630	ENST00000681235	ADAR	UTR3	UTR3	UTR3
chr1	154601147	154601630	ENST00000647682	ADAR	UTR3	UTR3	UTR3
chr1	154602096	154602275	ENST00000526905	ADAR	LastIntron	Intergenic	Intergenic
chr1	154602096	154602275	ENST00000494866	ADAR	LastIntron	UTR3	UTR3
chr1	154602096	154602275	ENST00000471068	ADAR	LastIntron	UTR3	UTR3
chr1	154602096	154602275	ENST00000680472	ADAR	UTR3	UTR3	UTR3
chr1	154602096	154602275	ENST00000463920	ADAR	LastIntron	UTR3	UTR3
chr1	154602096	154602275	ENST00000648871	ADAR	Intron1	UTR5	UTR5
chr1	154602096	154602275	ENST00000681683	ADAR	Intron2	UTR5	UTR5
chr1	154602096	154602275	ENST00000529168	ADAR	Exon2	Exon2	Exon2
chr1	154602096	154602275	ENST00000649021	ADAR	UTR3	UTR3	UTR3
chr1	154602096	154602275	ENST00000649724	ADAR	UTR5	UTR5	UTR5
chr1	154602096	154602275	ENST00000648311	ADAR	UTR5	UTR5	UTR5
chr1	154602096	154602275	ENST00000649749	ADAR	UTR5	UTR5	UTR5
chr1	154602096	154602275	ENST00000649042	ADAR	Intron2	UTR5	UTR5
chr1	154602096	154602275	ENST00000679805	ADAR	UTR3	UTR3	UTR3
chr1	154602096	154602275	ENST00000649408	ADAR	Exon2	Exon2	Exon2
chr1	154602096	154602275	ENST00000681786	ADAR	UTR3	UTR3	UTR3
chr1	154602096	154602275	ENST00000679465	ADAR	UTR3	UTR3	UTR3
chr1	154602096	154602275	ENST00000649022	ADAR	UTR5	UTR5	UTR5
chr1	154602096	154602275	ENST00000368471	ADAR	UTR5	UTR5	UTR5
chr1	154602096	154602275	ENST00000648231	ADAR	UTR5	UTR5	UTR5
chr1	154602096	154602275	ENST00000680305	ADAR	Exon2	Exon2	Exon2
chr1	154602096	154602275	ENST00000368474	ADAR	Exon2	Exon2	Exon2
chr1	154602096	154602275	ENST00000681056	ADAR	Intron1	UTR5	UTR5
chr1	154602096	154602275	ENST00000680270	ADAR	UTR5	UTR5	UTR5
chr1	154602096	154602275	ENST00000679375	ADAR	Intron1	UTR5	UTR5
chr1	154602096	154602275	ENST00000679899	ADAR	UTR5	UTR5	UTR5
chr1	154602096	154602275	ENST00000681901	ADAR	Intron2	UTR3	UTR3
chr1	154602096	154602275	ENST00000648714	ADAR	Exon2	Exon2	Exon2
chr1	154602096	154602275	ENST00000681235	ADAR	Intron2	UTR3	UTR3
chr1	154602096	154602275	ENST00000647682	ADAR	Intron1	UTR3	UTR3
chr1	154936622	154936803	ENST00000368467	PMVK	Intergenic	Exon1	Exon1
chr1	154962373	154962568	ENST00000368453	SHC1	UTR3	UTR3	UTR3
chr1	154962373	154962568	ENST00000368450	SHC1	UTR3	UTR3	UTR3
chr1	154962373	154962568	ENST00000448116	SHC1	UTR3	UTR3	UTR3
chr1	154962373	154962568	ENST00000368449	SHC1	UTR3	UTR3	UTR3
chr1	154962373	154962568	ENST00000368445	SHC1	UTR3	UTR3	UTR3
chr1	154962373	154962568	ENST00000605085	PYGO2	UTR5	UTR5	UTR5
chr1	154962373	154962568	ENST00000483463	PYGO2	Intron1	Intron1	Intron1
chr1	154962756	154963047	ENST00000368453	SHC1	UTR3	UTR3	UTR3
chr1	154962756	154963047	ENST00000368450	SHC1	UTR3	UTR3	UTR3
chr1	154962756	154963047	ENST00000448116	SHC1	UTR3	UTR3	UTR3
chr1	154962756	154963047	ENST00000368449	SHC1	UTR3	UTR3	UTR3
chr1	154962756	154963047	ENST00000368445	SHC1	UTR3	UTR3	UTR3
chr1	154962756	154963047	ENST00000483463	PYGO2	Intron1	Intron1	Intron1
chr1	154963462	154963792	ENST00000444664	SHC1	UTR3	Intergenic	Intergenic
chr1	154963462	154963792	ENST00000490667	SHC1	UTR3	UTR3	UTR3
chr1	154963462	154963792	ENST00000368453	SHC1	UTR3	UTR3	UTR3
chr1	154963462	154963792	ENST00000368450	SHC1	UTR3	UTR3	UTR3
chr1	154963462	154963792	ENST00000448116	SHC1	UTR3	UTR3	UTR3
chr1	154963462	154963792	ENST00000368449	SHC1	UTR3	UTR3	UTR3
chr1	154963462	154963792	ENST00000368445	SHC1	UTR3	UTR3	UTR3
chr1	154963462	154963792	ENST00000483463	PYGO2	UTR3	UTR3	Intron1
chr1	154965611	154965769	ENST00000444664	SHC1	Exon4	Exon4	Exon4
chr1	154965611	154965769	ENST00000490667	SHC1	Intergenic	UTR3	LastIntron
chr1	154965611	154965769	ENST00000368453	SHC1	Exon12	Exon12	Exon12
chr1	154965611	154965769	ENST00000368450	SHC1	Exon12	Exon12	Exon12
chr1	154965611	154965769	ENST00000448116	SHC1	Exon11	Exon11	Exon11
chr1	154965611	154965769	ENST00000368449	SHC1	Exon9	Exon9	Exon9
chr1	154965611	154965769	ENST00000368445	SHC1	Exon11	Exon11	Exon11
chr1	155250413	155250795	ENST00000472550	ENTREP3	UTR3	Intergenic	Intergenic
chr1	155250413	155250795	ENST00000706773	ENTREP3	UTR3	Intergenic	Intergenic
chr1	155250413	155250795	ENST00000497941	ENTREP3	UTR3	UTR3	Intergenic
chr1	155250413	155250795	ENST00000706772	ENTREP3	LastIntron	LastIntron	LastIntron
chr1	155250413	155250795	ENST00000487649	ENTREP3	Intron2	Intron2	Intron2
chr1	155250413	155250795	ENST00000491082	ENTREP3	Intron5	Intron5	Intron5
chr1	155250413	155250795	ENST00000368368	ENTREP3	Exon8	Exon8	Exon8
chr1	155250413	155250795	ENST00000368366	ENTREP3	UTR3	UTR3	UTR3
chr1	155250413	155250795	ENST00000361361	ENTREP3	Exon9	Exon9	Exon9
chr1	155250413	155250795	ENST00000350210	ENTREP3	Exon6	Exon6	Exon6
chr1	155254801	155255068	ENST00000481822	ENTREP3	UTR3	UTR3	UTR3
chr1	155254801	155255068	ENST00000472550	ENTREP3	Intergenic	UTR3	UTR3
chr1	155254801	155255068	ENST00000706772	ENTREP3	Intergenic	UTR3	UTR3
chr1	155254801	155255068	ENST00000487649	ENTREP3	UTR5	Exon1	Exon1
chr1	155254801	155255068	ENST00000491082	ENTREP3	Intergenic	Intergenic	Exon1
chr1	155254801	155255068	ENST00000368368	ENTREP3	Intergenic	Exon1	Exon1
chr1	155254801	155255068	ENST00000361361	ENTREP3	UTR5	Exon1	Exon1
chr1	155254801	155255068	ENST00000350210	ENTREP3	Intergenic	Exon1	Exon1
chr1	155256054	155256304	ENST00000490999	SCAMP3	UTR3	Intergenic	Intergenic
chr1	155256054	155256304	ENST00000472397	SCAMP3	UTR3	UTR3	UTR3
chr1	155256054	155256304	ENST00000355379	SCAMP3	LastExon	UTR3	UTR3
chr1	155256054	155256304	ENST00000302631	SCAMP3	LastExon	UTR3	UTR3
chr1	155256054	155256304	ENST00000478737	SCAMP3	UTR3	UTR3	UTR3
chr1	155338175	155338392	ENST00000679133	ASH1L	Exon27	Exon27	Exon27
chr1	155338175	155338392	ENST00000677992	ASH1L	Intron5	Exon6	Exon6
chr1	155338175	155338392	ENST00000677213	ASH1L	Intron26	Exon27	Exon27
chr1	155338175	155338392	ENST00000678117	ASH1L	Intron27	Exon28	Exon28
chr1	155338175	155338392	ENST00000679097	ASH1L	Intron27	Exon28	Exon28
chr1	155338175	155338392	ENST00000679333	ASH1L	Intron25	Exon26	Exon26
chr1	155338175	155338392	ENST00000678699	ASH1L	Intron26	UTR3	UTR3
chr1	155338175	155338392	ENST00000677825	ASH1L	Intron25	Exon26	Exon26
chr1	155338175	155338392	ENST00000677042	ASH1L	Intron26	UTR3	UTR3
chr1	155338175	155338392	ENST00000676814	ASH1L	Intron27	UTR3	UTR3
chr1	155338175	155338392	ENST00000392403	ASH1L	Intron26	Exon27	Exon27
chr1	155338175	155338392	ENST00000368346	ASH1L	Intron26	Exon27	Exon27
chr1	155347700	155347884	ENST00000492987	ASH1L	Exon2	Exon2	Exon2
chr1	155347700	155347884	ENST00000679133	ASH1L	Exon20	Exon20	Exon20
chr1	155347700	155347884	ENST00000677213	ASH1L	Exon20	Exon20	Exon20
chr1	155347700	155347884	ENST00000678117	ASH1L	Exon21	Exon21	Exon21
chr1	155347700	155347884	ENST00000679097	ASH1L	Exon21	Exon21	Exon21
chr1	155347700	155347884	ENST00000679333	ASH1L	Exon19	Exon19	Exon19
chr1	155347700	155347884	ENST00000678699	ASH1L	UTR3	UTR3	UTR3
chr1	155347700	155347884	ENST00000677825	ASH1L	Exon19	Exon19	Exon19
chr1	155347700	155347884	ENST00000677042	ASH1L	UTR3	UTR3	UTR3
chr1	155347700	155347884	ENST00000676814	ASH1L	UTR3	UTR3	UTR3
chr1	155347700	155347884	ENST00000392403	ASH1L	Exon20	Exon20	Exon20
chr1	155347700	155347884	ENST00000368346	ASH1L	Exon20	Exon20	Exon20
chr1	155410696	155410843	ENST00000679133	ASH1L	Intron6	Intron6	Intron6
chr1	155410696	155410843	ENST00000677213	ASH1L	Intron6	Intron6	Intron6
chr1	155410696	155410843	ENST00000678117	ASH1L	Intron7	Intron7	Intron7
chr1	155410696	155410843	ENST00000679097	ASH1L	Intron7	Intron7	Intron7
chr1	155410696	155410843	ENST00000679333	ASH1L	Intron5	Intron5	Intron5
chr1	155410696	155410843	ENST00000678699	ASH1L	Intron6	Intron6	Intron6
chr1	155410696	155410843	ENST00000677825	ASH1L	Intron5	Intron5	Intron5
chr1	155410696	155410843	ENST00000677042	ASH1L	Intron6	Intron6	Intron6
chr1	155410696	155410843	ENST00000676814	ASH1L	Intron7	Intron7	Intron7
chr1	155410696	155410843	ENST00000392403	ASH1L	Intron6	Intron6	Intron6
chr1	155410696	155410843	ENST00000368346	ASH1L	Intron6	Intron6	Intron6
chr1	155765944	155766177	ENST00000497369	GON4L	UTR3	UTR3	UTR3
chr1	155765944	155766177	ENST00000471341	GON4L	UTR3	UTR3	UTR3
chr1	155765944	155766177	ENST00000622608	GON4L	LastExon	LastExon	LastExon
chr1	155765944	155766177	ENST00000361040	GON4L	LastExon	LastExon	LastExon
chr1	155765944	155766177	ENST00000271883	GON4L	Exon21	Exon21	Exon21
chr1	155765944	155766177	ENST00000437809	GON4L	Exon21	Exon21	Exon21
chr1	155765944	155766177	ENST00000615926	GON4L	Exon21	Exon21	Exon21
chr1	155765944	155766177	ENST00000368331	GON4L	Exon21	Exon21	Exon21
chr1	155947815	155947982	ENST00000313667	ARHGEF2	LastExon	Intergenic	Intergenic
chr1	155947815	155947982	ENST00000696601	ARHGEF2	LastExon	UTR3	UTR3
chr1	155947815	155947982	ENST00000696600	ARHGEF2	UTR3	UTR3	UTR3
chr1	155947815	155947982	ENST00000470541	ARHGEF2	LastExon	UTR3	UTR3
chr1	155947815	155947982	ENST00000477754	ARHGEF2	LastIntron	LastIntron	LastIntron
chr1	155947815	155947982	ENST00000673475	ARHGEF2	LastExon	UTR3	UTR3
chr1	155947815	155947982	ENST00000462460	ARHGEF2	LastExon	UTR3	UTR3
chr1	155947815	155947982	ENST00000361247	ARHGEF2	LastExon	UTR3	UTR3
chr1	155947815	155947982	ENST00000313695	ARHGEF2	LastExon	UTR3	UTR3
chr1	155950835	155951194	ENST00000313667	ARHGEF2	Exon20	Exon20	Exon20
chr1	155950835	155951194	ENST00000696601	ARHGEF2	Exon20	Exon20	Exon20
chr1	155950835	155951194	ENST00000696600	ARHGEF2	UTR3	UTR3	UTR3
chr1	155950835	155951194	ENST00000470541	ARHGEF2	Exon3	Exon3	Exon3
chr1	155950835	155951194	ENST00000477754	ARHGEF2	LastIntron	LastIntron	LastIntron
chr1	155950835	155951194	ENST00000673475	ARHGEF2	Exon24	Exon24	Exon24
chr1	155950835	155951194	ENST00000462460	ARHGEF2	Exon24	Exon24	Exon24
chr1	155950835	155951194	ENST00000361247	ARHGEF2	Exon20	Exon20	Exon20
chr1	155950835	155951194	ENST00000313695	ARHGEF2	Exon20	Exon20	Exon20
chr1	156137664	156137857	ENST00000683773	LMNA	Intergenic	Intron1	Intron1
chr1	156137664	156137857	ENST00000506981	LMNA	UTR5	Intron1	Intron1
chr1	156137664	156137857	ENST00000498722	LMNA	UTR5	UTR5	Intergenic
chr1	156137664	156137857	ENST00000473598	LMNA	Exon11	Intron11	Intron11
chr1	156137664	156137857	ENST00000368297	LMNA	LastExon	LastExon	UTR3
chr1	156137664	156137857	ENST00000675431	LMNA	UTR5	UTR5	UTR5
chr1	156137664	156137857	ENST00000448611	LMNA	Exon10	Intron10	Intron10
chr1	156137664	156137857	ENST00000368299	LMNA	Exon10	Intron10	Intron10
chr1	156137664	156137857	ENST00000675881	LMNA	UTR3	Intron10	Intron10
chr1	156137664	156137857	ENST00000368300	LMNA	Exon10	Intron10	Intron10
chr1	156137664	156137857	ENST00000675455	LMNA	UTR3	Intron11	Intron11
chr1	156137664	156137857	ENST00000677389	LMNA	LastExon	LastExon	UTR3
chr1	156137664	156137857	ENST00000361308	LMNA	Exon11	Intron11	Intron11
chr1	156137664	156137857	ENST00000682650	LMNA	Intron10	Intron10	Intron10
chr1	156137664	156137857	ENST00000684195	LMNA	Exon11	Exon11	UTR3
chr1	156137664	156137857	ENST00000683032	LMNA	Exon11	Intron11	Intron11
chr1	156137664	156137857	ENST00000676208	LMNA	UTR3	Intron10	Intron10
chr1	156137664	156137857	ENST00000675874	LMNA	UTR3	Intron10	Intron10
chr1	156137664	156137857	ENST00000674600	LMNA	UTR3	Intron12	Intron12
chr1	156137664	156137857	ENST00000674518	LMNA	UTR3	Intron11	Intron11
chr1	156137664	156137857	ENST00000676434	LMNA	UTR3	UTR3	UTR3
chr1	156137664	156137857	ENST00000675667	LMNA	Exon11	LastIntron	LastIntron
chr1	156137664	156137857	ENST00000675989	LMNA	UTR5	UTR5	UTR5
chr1	156137664	156137857	ENST00000676283	LMNA	UTR5	UTR5	UTR5
chr1	156137664	156137857	ENST00000674720	LMNA	UTR3	UTR3	UTR3
chr1	156137664	156137857	ENST00000496738	LMNA	UTR5	UTR5	UTR5
chr1	156137664	156137857	ENST00000675939	LMNA	Exon11	Intron11	Intron11
chr1	156137664	156137857	ENST00000676385	LMNA	Intron11	Intron11	Intron11
chr1	156137664	156137857	ENST00000368301	LMNA	LastExon	LastExon	UTR3
chr1	156139115	156139307	ENST00000683773	LMNA	LastIntron	LastIntron	LastIntron
chr1	156139115	156139307	ENST00000473598	LMNA	UTR3	UTR3	Intergenic
chr1	156139115	156139307	ENST00000448611	LMNA	LastIntron	LastIntron	LastIntron
chr1	156139115	156139307	ENST00000368299	LMNA	UTR3	UTR3	UTR3
chr1	156139115	156139307	ENST00000675881	LMNA	UTR3	UTR3	UTR3
chr1	156139115	156139307	ENST00000368300	LMNA	UTR3	UTR3	UTR3
chr1	156139115	156139307	ENST00000675455	LMNA	UTR3	UTR3	Intergenic
chr1	156139115	156139307	ENST00000361308	LMNA	UTR3	UTR3	Intergenic
chr1	156139115	156139307	ENST00000682650	LMNA	UTR3	UTR3	Intergenic
chr1	156139115	156139307	ENST00000684195	LMNA	UTR3	UTR3	Intergenic
chr1	156139115	156139307	ENST00000683032	LMNA	UTR3	UTR3	Intergenic
chr1	156139115	156139307	ENST00000676208	LMNA	UTR3	UTR3	Intergenic
chr1	156139115	156139307	ENST00000675874	LMNA	UTR3	UTR3	Intergenic
chr1	156139115	156139307	ENST00000674600	LMNA	UTR3	UTR3	Intergenic
chr1	156139115	156139307	ENST00000674518	LMNA	UTR3	UTR3	Intergenic
chr1	156139115	156139307	ENST00000675667	LMNA	UTR3	UTR3	Intergenic
chr1	156139115	156139307	ENST00000675989	LMNA	UTR5	Intergenic	Intergenic
chr1	156139115	156139307	ENST00000675939	LMNA	UTR3	UTR3	Intergenic
chr1	156139115	156139307	ENST00000676385	LMNA	UTR3	Intergenic	Intergenic
chr1	156199370	156199542	ENST00000469537	SLC25A44	UTR5	UTR5	UTR5
chr1	156199370	156199542	ENST00000359511	SLC25A44	Intron1	Intron1	Intron1
chr1	156199370	156199542	ENST00000684582	SLC25A44	LastIntron	LastIntron	LastIntron
chr1	156199370	156199542	ENST00000423538	SLC25A44	Intron1	Intron1	Intron1
chr1	156199893	156200306	ENST00000482737	SLC25A44	UTR5	UTR5	Intergenic
chr1	156199893	156200306	ENST00000469537	SLC25A44	UTR5	UTR5	UTR5
chr1	156199893	156200306	ENST00000359511	SLC25A44	Exon2	Exon2	Exon2
chr1	156199893	156200306	ENST00000684582	SLC25A44	LastIntron	LastIntron	LastIntron
chr1	156199893	156200306	ENST00000423538	SLC25A44	Exon2	Exon2	Exon2
chr1	156210443	156210702	ENST00000469537	SLC25A44	UTR5	UTR5	UTR5
chr1	156210443	156210702	ENST00000359511	SLC25A44	UTR3	UTR3	UTR3
chr1	156210443	156210702	ENST00000684582	SLC25A44	UTR3	UTR3	UTR3
chr1	156210443	156210702	ENST00000423538	SLC25A44	UTR3	UTR3	UTR3
chr1	156211246	156211995	ENST00000469537	SLC25A44	UTR5	UTR5	UTR5
chr1	156211246	156211995	ENST00000359511	SLC25A44	UTR3	UTR3	UTR3
chr1	156211246	156211995	ENST00000684582	SLC25A44	UTR3	Intergenic	Intergenic
chr1	156211246	156211995	ENST00000423538	SLC25A44	UTR3	UTR3	UTR3
chr1	156212280	156212793	ENST00000469537	SLC25A44	UTR5	UTR5	UTR5
chr1	156212280	156212793	ENST00000359511	SLC25A44	UTR3	UTR3	UTR3
chr1	156212280	156212793	ENST00000423538	SLC25A44	UTR3	UTR3	UTR3
chr1	156292681	156292860	ENST00000481050	GLMP	UTR3	UTR3	Intergenic
chr1	156292681	156292860	ENST00000362007	GLMP	UTR3	UTR3	Intergenic
chr1	156292681	156292860	ENST00000482579	GLMP	UTR3	UTR3	Intergenic
chr1	156292681	156292860	ENST00000622703	GLMP	UTR3	UTR3	Intergenic
chr1	156292681	156292860	ENST00000614643	GLMP	UTR3	UTR3	Intergenic
chr1	156292681	156292860	ENST00000612353	GLMP	UTR3	UTR3	Intergenic
chr1	156292681	156292860	ENST00000647767	GLMP	LastIntron	LastIntron	LastIntron
chr1	156292681	156292860	ENST00000472870	GLMP	LastIntron	LastIntron	LastIntron
chr1	156292681	156292860	ENST00000461597	GLMP	LastIntron	LastIntron	LastIntron
chr1	156292681	156292860	ENST00000485135	TMEM79	LastIntron	UTR5	UTR5
chr1	156308969	156309236	ENST00000472765	CCT3	LastExon	Intergenic	Intergenic
chr1	156308969	156309236	ENST00000368262	CCT3	UTR3	UTR3	Intergenic
chr1	156308969	156309236	ENST00000368261	CCT3	UTR3	UTR3	Intergenic
chr1	156308969	156309236	ENST00000368258	CCT3	UTR3	UTR3	UTR3
chr1	156308969	156309236	ENST00000368259	CCT3	LastExon	UTR3	UTR3
chr1	156308969	156309236	ENST00000295688	CCT3	LastExon	UTR3	UTR3
chr1	156463729	156464188	ENST00000348159	MEF2D	UTR3	UTR3	UTR3
chr1	156463729	156464188	ENST00000464356	MEF2D	UTR3	UTR3	UTR3
chr1	156465264	156465871	ENST00000348159	MEF2D	UTR3	UTR3	UTR3
chr1	156465264	156465871	ENST00000464356	MEF2D	UTR3	UTR3	UTR3
chr1	156466225	156466493	ENST00000360595	MEF2D	UTR3	UTR3	UTR3
chr1	156466225	156466493	ENST00000348159	MEF2D	UTR3	UTR3	UTR3
chr1	156466225	156466493	ENST00000464356	MEF2D	UTR3	UTR3	UTR3
chr1	156466832	156467103	ENST00000360595	MEF2D	UTR3	UTR3	UTR3
chr1	156466832	156467103	ENST00000348159	MEF2D	UTR3	UTR3	UTR3
chr1	156466832	156467103	ENST00000464356	MEF2D	UTR3	UTR3	UTR3
chr1	156467955	156468168	ENST00000475587	MEF2D	UTR3	UTR3	LastIntron
chr1	156467955	156468168	ENST00000360595	MEF2D	Exon10	Exon10	LastIntron
chr1	156467955	156468168	ENST00000348159	MEF2D	Exon11	Exon11	LastIntron
chr1	156467955	156468168	ENST00000464356	MEF2D	Exon9	Exon9	LastIntron
chr1	156479638	156479814	ENST00000493077	MEF2D	Intergenic	UTR3	UTR3
chr1	156479638	156479814	ENST00000475587	MEF2D	Intron4	Intron4	Intron4
chr1	156479638	156479814	ENST00000360595	MEF2D	Intron4	Exon5	Exon5
chr1	156479638	156479814	ENST00000348159	MEF2D	Intron4	Exon5	Exon5
chr1	156479638	156479814	ENST00000464356	MEF2D	Intron3	Exon4	Exon4
chr1	156646468	156646677	ENST00000448869	BCAN-AS2	UTR3	UTR3	Intergenic
chr1	156646468	156646677	ENST00000361588	BCAN	Intron2	Intron2	Intron2
chr1	156646468	156646677	ENST00000479949	BCAN	Intron2	Intron2	Intron2
chr1	156646468	156646677	ENST00000424639	BCAN	Intron2	Intron2	Intron2
chr1	156646468	156646677	ENST00000329117	BCAN	Intron2	Intron2	Intron2
chr1	156646468	156646677	ENST00000457777	BCAN	Intron2	Intron2	Intron2
chr1	156646468	156646677	ENST00000441358	BCAN	LastIntron	LastIntron	LastIntron
chr1	156935707	156935964	ENST00000361409	ARHGEF11	UTR3	UTR3	UTR3
chr1	156935707	156935964	ENST00000487682	ARHGEF11	UTR3	UTR3	UTR3
chr1	156935707	156935964	ENST00000368194	ARHGEF11	UTR3	UTR3	UTR3
chr1	157045391	157045692	ENST00000368194	ARHGEF11	UTR5	UTR5	UTR5
chr1	158084414	158084566	ENST00000368172	KIRREL1	Intergenic	Exon1	Exon1
chr1	158084414	158084566	ENST00000359209	KIRREL1	Intron3	Exon4	Exon4
chr1	158084414	158084566	ENST00000368173	KIRREL1	Intron1	Exon2	Exon2
chr1	158084414	158084566	ENST00000360089	KIRREL1	Intron3	Intron3	Intron3
chr1	158097260	158097880	ENST00000368172	KIRREL1	UTR3	UTR3	UTR3
chr1	158097260	158097880	ENST00000359209	KIRREL1	UTR3	UTR3	UTR3
chr1	158097260	158097880	ENST00000368173	KIRREL1	UTR3	UTR3	UTR3
chr1	158454634	158454793	ENST00000397776	EI24P2	UTR5	UTR5	UTR5
chr1	160289610	160289845	ENST00000696209	COPA	UTR3	Intergenic	Intergenic
chr1	160289610	160289845	ENST00000648501	COPA	UTR3	Intergenic	Intergenic
chr1	160289610	160289845	ENST00000649231	COPA	UTR3	UTR3	Intergenic
chr1	160289610	160289845	ENST00000647683	COPA	UTR3	UTR3	Intergenic
chr1	160289610	160289845	ENST00000648280	COPA	UTR3	UTR3	UTR3
chr1	160289610	160289845	ENST00000648805	COPA	UTR3	UTR3	UTR3
chr1	160289610	160289845	ENST00000647799	COPA	UTR3	UTR3	UTR3
chr1	160289610	160289845	ENST00000649787	COPA	UTR3	UTR3	UTR3
chr1	160289610	160289845	ENST00000650154	COPA	UTR3	UTR3	UTR3
chr1	160289610	160289845	ENST00000647693	COPA	UTR3	UTR3	UTR3
chr1	160289610	160289845	ENST00000368069	COPA	UTR3	UTR3	UTR3
chr1	160289610	160289845	ENST00000649676	COPA	UTR3	UTR3	UTR3
chr1	160289610	160289845	ENST00000696208	COPA	UTR3	UTR3	UTR3
chr1	160289610	160289845	ENST00000649963	COPA	UTR3	UTR3	UTR3
chr1	160289610	160289845	ENST00000696207	COPA	UTR3	UTR3	UTR3
chr1	160289610	160289845	ENST00000696206	COPA	UTR3	UTR3	UTR3
chr1	160289610	160289845	ENST00000696205	COPA	UTR3	UTR3	UTR3
chr1	160289610	160289845	ENST00000696204	COPA	UTR3	UTR3	UTR3
chr1	160289610	160289845	ENST00000696203	COPA	UTR3	UTR3	UTR3
chr1	160289610	160289845	ENST00000696202	COPA	UTR3	UTR3	UTR3
chr1	160289610	160289845	ENST00000241704	COPA	UTR3	UTR3	UTR3
chr1	160996853	160997002	ENST00000621309	F11R	UTR3	UTR3	UTR3
chr1	160996853	160997002	ENST00000368026	F11R	UTR3	UTR3	UTR3
chr1	160997865	160998019	ENST00000289779	F11R	UTR3	Intergenic	Intergenic
chr1	160997865	160998019	ENST00000621309	F11R	UTR3	UTR3	UTR3
chr1	160997865	160998019	ENST00000368026	F11R	UTR3	UTR3	UTR3
chr1	160998212	160998613	ENST00000537746	F11R	UTR3	UTR3	Intergenic
chr1	160998212	160998613	ENST00000289779	F11R	UTR3	UTR3	UTR3
chr1	160998212	160998613	ENST00000621309	F11R	UTR3	UTR3	UTR3
chr1	160998212	160998613	ENST00000368026	F11R	UTR3	UTR3	UTR3
chr1	161206393	161206608	ENST00000483804	NDUFS2	Intergenic	Intergenic	Intron1
chr1	161206393	161206608	ENST00000465923	NDUFS2	Intergenic	UTR5	Intron1
chr1	161206393	161206608	ENST00000473321	NDUFS2	Intergenic	UTR5	Intron1
chr1	161206393	161206608	ENST00000678356	NDUFS2	UTR5	UTR5	Intron1
chr1	161206393	161206608	ENST00000679071	NDUFS2	Intron1	UTR5	Intron2
chr1	161206393	161206608	ENST00000677033	NDUFS2	Intron1	UTR5	Intron2
chr1	161206393	161206608	ENST00000676770	NDUFS2	Intron1	UTR5	Intron2
chr1	161206393	161206608	ENST00000679142	NDUFS2	Intron2	Exon3	Intron3
chr1	161206393	161206608	ENST00000677103	NDUFS2	Intron1	Intron1	Intron1
chr1	161206393	161206608	ENST00000478866	NDUFS2	Intron2	UTR5	Intron3
chr1	161206393	161206608	ENST00000676795	NDUFS2	Intron1	Intron1	Intron1
chr1	161206393	161206608	ENST00000678559	NDUFS2	Intron1	Exon2	Intron2
chr1	161206393	161206608	ENST00000676972	NDUFS2	Intron2	Exon3	Intron3
chr1	161206393	161206608	ENST00000678068	NDUFS2	Intron1	UTR5	Intron2
chr1	161206393	161206608	ENST00000677948	NDUFS2	Intron1	Exon2	Intron2
chr1	161206393	161206608	ENST00000677471	NDUFS2	Intron1	UTR5	Intron2
chr1	161206393	161206608	ENST00000677336	NDUFS2	Intron1	UTR5	Intron2
chr1	161206393	161206608	ENST00000678648	NDUFS2	Intron1	UTR5	Intron2
chr1	161206393	161206608	ENST00000677643	NDUFS2	Intron1	UTR5	Intron2
chr1	161206393	161206608	ENST00000678532	NDUFS2	Intron1	Exon2	Intron2
chr1	161206393	161206608	ENST00000677358	NDUFS2	Intron1	UTR5	Intron2
chr1	161206393	161206608	ENST00000677089	NDUFS2	Intron1	UTR5	Intron2
chr1	161206393	161206608	ENST00000480762	NDUFS2	Intron1	UTR5	Intron2
chr1	161206393	161206608	ENST00000677745	NDUFS2	Intron1	UTR5	Intron2
chr1	161206393	161206608	ENST00000678880	NDUFS2	Intron1	Exon2	Intron2
chr1	161206393	161206608	ENST00000679169	NDUFS2	Intron1	Exon2	Intron2
chr1	161206393	161206608	ENST00000677837	NDUFS2	Intron1	Exon2	Intron2
chr1	161206393	161206608	ENST00000679218	NDUFS2	Intron3	Exon4	Intron4
chr1	161206393	161206608	ENST00000677045	NDUFS2	Intron1	Exon2	Intron2
chr1	161206393	161206608	ENST00000677063	NDUFS2	Intron1	Exon2	Intron2
chr1	161206393	161206608	ENST00000678982	NDUFS2	Intron1	Exon2	Intron2
chr1	161206393	161206608	ENST00000677577	NDUFS2	Intron2	UTR5	Intron3
chr1	161206393	161206608	ENST00000678850	ODUFS2	Intron2	UTR5	Intron3
chr1	161206393	161206608	ENST00000678783	NDUFS2	Intron2	Exon3	Intron3
chr1	161206393	161206608	ENST00000677653	NDUFS2	Intron2	Exon3	Intron3
chr1	161206393	161206608	ENST00000676871	NDUFS2	Intron2	UTR5	Intron3
chr1	161206393	161206608	ENST00000677050	NDUFS2	Intron2	UTR5	Intron3
chr1	161206393	161206608	ENST00000679239	NDUFS2	Intron2	Exon3	Intron3
chr1	161206393	161206608	ENST00000678484	NDUFS2	Intron2	UTR5	Intron3
chr1	161206393	161206608	ENST00000677916	NDUFS2	Intron2	UTR5	Intron3
chr1	161206393	161206608	ENST00000677495	NDUFS2	Intron2	UTR5	Intron3
chr1	161206393	161206608	ENST00000676726	NDUFS2	Intron2	UTR5	Intron3
chr1	161206393	161206608	ENST00000677657	NDUFS2	Intron2	UTR5	Intron3
chr1	161206393	161206608	ENST00000493849	NDUFS2	Intron2	UTR5	Intron3
chr1	161206393	161206608	ENST00000676583	NDUFS2	Intron2	Exon3	Intron3
chr1	161206393	161206608	ENST00000678328	NDUFS2	Intron2	UTR5	Intron3
chr1	161206393	161206608	ENST00000677736	NDUFS2	Intron2	UTR5	Intron3
chr1	161206393	161206608	ENST00000677453	NDUFS2	Intron2	Exon3	Intron3
chr1	161206393	161206608	ENST00000678511	NDUFS2	Intron3	Exon4	Intron4
chr1	161206393	161206608	ENST00000392179	NDUFS2	Intron2	Exon3	Intron3
chr1	161206393	161206608	ENST00000467295	NDUFS2	Intron2	UTR5	Intron3
chr1	161206393	161206608	ENST00000496553	NDUFS2	Intron2	UTR5	Intron3
chr1	161206393	161206608	ENST00000678130	NDUFS2	Intron2	UTR5	Intron3
chr1	161206393	161206608	ENST00000676991	NDUFS2	Intron2	UTR5	Intron3
chr1	161206393	161206608	ENST00000367993	NDUFS2	Intron3	Exon4	Intron4
chr1	161206393	161206608	ENST00000679176	NDUFS2	Intron3	Exon4	Intron4
chr1	161206393	161206608	ENST00000678492	NDUFS2	Intron3	UTR5	Intron4
chr1	161206393	161206608	ENST00000677846	NDUFS2	Intron3	Exon4	Intron4
chr1	161206393	161206608	ENST00000677807	NDUFS2	Intron3	UTR5	Intron4
chr1	161206393	161206608	ENST00000678966	NDUFS2	Intron3	UTR5	Intron4
chr1	161206393	161206608	ENST00000678911	NDUFS2	Intron3	Exon4	Intron4
chr1	161206393	161206608	ENST00000677809	NDUFS2	Intron3	UTR5	Intron4
chr1	161206393	161206608	ENST00000678605	NDUFS2	Intron3	Exon4	Intron4
chr1	161206393	161206608	ENST00000677350	NDUFS2	Intron3	UTR5	Intron4
chr1	161206393	161206608	ENST00000677081	NDUFS2	Intron3	Exon4	Intron4
chr1	161206393	161206608	ENST00000679282	NDUFS2	Intron3	Exon4	Intron4
chr1	161206393	161206608	ENST00000678613	NDUFS2	Intron3	UTR5	Intron4
chr1	161206393	161206608	ENST00000677925	NDUFS2	Intron3	UTR5	Intron4
chr1	161206393	161206608	ENST00000677547	NDUFS2	Intron3	Exon4	Intron4
chr1	161206393	161206608	ENST00000677231	NDUFS2	Intron3	Exon4	Intron4
chr1	161206393	161206608	ENST00000676535	NDUFS2	Intron3	UTR5	Intron4
chr1	161206393	161206608	ENST00000677613	NDUFS2	Intron3	Exon4	Intron4
chr1	161206393	161206608	ENST00000677457	NDUFS2	Intron3	Exon4	Intron4
chr1	161206393	161206608	ENST00000677138	NDUFS2	Intron3	Exon4	Intron4
chr1	161206393	161206608	ENST00000678052	NDUFS2	Intron3	UTR5	Intron4
chr1	161206393	161206608	ENST00000677178	NDUFS2	Intron3	UTR5	Intron4
chr1	161206393	161206608	ENST00000679215	NDUFS2	Intron3	UTR5	Intron4
chr1	161206393	161206608	ENST00000678793	NDUFS2	Intron3	Exon4	Intron4
chr1	161206393	161206608	ENST00000679064	NDUFS2	Intron3	Exon4	Intron4
chr1	161206393	161206608	ENST00000677579	NDUFS2	Intron3	Exon4	Intron4
chr1	161206393	161206608	ENST00000677383	NDUFS2	Intron3	UTR5	Intron4
chr1	161206393	161206608	ENST00000496133	NDUFS2	Intron3	UTR5	LastIntron
chr1	161206393	161206608	ENST00000678507	NDUFS2	Intron3	Exon4	Intron4
chr1	161206393	161206608	ENST00000676653	NDUFS2	Intron3	UTR5	Intron4
chr1	161206393	161206608	ENST00000676600	NDUFS2	Intron3	Exon4	Intron4
chr1	161206393	161206608	ENST00000677550	NDUFS2	Intron3	Exon4	Intron4
chr1	161206393	161206608	ENST00000479948	NDUFS2	LastIntron	UTR5	Intergenic
chr1	161214168	161214391	ENST00000468828	NDUFS2	UTR5	UTR5	Intergenic
chr1	161214168	161214391	ENST00000483804	NDUFS2	UTR5	UTR5	Intergenic
chr1	161214168	161214391	ENST00000465923	NDUFS2	UTR5	UTR5	Intergenic
chr1	161214168	161214391	ENST00000678356	NDUFS2	UTR5	UTR5	Intergenic
chr1	161214168	161214391	ENST00000679071	NDUFS2	UTR5	UTR5	Intergenic
chr1	161214168	161214391	ENST00000677033	NDUFS2	UTR5	UTR5	Intergenic
chr1	161214168	161214391	ENST00000676770	NDUFS2	UTR5	UTR5	Intergenic
chr1	161214168	161214391	ENST00000679142	NDUFS2	UTR3	UTR3	Intergenic
chr1	161214168	161214391	ENST00000677103	NDUFS2	UTR5	UTR5	Intergenic
chr1	161214168	161214391	ENST00000676795	NDUFS2	UTR3	UTR3	Intergenic
chr1	161214168	161214391	ENST00000678559	NDUFS2	UTR3	UTR3	Intergenic
chr1	161214168	161214391	ENST00000676972	NDUFS2	LastExon	LastExon	UTR3
chr1	161214168	161214391	ENST00000678068	NDUFS2	UTR5	UTR5	Intergenic
chr1	161214168	161214391	ENST00000677948	NDUFS2	UTR3	UTR3	Intergenic
chr1	161214168	161214391	ENST00000677471	NDUFS2	UTR5	UTR5	Intergenic
chr1	161214168	161214391	ENST00000677336	NDUFS2	UTR5	UTR5	Intergenic
chr1	161214168	161214391	ENST00000678648	NDUFS2	UTR5	UTR5	Intergenic
chr1	161214168	161214391	ENST00000677643	NDUFS2	UTR5	UTR5	Intergenic
chr1	161214168	161214391	ENST00000678532	NDUFS2	UTR3	UTR3	Intergenic
chr1	161214168	161214391	ENST00000677358	NDUFS2	UTR5	UTR5	Intergenic
chr1	161214168	161214391	ENST00000677089	NDUFS2	UTR5	UTR5	Intergenic
chr1	161214168	161214391	ENST00000480762	NDUFS2	UTR5	UTR5	Intergenic
chr1	161214168	161214391	ENST00000677745	NDUFS2	UTR5	UTR5	Intergenic
chr1	161214168	161214391	ENST00000678880	NDUFS2	UTR3	UTR3	Intergenic
chr1	161214168	161214391	ENST00000679169	NDUFS2	UTR3	UTR3	Intergenic
chr1	161214168	161214391	ENST00000677837	NDUFS2	UTR3	Intergenic	Intergenic
chr1	161214168	161214391	ENST00000677045	NDUFS2	UTR3	UTR3	Intergenic
chr1	161214168	161214391	ENST00000677063	NDUFS2	UTR3	UTR3	Intergenic
chr1	161214168	161214391	ENST00000678982	NDUFS2	UTR3	UTR3	Intergenic
chr1	161214168	161214391	ENST00000677577	NDUFS2	UTR5	UTR5	UTR5
chr1	161214168	161214391	ENST00000678850	ODUFS2	UTR5	UTR5	Intergenic
chr1	161214168	161214391	ENST00000678783	NDUFS2	LastExon	LastExon	Intergenic
chr1	161214168	161214391	ENST00000677653	NDUFS2	UTR3	UTR3	Intergenic
chr1	161214168	161214391	ENST00000676871	NDUFS2	UTR5	UTR5	Intergenic
chr1	161214168	161214391	ENST00000677050	NDUFS2	UTR5	UTR5	Intergenic
chr1	161214168	161214391	ENST00000679239	NDUFS2	UTR3	UTR3	Intergenic
chr1	161214168	161214391	ENST00000678484	NDUFS2	UTR5	UTR5	Intergenic
chr1	161214168	161214391	ENST00000677916	NDUFS2	UTR5	UTR5	Intergenic
chr1	161214168	161214391	ENST00000677495	NDUFS2	UTR5	UTR5	Intergenic
chr1	161214168	161214391	ENST00000676726	NDUFS2	UTR5	UTR5	Intergenic
chr1	161214168	161214391	ENST00000677657	NDUFS2	UTR5	UTR5	Intergenic
chr1	161214168	161214391	ENST00000493849	NDUFS2	UTR5	UTR5	Intergenic
chr1	161214168	161214391	ENST00000676583	NDUFS2	UTR3	UTR3	Intergenic
chr1	161214168	161214391	ENST00000678328	NDUFS2	UTR5	UTR5	Intergenic
chr1	161214168	161214391	ENST00000677736	NDUFS2	UTR5	UTR5	Intergenic
chr1	161214168	161214391	ENST00000677453	NDUFS2	LastExon	LastExon	UTR3
chr1	161214168	161214391	ENST00000678511	NDUFS2	LastExon	LastExon	Intergenic
chr1	161214168	161214391	ENST00000392179	NDUFS2	UTR3	UTR3	UTR3
chr1	161214168	161214391	ENST00000467295	NDUFS2	UTR5	UTR5	Intergenic
chr1	161214168	161214391	ENST00000496553	NDUFS2	UTR5	UTR5	Intergenic
chr1	161214168	161214391	ENST00000678130	NDUFS2	UTR5	UTR5	Intergenic
chr1	161214168	161214391	ENST00000676991	NDUFS2	UTR5	UTR5	Intergenic
chr1	161214168	161214391	ENST00000367993	NDUFS2	LastExon	LastExon	UTR3
chr1	161214168	161214391	ENST00000679176	NDUFS2	UTR3	UTR3	Intergenic
chr1	161214168	161214391	ENST00000678492	NDUFS2	UTR5	UTR5	UTR5
chr1	161214168	161214391	ENST00000677846	NDUFS2	LastExon	LastExon	Intergenic
chr1	161214168	161214391	ENST00000677807	NDUFS2	UTR5	UTR5	Intergenic
chr1	161214168	161214391	ENST00000678966	NDUFS2	UTR5	UTR5	Intergenic
chr1	161214168	161214391	ENST00000678911	NDUFS2	LastExon	LastExon	Intergenic
chr1	161214168	161214391	ENST00000677809	NDUFS2	UTR5	UTR5	Intergenic
chr1	161214168	161214391	ENST00000678605	NDUFS2	UTR3	UTR3	Intergenic
chr1	161214168	161214391	ENST00000677350	NDUFS2	UTR5	UTR5	Intergenic
chr1	161214168	161214391	ENST00000677081	NDUFS2	UTR3	UTR3	Intergenic
chr1	161214168	161214391	ENST00000679282	NDUFS2	UTR3	UTR3	Intergenic
chr1	161214168	161214391	ENST00000678613	NDUFS2	UTR5	UTR5	Intergenic
chr1	161214168	161214391	ENST00000677925	NDUFS2	UTR5	UTR5	Intergenic
chr1	161214168	161214391	ENST00000677547	NDUFS2	UTR3	UTR3	Intergenic
chr1	161214168	161214391	ENST00000677231	NDUFS2	UTR3	UTR3	Intergenic
chr1	161214168	161214391	ENST00000676535	NDUFS2	UTR5	UTR5	Intergenic
chr1	161214168	161214391	ENST00000677613	NDUFS2	UTR3	UTR3	Intergenic
chr1	161214168	161214391	ENST00000677457	NDUFS2	UTR3	UTR3	Intergenic
chr1	161214168	161214391	ENST00000677138	NDUFS2	UTR3	UTR3	Intergenic
chr1	161214168	161214391	ENST00000678052	NDUFS2	UTR5	UTR5	Intergenic
chr1	161214168	161214391	ENST00000677178	NDUFS2	UTR5	UTR5	Intergenic
chr1	161214168	161214391	ENST00000679215	NDUFS2	UTR5	UTR5	Intergenic
chr1	161214168	161214391	ENST00000678793	NDUFS2	UTR3	UTR3	Intergenic
chr1	161214168	161214391	ENST00000679064	NDUFS2	UTR3	UTR3	Intergenic
chr1	161214168	161214391	ENST00000677579	NDUFS2	UTR3	UTR3	Intergenic
chr1	161214168	161214391	ENST00000677383	NDUFS2	UTR5	UTR5	Intergenic
chr1	161214168	161214391	ENST00000678507	NDUFS2	LastExon	LastExon	Intergenic
chr1	161214168	161214391	ENST00000676653	NDUFS2	UTR5	UTR5	Intergenic
chr1	161214168	161214391	ENST00000676600	NDUFS2	LastExon	LastExon	Intergenic
chr1	161214168	161214391	ENST00000677550	NDUFS2	UTR3	UTR3	Intergenic
chr1	161819636	161819818	ENST00000681036	ATF6	Exon8	Exon8	Exon8
chr1	161819636	161819818	ENST00000681541	ATF6	Exon8	Exon8	Exon8
chr1	161819636	161819818	ENST00000679833	ATF6	Exon8	Exon8	Exon8
chr1	161819636	161819818	ENST00000681557	ATF6	UTR3	UTR3	UTR3
chr1	161819636	161819818	ENST00000681912	ATF6	Exon5	Exon5	Exon5
chr1	161819636	161819818	ENST00000680481	ATF6	UTR3	UTR3	UTR3
chr1	161819636	161819818	ENST00000680180	ATF6	UTR5	UTR5	UTR5
chr1	161819636	161819818	ENST00000681187	ATF6	UTR5	UTR5	UTR5
chr1	161819636	161819818	ENST00000680462	ATF6	Exon8	Exon8	Exon8
chr1	161819636	161819818	ENST00000367942	ATF6	Exon8	Exon8	Exon8
chr1	161819636	161819818	ENST00000681001	ATF6	UTR3	UTR3	UTR3
chr1	161819636	161819818	ENST00000681169	ATF6	Exon7	Exon7	UTR3
chr1	161819636	161819818	ENST00000679886	ATF6	Exon3	Exon3	Exon3
chr1	161819636	161819818	ENST00000681492	ATF6	Exon8	Exon8	Exon8
chr1	161819636	161819818	ENST00000681738	ATF6	Exon8	Exon8	Exon8
chr1	161819636	161819818	ENST00000681801	ATF6	Exon8	Exon8	Exon8
chr1	161819636	161819818	ENST00000681779	ATF6	UTR5	UTR5	UTR5
chr1	161819636	161819818	ENST00000679853	ATF6	Exon8	Exon8	Exon8
chr1	161819636	161819818	ENST00000680688	ATF6	Exon8	Exon8	Exon8
chr1	162384338	162384493	ENST00000458626	C1orf226	UTR3	UTR3	UTR3
chr1	162497850	162498231	ENST00000282169	UHMK1	Intergenic	Intergenic	UTR5
chr1	162497850	162498231	ENST00000489294	UHMK1	UTR5	UTR5	Exon1
chr1	162497850	162498231	ENST00000538489	UHMK1	UTR5	UTR5	Exon1
chr1	162497850	162498231	ENST00000545294	UHMK1	Intron1	Intron1	Intron1
chr1	162499997	162500239	ENST00000282169	UHMK1	UTR5	UTR5	UTR5
chr1	162499997	162500239	ENST00000489294	UHMK1	Exon2	Exon2	Exon2
chr1	162499997	162500239	ENST00000538489	UHMK1	Exon2	Exon2	Exon2
chr1	162499997	162500239	ENST00000545294	UHMK1	Exon2	Exon2	Exon2
chr1	162523541	162523709	ENST00000282169	UHMK1	UTR5	UTR5	UTR5
chr1	162523541	162523709	ENST00000489294	UHMK1	UTR3	UTR3	UTR3
chr1	162523541	162523709	ENST00000538489	UHMK1	UTR3	UTR3	UTR3
chr1	162523541	162523709	ENST00000545294	UHMK1	UTR3	UTR3	UTR3
chr1	162525962	162526371	ENST00000489294	UHMK1	UTR3	UTR3	UTR3
chr1	162525962	162526371	ENST00000538489	UHMK1	UTR3	UTR3	UTR3
chr1	162525962	162526371	ENST00000545294	UHMK1	UTR3	UTR3	UTR3
chr1	165908701	165908958	ENST00000479872	UCK2	UTR5	UTR5	UTR5
chr1	165908701	165908958	ENST00000642653	UCK2	UTR3	UTR3	UTR3
chr1	165908701	165908958	ENST00000367879	UCK2	UTR3	UTR3	UTR3
chr1	165910546	165910777	ENST00000479872	UCK2	UTR5	UTR5	UTR5
chr1	165910546	165910777	ENST00000642653	UCK2	UTR3	UTR3	UTR3
chr1	165910546	165910777	ENST00000367879	UCK2	UTR3	UTR3	UTR3
chr1	165911427	165911600	ENST00000479872	UCK2	UTR5	UTR5	UTR5
chr1	165911427	165911600	ENST00000642653	UCK2	UTR3	UTR3	UTR3
chr1	165911427	165911600	ENST00000367879	UCK2	UTR3	UTR3	UTR3
chr1	168085285	168085489	ENST00000367835	GPR161	UTR3	UTR3	UTR3
chr1	168085285	168085489	ENST00000367836	GPR161	UTR3	UTR3	UTR3
chr1	168085285	168085489	ENST00000478868	GPR161	UTR3	UTR3	UTR3
chr1	168085285	168085489	ENST00000367838	GPR161	UTR3	UTR3	UTR3
chr1	168085285	168085489	ENST00000537209	GPR161	UTR3	UTR3	UTR3
chr1	168085285	168085489	ENST00000546300	GPR161	UTR3	UTR3	UTR3
chr1	168085285	168085489	ENST00000271357	GPR161	UTR3	UTR3	UTR3
chr1	168085285	168085489	ENST00000539777	GPR161	UTR3	UTR3	UTR3
chr1	168085285	168085489	ENST00000682931	GPR161	UTR3	UTR3	UTR3
chr1	168249775	168249948	ENST00000271375	SFT2D2	UTR3	UTR3	UTR3
chr1	169854260	169854420	ENST00000367772	SCYL3	Exon13	Exon13	LastIntron
chr1	169854260	169854420	ENST00000367770	SCYL3	Exon12	Exon12	LastIntron
chr1	169854260	169854420	ENST00000367771	SCYL3	Exon12	Exon12	LastIntron
chr1	172748736	172748905	ENST00000458247	SLC25A38P1	UTR5	UTR5	UTR5
chr1	172749297	172749456	ENST00000458247	SLC25A38P1	UTR5	UTR5	UTR5
chr1	175402124	175402309	ENST00000422274	TNR	Intron1	Intron1	Intron1
chr1	175402124	175402309	ENST00000263525	TNR	Intron5	Intron5	Intron5
chr1	175402124	175402309	ENST00000367674	TNR	Intron4	Intron4	Intron4
chr1	176206701	176207024	ENST00000474194	COP1	UTR5	Exon1	Exon1
chr1	176206701	176207024	ENST00000308769	COP1	Intergenic	Exon1	Exon1
chr1	176206701	176207024	ENST00000649803	COP1	Intergenic	Intergenic	Exon1
chr1	176206701	176207024	ENST00000367669	COP1	UTR5	Exon1	Exon1
chr1	178445517	178445664	ENST00000696607	RASAL2	Intron6	Exon7	Intron7
chr1	178445517	178445664	ENST00000462775	RASAL2	Intron6	Exon7	Intron7
chr1	178445517	178445664	ENST00000696605	RASAL2	Intron8	Exon9	Intron9
chr1	178445517	178445664	ENST00000367649	RASAL2	Intron8	Exon9	Intron9
chr1	179082128	179082312	ENST00000472001	TOR3A	Intergenic	UTR5	UTR5
chr1	179082128	179082312	ENST00000352445	TOR3A	UTR5	UTR5	Exon1
chr1	179082128	179082312	ENST00000483887	TOR3A	UTR5	UTR5	Exon1
chr1	179082128	179082312	ENST00000367627	TOR3A	UTR5	UTR5	Exon1
chr1	179082128	179082312	ENST00000367625	TOR3A	UTR5	UTR5	Exon1
chr1	179099856	179100020	ENST00000502732	ABL2	UTR3	UTR3	UTR3
chr1	179099856	179100020	ENST00000344730	ABL2	UTR3	UTR3	UTR3
chr1	179105664	179105924	ENST00000502732	ABL2	UTR3	UTR3	UTR3
chr1	179105664	179105924	ENST00000344730	ABL2	UTR3	UTR3	UTR3
chr1	179107297	179107570	ENST00000502732	ABL2	UTR3	UTR3	UTR3
chr1	179107297	179107570	ENST00000344730	ABL2	UTR3	UTR3	UTR3
chr1	179117333	179117504	ENST00000662960	ABL2	UTR3	UTR3	UTR3
chr1	179117333	179117504	ENST00000504324	ABL2	UTR3	UTR3	UTR3
chr1	179117333	179117504	ENST00000509520	ABL2	UTR3	UTR3	UTR3
chr1	179117333	179117504	ENST00000668691	ABL2	UTR3	UTR3	UTR3
chr1	179117333	179117504	ENST00000511413	ABL2	Exon8	Exon8	Exon8
chr1	179117333	179117504	ENST00000507173	ABL2	Exon7	Exon7	Exon7
chr1	179117333	179117504	ENST00000367623	ABL2	Exon7	Exon7	Exon7
chr1	179117333	179117504	ENST00000504405	ABL2	Exon7	Exon7	Exon7
chr1	179117333	179117504	ENST00000512653	ABL2	Exon8	Exon8	Exon8
chr1	179117333	179117504	ENST00000502732	ABL2	Exon8	Exon8	Exon8
chr1	179117333	179117504	ENST00000344730	ABL2	Exon8	Exon8	Exon8
chr1	179121706	179121857	ENST00000504324	ABL2	UTR3	UTR3	UTR3
chr1	179121706	179121857	ENST00000509520	ABL2	UTR3	UTR3	UTR3
chr1	179121706	179121857	ENST00000668691	ABL2	UTR3	UTR3	UTR3
chr1	179121706	179121857	ENST00000511413	ABL2	Exon5	Exon5	Exon5
chr1	179121706	179121857	ENST00000507173	ABL2	Exon4	Exon4	Exon4
chr1	179121706	179121857	ENST00000367623	ABL2	Exon4	Exon4	Exon4
chr1	179121706	179121857	ENST00000504405	ABL2	Exon4	Exon4	Exon4
chr1	179121706	179121857	ENST00000512653	ABL2	Exon5	Exon5	Exon5
chr1	179121706	179121857	ENST00000502732	ABL2	Exon5	Exon5	Exon5
chr1	179121706	179121857	ENST00000344730	ABL2	Exon5	Exon5	Exon5
chr1	179882692	179882863	ENST00000531630	TOR1AIP1	Intergenic	Intergenic	Exon1
chr1	179882692	179882863	ENST00000435319	TOR1AIP1	Intergenic	UTR5	UTR5
chr1	179882692	179882863	ENST00000271583	TOR1AIP1	Exon1	Exon1	Exon1
chr1	179882692	179882863	ENST00000606911	TOR1AIP1	Exon1	Exon1	Exon1
chr1	179882692	179882863	ENST00000528443	TOR1AIP1	Exon1	Exon1	Exon1
chr1	180093291	180093513	ENST00000706237	CEP350	UTR5	UTR5	UTR5
chr1	180093291	180093513	ENST00000490141	CEP350	UTR5	UTR5	UTR5
chr1	180093291	180093513	ENST00000705470	CEP350	UTR5	UTR5	UTR5
chr1	180093291	180093513	ENST00000484356	CEP350	UTR5	UTR5	UTR5
chr1	180093291	180093513	ENST00000706262	CEP350	UTR3	UTR3	UTR3
chr1	180093291	180093513	ENST00000706235	CEP350	UTR5	UTR5	UTR5
chr1	180093291	180093513	ENST00000706234	CEP350	Exon34	Exon34	Exon34
chr1	180093291	180093513	ENST00000417046	CEP350	Exon34	Exon34	Exon34
chr1	180093291	180093513	ENST00000429851	CEP350	UTR3	UTR3	UTR3
chr1	180093291	180093513	ENST00000418229	CEP350	UTR3	UTR3	UTR3
chr1	180093291	180093513	ENST00000367607	CEP350	Exon34	Exon34	Exon34
chr1	180093291	180093513	ENST00000490047	CEP350	UTR3	UTR3	UTR3
chr1	180093291	180093513	ENST00000706241	CEP350	UTR3	UTR3	UTR3
chr1	181088776	181090663	ENST00000367577	IER5	UTR5	UTR5	UTR3
chr1	182599150	182599322	ENST00000367558	RGS16	UTR3	UTR3	UTR3
chr1	182860009	182860156	ENST00000477802	DHX9	UTR5	UTR5	UTR5
chr1	182860009	182860156	ENST00000367549	DHX9	Exon12	Exon12	Exon12
chr1	183023388	183024036	ENST00000258341	LAMC1	Intergenic	UTR5	Exon1
chr1	183121748	183121954	ENST00000258341	LAMC1	Exon12	Exon12	Intron12
chr1	183142585	183142944	ENST00000258341	LAMC1	LastExon	LastExon	UTR3
chr1	183553998	183554188	ENST00000495321	SMG7	Intron2	Intron2	Intron2
chr1	183553998	183554188	ENST00000515829	SMG7	UTR3	UTR3	UTR3
chr1	183553998	183554188	ENST00000507469	SMG7	UTR3	UTR3	UTR3
chr1	183553998	183554188	ENST00000347615	SMG7	UTR3	UTR3	Intergenic
chr1	183553998	183554188	ENST00000685780	SMG7	UTR3	UTR3	Intergenic
chr1	183553998	183554188	ENST00000688051	SMG7	UTR3	UTR3	UTR3
chr1	183553998	183554188	ENST00000367537	SMG7	UTR3	UTR3	UTR3
chr1	186427887	186428056	ENST00000660380	PDC-AS1	Intron1	Intron1	Intron1
chr1	186427887	186428056	ENST00000665030	PDC-AS1	Intron1	Intron1	Intron1
chr1	200738997	200739152	ENST00000358823	CAMSAP2	UTR5	UTR5	UTR5
chr1	200739678	200739857	ENST00000236925	CAMSAP2	Intergenic	Intergenic	Exon1
chr1	200739678	200739857	ENST00000413307	CAMSAP2	Intergenic	Intergenic	Exon1
chr1	200739678	200739857	ENST00000358823	CAMSAP2	UTR5	UTR5	Exon1
chr1	201871174	201871333	ENST00000361565	IPO9	Exon19	Exon19	Intron19
chr1	201982674	201982956	ENST00000471105	RNPEP	Intergenic	Intergenic	UTR5
chr1	201982674	201982956	ENST00000492587	RNPEP	Intergenic	Intergenic	Exon1
chr1	201982674	201982956	ENST00000487116	RNPEP	Intergenic	Exon1	Exon1
chr1	201982674	201982956	ENST00000367286	RNPEP	Exon1	Exon1	Exon1
chr1	201982674	201982956	ENST00000295640	RNPEP	Exon1	Exon1	Exon1
chr1	201982674	201982956	ENST00000481780	RNPEP	Intron1	Intron1	Intron1
chr1	202005885	202006145	ENST00000419190	ELF3-AS1	LastIntron	LastIntron	LastIntron
chr1	202005885	202006145	ENST00000471105	RNPEP	UTR5	UTR5	UTR5
chr1	202005885	202006145	ENST00000367286	RNPEP	UTR3	UTR3	UTR3
chr1	202005885	202006145	ENST00000295640	RNPEP	UTR3	UTR3	Intergenic
chr1	202133430	202133700	ENST00000614750	ARL8A	UTR3	UTR3	UTR3
chr1	202133430	202133700	ENST00000272217	ARL8A	UTR3	UTR3	UTR3
chr1	202133430	202133700	ENST00000367282	GPR37L1	UTR3	UTR3	Intergenic
chr1	202134183	202134371	ENST00000614750	ARL8A	UTR3	UTR3	UTR3
chr1	202134183	202134371	ENST00000272217	ARL8A	UTR3	UTR3	UTR3
chr1	202808213	202808423	ENST00000650493	KDM5B	UTR5	Exon1	Exon1
chr1	202808213	202808423	ENST00000648354	KDM5B	Intergenic	Intergenic	Exon1
chr1	202808213	202808423	ENST00000649200	KDM5B	UTR5	Exon1	Exon1
chr1	202808213	202808423	ENST00000650368	KDM5B	UTR5	Exon1	Exon1
chr1	202808213	202808423	ENST00000648958	KDM5B	UTR3	UTR3	UTR3
chr1	202808213	202808423	ENST00000650417	KDM5B	UTR5	Exon1	Exon1
chr1	202808213	202808423	ENST00000648469	KDM5B	UTR5	Exon1	Exon1
chr1	202808213	202808423	ENST00000649770	KDM5B	Intergenic	Exon1	Exon1
chr1	202808213	202808423	ENST00000648056	KDM5B	UTR5	Exon1	Exon1
chr1	202808213	202808423	ENST00000648473	KDM5B	UTR5	Exon1	Exon1
chr1	202808213	202808423	ENST00000650569	KDM5B	Intergenic	Exon1	Exon1
chr1	202808213	202808423	ENST00000367264	KDM5B	UTR5	Exon1	Exon1
chr1	202808213	202808423	ENST00000648338	KDM5B	UTR5	Exon1	Exon1
chr1	202808213	202808423	ENST00000367265	KDM5B	Intergenic	Exon1	Exon1
chr1	202950964	202951124	ENST00000426229	ADIPOR1	UTR5	Exon3	Exon3
chr1	202950964	202951124	ENST00000417068	ADIPOR1	UTR5	Exon3	Exon3
chr1	202950964	202951124	ENST00000367254	ADIPOR1	UTR5	Exon2	Exon2
chr1	202950964	202951124	ENST00000340990	ADIPOR1	UTR5	Exon2	Exon2
chr1	203797624	203798058	ENST00000332127	ZC3H11A	Intron2	Intron2	Intron2
chr1	203797624	203798058	ENST00000367212	ZC3H11A	Intron2	Intron2	Intron2
chr1	203797624	203798058	ENST00000639812	ZC3H11A	UTR5	UTR5	UTR5
chr1	203797624	203798058	ENST00000367214	ZC3H11A	Intron2	Intron2	Intron2
chr1	203797624	203798058	ENST00000638800	ZC3H11A	Intron2	Intron2	Intron2
chr1	203797624	203798058	ENST00000461980	ZC3H11A	LastIntron	LastIntron	LastIntron
chr1	203797624	203798058	ENST00000453771	ZC3H11A	Intron1	Intron1	Intron1
chr1	203797624	203798058	ENST00000432282	ZC3H11A	Intron2	Intron2	Intron2
chr1	203797624	203798058	ENST00000466470	ZC3H11A	LastIntron	LastIntron	LastIntron
chr1	203797624	203798058	ENST00000550078	ZBED6	Exon1	Exon1	Exon1
chr1	203797624	203798058	ENST00000367210	ZC3H11A	Intron1	Intron1	Intron1
chr1	203798437	203799074	ENST00000495527	ZC3H11A	Intergenic	Intergenic	UTR5
chr1	203798437	203799074	ENST00000332127	ZC3H11A	Intron2	Intron2	Intron2
chr1	203798437	203799074	ENST00000367212	ZC3H11A	Intron2	Intron2	Intron2
chr1	203798437	203799074	ENST00000639812	ZC3H11A	UTR5	UTR5	UTR5
chr1	203798437	203799074	ENST00000367214	ZC3H11A	Intron2	Intron2	Intron2
chr1	203798437	203799074	ENST00000638800	ZC3H11A	Intron2	Intron2	Intron2
chr1	203798437	203799074	ENST00000461980	ZC3H11A	LastIntron	LastIntron	LastIntron
chr1	203798437	203799074	ENST00000453771	ZC3H11A	Intron1	Intron1	Intron1
chr1	203798437	203799074	ENST00000432282	ZC3H11A	Intron2	Intron2	Intron2
chr1	203798437	203799074	ENST00000466470	ZC3H11A	LastIntron	LastIntron	LastIntron
chr1	203798437	203799074	ENST00000550078	ZBED6	Exon1	Exon1	Exon1
chr1	203798437	203799074	ENST00000367210	ZC3H11A	Intron1	Intron1	Intron1
chr1	203802257	203802541	ENST00000495527	ZC3H11A	UTR5	UTR5	UTR5
chr1	203802257	203802541	ENST00000332127	ZC3H11A	Intron3	Intron3	Intron3
chr1	203802257	203802541	ENST00000367212	ZC3H11A	Intron3	Intron3	Intron3
chr1	203802257	203802541	ENST00000639812	ZC3H11A	UTR5	UTR5	UTR5
chr1	203802257	203802541	ENST00000367214	ZC3H11A	Intron3	Intron3	Intron3
chr1	203802257	203802541	ENST00000638800	ZC3H11A	UTR5	UTR5	UTR5
chr1	203802257	203802541	ENST00000461980	ZC3H11A	UTR5	Intergenic	Intergenic
chr1	203802257	203802541	ENST00000453771	ZC3H11A	Intron1	Intron1	Intron1
chr1	203802257	203802541	ENST00000432282	ZC3H11A	Intron3	Intron3	Intron3
chr1	203802257	203802541	ENST00000550078	ZBED6	UTR3	UTR3	UTR3
chr1	203802257	203802541	ENST00000367210	ZC3H11A	UTR5	UTR5	UTR5
chr1	203847407	203847629	ENST00000640465	ZC3H11A	UTR5	UTR5	UTR5
chr1	203847407	203847629	ENST00000495527	ZC3H11A	Exon12	Exon12	Exon12
chr1	203847407	203847629	ENST00000332127	ZC3H11A	Exon15	Exon15	Exon15
chr1	203847407	203847629	ENST00000367212	ZC3H11A	Exon15	Exon15	Exon15
chr1	203847407	203847629	ENST00000639812	ZC3H11A	Exon13	Exon13	Exon13
chr1	203847407	203847629	ENST00000367214	ZC3H11A	Exon15	Exon15	Exon15
chr1	203847407	203847629	ENST00000638800	ZC3H11A	UTR3	UTR3	UTR3
chr1	203847407	203847629	ENST00000453771	ZC3H11A	LastExon	LastExon	LastExon
chr1	203847407	203847629	ENST00000550078	ZBED6	UTR3	UTR3	UTR3
chr1	203847407	203847629	ENST00000367210	ZC3H11A	Exon13	Exon13	Exon13
chr1	203852266	203852415	ENST00000640465	ZC3H11A	UTR5	UTR5	UTR5
chr1	203852266	203852415	ENST00000495527	ZC3H11A	UTR3	UTR3	UTR3
chr1	203852266	203852415	ENST00000332127	ZC3H11A	LastExon	LastExon	UTR3
chr1	203852266	203852415	ENST00000367212	ZC3H11A	LastExon	LastExon	UTR3
chr1	203852266	203852415	ENST00000639812	ZC3H11A	LastExon	LastExon	UTR3
chr1	203852266	203852415	ENST00000367214	ZC3H11A	LastExon	LastExon	UTR3
chr1	203852266	203852415	ENST00000638800	ZC3H11A	UTR3	UTR3	UTR3
chr1	203852266	203852415	ENST00000550078	ZBED6	UTR3	UTR3	UTR3
chr1	203852266	203852415	ENST00000367210	ZC3H11A	LastExon	LastExon	UTR3
chr1	204073209	204073704	ENST00000530882	SOX13	UTR5	UTR5	UTR5
chr1	204073209	204073704	ENST00000534185	SOX13	UTR5	UTR5	UTR5
chr1	204073209	204073704	ENST00000367204	SOX13	UTR5	UTR5	UTR5
chr1	204073209	204073704	ENST00000367203	SOX13	UTR5	UTR5	UTR5
chr1	204073209	204073704	ENST00000665939	LINC01633	LastIntron	LastIntron	LastIntron
chr1	204409724	204410073	ENST00000690849	PPP1R15B	Intron1	Intron1	Intron1
chr1	204409724	204410073	ENST00000689921	PPP1R15B	Intron1	Intron1	Intron1
chr1	204409724	204410073	ENST00000367188	PPP1R15B	Exon1	Exon1	Exon1
chr1	204409724	204410073	ENST00000693720	PPP1R15B	Exon1	Exon1	Exon1
chr1	204409724	204410073	ENST00000443515	PPP1R15B-AS1	Intron1	Intron1	Intron1
chr1	204411148	204411715	ENST00000686928	SERTAD4-AS1	Intergenic	UTR5	UTR5
chr1	204411148	204411715	ENST00000690849	PPP1R15B	UTR5	Exon1	Exon1
chr1	204411148	204411715	ENST00000689921	PPP1R15B	UTR5	Exon1	Exon1
chr1	204411148	204411715	ENST00000367188	PPP1R15B	UTR5	Exon1	Exon1
chr1	204411148	204411715	ENST00000693720	PPP1R15B	Intergenic	Exon1	Exon1
chr1	204411148	204411715	ENST00000443515	PPP1R15B-AS1	Intron1	Intron1	Intron1
chr1	204422639	204422844	ENST00000683234	PIK3C2B	UTR3	UTR3	Intergenic
chr1	204422639	204422844	ENST00000684373	PIK3C2B	UTR3	UTR3	UTR3
chr1	204422639	204422844	ENST00000424712	PIK3C2B	UTR3	UTR3	UTR3
chr1	204422639	204422844	ENST00000367187	PIK3C2B	UTR3	UTR3	UTR3
chr1	204422639	204422844	ENST00000443515	PPP1R15B-AS1	Intron1	Intron1	Intron1
chr1	204423017	204423196	ENST00000683234	PIK3C2B	UTR3	UTR3	UTR3
chr1	204423017	204423196	ENST00000684373	PIK3C2B	UTR3	UTR3	UTR3
chr1	204423017	204423196	ENST00000424712	PIK3C2B	UTR3	UTR3	UTR3
chr1	204423017	204423196	ENST00000367187	PIK3C2B	UTR3	UTR3	UTR3
chr1	204423017	204423196	ENST00000443515	PPP1R15B-AS1	Intron1	Intron1	Intron1
chr1	204619633	204619920	ENST00000496057	LRRN2	UTR3	Intergenic	Intergenic
chr1	204619633	204619920	ENST00000367177	LRRN2	LastExon	LastExon	LastExon
chr1	204619633	204619920	ENST00000367176	LRRN2	LastExon	LastExon	LastExon
chr1	204619633	204619920	ENST00000367175	LRRN2	LastExon	LastExon	LastExon
chr1	205146896	205147107	ENST00000367162	DSTYK	UTR3	UTR3	UTR3
chr1	205146896	205147107	ENST00000367161	DSTYK	UTR3	UTR3	UTR3
chr1	205631661	205631813	ENST00000289703	ELK4	UTR5	UTR5	UTR5
chr1	205631661	205631813	ENST00000357992	ELK4	UTR5	UTR5	UTR5
chr1	205631661	205631813	ENST00000616704	ELK4	UTR5	UTR5	UTR5
chr1	205790929	205791226	ENST00000484228	SLC41A1	UTR3	UTR3	UTR3
chr1	205790929	205791226	ENST00000367137	SLC41A1	UTR3	UTR3	UTR3
chr1	205790929	205791226	ENST00000468057	SLC41A1	UTR3	UTR3	UTR3
chr1	206684950	206685295	ENST00000294981	MAPKAPK2	UTR5	UTR5	Exon1
chr1	206684950	206685295	ENST00000367103	MAPKAPK2	UTR5	UTR5	Exon1
chr1	206733389	206733539	ENST00000367103	MAPKAPK2	UTR3	UTR3	UTR3
chr1	206734036	206734270	ENST00000367103	MAPKAPK2	UTR3	UTR3	UTR3
chr1	208026902	208027070	ENST00000483048	PLXNA2	UTR3	UTR3	UTR3
chr1	208026902	208027070	ENST00000367033	PLXNA2	UTR3	UTR3	UTR3
chr1	208033308	208033482	ENST00000367033	PLXNA2	Exon28	Exon28	Intron28
chr1	208210273	208210427	ENST00000460870	PLXNA2	UTR3	UTR3	UTR3
chr1	208210273	208210427	ENST00000367033	PLXNA2	Exon3	Exon3	Intron3
chr1	208217176	208217384	ENST00000367033	PLXNA2	Exon2	Exon2	Exon2
chr1	208243836	208244245	ENST00000486969	PLXNA2	UTR3	UTR3	UTR3
chr1	208243836	208244245	ENST00000367033	PLXNA2	UTR5	UTR5	UTR5
chr1	209615165	209615340	ENST00000367030	LAMB3	LastExon	UTR3	UTR3
chr1	209615165	209615340	ENST00000391911	LAMB3	LastExon	UTR3	UTR3
chr1	209615165	209615340	ENST00000356082	LAMB3	LastExon	UTR3	UTR3
chr1	209625726	209625987	ENST00000367030	LAMB3	Exon14	Exon14	Exon14
chr1	209625726	209625987	ENST00000391911	LAMB3	Exon13	Exon13	Exon13
chr1	209625726	209625987	ENST00000356082	LAMB3	Exon14	Exon14	Exon14
chr1	211578279	211578464	ENST00000367001	SLC30A1	Exon1	Exon1	Exon1
chr1	211941358	211941565	ENST00000440600	INTS7	UTR3	Intergenic	Intergenic
chr1	211941358	211941565	ENST00000366992	INTS7	UTR3	UTR3	UTR3
chr1	211941358	211941565	ENST00000366993	INTS7	UTR3	UTR3	UTR3
chr1	211941358	211941565	ENST00000366994	INTS7	UTR3	UTR3	UTR3
chr1	211941358	211941565	ENST00000469606	INTS7	UTR3	UTR3	UTR3
[truncated: 18,456 more rows]
