# Supplementary material for: LSM12 promotes the lung squamous cell carcinoma progression through mediating alternative splicing of ARRB1
Source: Commun Biol. 2025 May 27;8:814. doi: 10.1038/s42003-025-08193-7 (PMC12116798; doi:10.1038/s42003-025-08193-7)
Supplement: Supplementary file 5 — Supplementary data 3 [file 42003_2025_8193_MOESM5_ESM.xlsx]

## Sheet: sheet1
SE (skipped exon)							RI (retained intron)							A5SS (alternative 5′ splice site)									A3SS (alternative 3′ splice site)									MXE (mutually exclusive exon)
GeneID	Symbol	EXON-Start_0base	EXON-End	PValue	IncLevelDifference		GeneID	Symbol	riEXON-Start_0base	riEXON-End	PValue	IncLevelDifference		GeneID	Symbol	longEXON-Start_0base	longEXON-End	shortEXON-Start	shortEXON-End	PValue	IncLevelDifference		GeneID	Symbol	longEXON-Start_0base	longEXON-End	shortEXON-Start	shortEXON-End	PValue	IncLevelDifference		GeneID	Symbol	1stEXON-Start_0base	1stEXON-End	2ndEXON-Start_0base	2ndEXON-End	PValue	IncLevelDifference
ENSG00000271254	NA	21056	21159	1	0.157		ENSG00000291050	TEKT4P2	9068355	9069599	1	0.046		ENSG00000278932	NA	9325070	9325823	9325070	9325223	1	0.2		ENSG00000291050	TEKT4P2	9068355	9069599	9068355	9068659	1	-0.052		ENSG00000291050	TEKT4P2	9075114	9075341	9077485	9077714	1	0.194
ENSG00000271254	NA	21056	21159	1	-0.53		ENSG00000291050	TEKT4P2	9069444	9070444	1	-0.378		ENSG00000205930	C21orf62-AS1	32772149	32772320	32772149	32772308	1	1		ENSG00000291050	TEKT4P2	9069444	9069626	9069444	9069599	1	0.364		ENSG00000215386	MIR99AHG	16257392	16257454	16391613	16391685	1	-0.171
ENSG00000271254	NA	27336	27439	1	-0.115		ENSG00000291050	TEKT4P2	9069444	9070444	1	-0.417		ENSG00000237484	LINC01684	24438252	24438443	24438252	24438433	1	1		ENSG00000291050	TEKT4P2	9069444	9069722	9069444	9069599	1	0.382		ENSG00000215386	MIR99AHG	16521718	16521816	16535033	16535709	1	0.137
ENSG00000271254	NA	27336	27439	0.0268056	0.044		ENSG00000291050	TEKT4P2	9069444	9070444	1	-0.413		ENSG00000160223	ICOSLG	44238447	44238824	44238539	44238824	1	-0.309		ENSG00000291050	TEKT4P2	9070213	9070444	9070213	9070436	1	0.667		ENSG00000215386	MIR99AHG	16537378	16537439	16589352	16589540	1	-0.088
ENSG00000276345	NA	7321	7404	0.0186728	-0.113		ENSG00000278932	NA	9325014	9325823	1	0.333		ENSG00000182670	TTC3	37197881	37198025	37197881	37198016	0.61807	0.037		ENSG00000278932	NA	9368208	9368911	9368667	9368911	1	0.125		ENSG00000215386	MIR99AHG	16537378	16537439	16594339	16594454	1	-0.275
ENSG00000275993	NA	6119719	6120001	0.884042	-0.023		ENSG00000160223	ICOSLG	44226833	44230089	1	0.667		ENSG00000159131	GART	33528514	33528604	33528518	33528604	1	-0.006		ENSG00000278932	NA	9368465	9368911	9368667	9368911	1	0.291		ENSG00000182670	TTC3	37157160	37157214	37158130	37158203	1	0.3
ENSG00000275993	NA	6120486	6120718	1	-0.002		ENSG00000160223	ICOSLG	44238447	44238824	1	-0.556		ENSG00000159267	HLCS	36947332	36948287	36948165	36948287	0.270933	0.085		ENSG00000237945	LINC00649	33969236	33969598	33969240	33969598	1	0.085		ENSG00000159131	GART	33505973	33506104	33509782	33509920	0.608854	0.025
ENSG00000275895	NA	6495992	6496080	1	0.143		ENSG00000182670	TTC3	37087832	37088346	0.420679	0.01		ENSG00000160285	LSS	46222629	46222738	46222662	46222738	0.835975	-0.006		ENSG00000160223	ICOSLG	44236866	44237217	44236866	44237065	1	0.334		ENSG00000155313	USP25	15833347	15833548	15842397	15842540	0.0219101	0.19
ENSG00000281903	LINC02246	14853273	14853431	1	0.417		ENSG00000182670	TTC3	37201439	37203080	1	-0.022		ENSG00000183570	PCBP3	45668873	45669032	45668873	45668952	5.09625e-06	-0.2		ENSG00000185437	SH3BGR	39462374	39462560	39462379	39462560	1	1		ENSG00000159267	HLCS	36938831	36938994	36947332	36948287	0.537336	0.021
ENSG00000142173	COL6A2	46122107	46122158	1	0.055		ENSG00000160294	MCM3AP	46246306	46246886	0.211115	0.007		ENSG00000183570	PCBP3	45668873	45669032	45668873	45668952	1	0.15		ENSG00000160255	ITGB2	44910283	44910415	44910283	44910372	1	-0.218		ENSG00000159267	HLCS	36946008	36946154	36947332	36948287	0.891592	0.011
ENSG00000142173	COL6A2	46125265	46125311	0.69069	0.013		ENSG00000160285	LSS	46188445	46191235	1	-0.188		ENSG00000183570	PCBP3	45913950	45914094	45913950	45914025	0.00586229	-0.033		ENSG00000159131	GART	33539170	33539356	33539170	33539323	1	0.003		ENSG00000159267	HLCS	36946008	36946154	36948165	36948287	0.728703	-0.003
ENSG00000291050	TEKT4P2	9069153	9069341	1	-0.272		ENSG00000154734	ADAMTS1	26839874	26840562	0.663411	0.051		ENSG00000186866	POFUT2	45283351	45283527	45283382	45283527	0.000779681	0.066		ENSG00000159131	GART	33539170	33539356	33539170	33539323	1	-0.008		ENSG00000160285	LSS	46222629	46222738	46227551	46227690	0.34519	-0.053
ENSG00000291050	TEKT4P2	9069444	9069599	1	-0.145		ENSG00000185917	SETD4	36034540	36036251	1	-0.097		ENSG00000186866	POFUT2	45283351	45283527	45283382	45283527	0.0354774	0.2		ENSG00000160305	DIP2A	46511416	46511614	46511428	46511614	0.32638	-0.047		ENSG00000160285	LSS	46222662	46222738	46227551	46227690	0.0098855	0.036
ENSG00000291050	TEKT4P2	9069444	9069626	1	-0.163		ENSG00000141959	PFKL	44313912	44316339	1	0.003		ENSG00000186866	POFUT2	45283351	45283527	45283382	45283527	1	-0.094		ENSG00000159267	HLCS	36756541	36756980	36756541	36756755	1	0.005		ENSG00000183570	PCBP3	45668873	45668952	45755416	45755452	0.14652	0.136
ENSG00000291050	TEKT4P2	9069444	9069722	1	-0.239		ENSG00000141959	PFKL	44319350	44320147	0.00587347	-0.011		ENSG00000160207	HSF2BP	43633262	43633421	43633271	43633421	1	0.066		ENSG00000183570	PCBP3	45929916	45929995	45929919	45929995	0.0534821	-0.096		ENSG00000183570	PCBP3	45735391	45735429	45849960	45850095	1.58908e-08	0.12
ENSG00000291050	TEKT4P2	9075114	9075341	1	-0.575		ENSG00000141959	PFKL	44319350	44321875	1	-0.062		ENSG00000235123	DSCAM-AS1	40383082	40383584	40383082	40383455	1	-0.197		ENSG00000183570	PCBP3	45929916	45929995	45929919	45929995	1	0.169		ENSG00000183570	PCBP3	45735391	45735429	45849960	45850095	0.813784	-0.002
ENSG00000291050	TEKT4P2	9075114	9075341	1	-0.6		ENSG00000141959	PFKL	44319350	44321875	1	-0.004		ENSG00000160209	PDXK	43732138	43732647	43732138	43732442	1	-0.564		ENSG00000183570	PCBP3	45929916	45929995	45929919	45929995	0.341936	0.097		ENSG00000183570	PCBP3	45913950	45914025	45917587	45917629	9.45094e-07	0.174
ENSG00000291050	TEKT4P2	9077485	9077714	1	-0.417		ENSG00000141959	PFKL	44324855	44326060	1	-0.387		ENSG00000184900	SUMO3	44808996	44809118	44809046	44809118	1	-0.001		ENSG00000183570	PCBP3	45940029	45940199	45940036	45940199	1	-0.011		ENSG00000183570	PCBP3	45913950	45914025	45917587	45917629	6.06637e-09	0.27
ENSG00000291050	TEKT4P2	9077485	9077714	1	-0.667		ENSG00000241837	ATP5PO	33906448	33907453	1	-0.333		ENSG00000184900	SUMO3	44813861	44814104	44813975	44814104	1	0.002		ENSG00000186866	POFUT2	45263927	45267713	45263927	45265635	0.00101852	0.054		ENSG00000160191	PDE9A	42686191	42686262	42687916	42687994	0.938757	0.011
ENSG00000278932	NA	9325582	9325823	1	0.15		ENSG00000156261	CCT8	29066715	29067071	1	-0.004		ENSG00000166979	EVA1C	32501414	32501495	32501414	32501486	0.822185	-0.006		ENSG00000182871	COL18A1	45505834	45505966	45505837	45505966	1	0.099		ENSG00000160191	PDE9A	42698967	42699011	42732069	42732124	1	0.017
ENSG00000278932	NA	9325604	9325823	1	0.15		ENSG00000138942	RNF185	31204488	31207013	1	-0.001		ENSG00000166979	EVA1C	32501414	32501538	32501414	32501486	0.256871	0.137		ENSG00000185917	SETD4	36058815	36058973	36058815	36058924	1	0.198		ENSG00000160191	PDE9A	42731769	42731949	42732069	42732124	0.100276	-0.008
ENSG00000278932	NA	9331230	9331290	1	-0.471		ENSG00000185133	INPP5J	31133609	31134696	1	-0.5		ENSG00000166979	EVA1C	32501414	32501538	32501414	32501495	0.111445	0.026		ENSG00000185917	SETD4	36058815	36058973	36058815	36058924	1	-0.04		ENSG00000154727	GABPA	25745209	25745354	25749035	25749120	0.00330811	0.304
ENSG00000237484	LINC01684	24441168	24441353	1	1		ENSG00000198832	SELENOM	31105929	31107533	0.022661	0.008		ENSG00000157557	ETS2	38819502	38819871	38819502	38819766	1	0.004		ENSG00000160216	AGPAT3	43967868	43968115	43967945	43968115	1	0.185		ENSG00000185917	SETD4	36048307	36048396	36053582	36053620	1	0.227
ENSG00000229425	NA	15383028	15383173	1	1		ENSG00000070371	CLTCL1	19196265	19196656	1	0.113		ENSG00000141959	PFKL	44319350	44320147	44319350	44319415	1	-0.002		ENSG00000160209	PDXK	43743668	43743807	43743723	43743807	1	0.006		ENSG00000160208	RRP1B	43669883	43669966	43672307	43672365	0.000231626	0.213
ENSG00000229425	NA	15394472	15394506	1	0.737		ENSG00000182944	EWSR1	29288605	29291599	0.396394	-0.037		ENSG00000141959	PFKL	44324855	44326060	44324855	44324917	1	-0.001		ENSG00000141959	PFKL	44313912	44316339	44316243	44316339	1	-0.002		ENSG00000184900	SUMO3	44808996	44809118	44813975	44814104	1	0.001
ENSG00000229425	NA	15400497	15400549	1	0.333		ENSG00000182944	EWSR1	29288605	29291599	0.305869	-0.055		ENSG00000241837	ATP5PO	33906448	33907453	33907340	33907453	1	0		ENSG00000141959	PFKL	44325731	44326060	44325960	44326060	0.713441	-0.014		ENSG00000184900	SUMO3	44809046	44809118	44813975	44814104	0.0463424	-0.091
ENSG00000229425	NA	15441225	15441348	1	0.5		ENSG00000182944	EWSR1	29298732	29299280	0.576994	-0.199		ENSG00000241837	ATP5PO	33915135	33915724	33915651	33915724	1	-0.1		ENSG00000241837	ATP5PO	33903455	33903656	33903455	33903639	1	0.001		ENSG00000265590	CFAP298-TCP10L	32607648	32607716	32609837	32610005	0.0672576	-0.104
ENSG00000215386	MIR99AHG	16257392	16257454	1	-0.138		ENSG00000182944	EWSR1	29298732	29299851	0.986921	0.06		ENSG00000159086	PAXBP1	32755212	32755353	32755229	32755353	0.0276795	0.171		ENSG00000156304	SCAF4	31685048	31685240	31685048	31685174	0.017645	-0.159		ENSG00000166979	EVA1C	32495026	32495170	32501414	32501495	0.858199	-0.013
ENSG00000215386	MIR99AHG	16257392	16257454	1	-0.32		ENSG00000291064	RPL23AP7	50783765	50784072	1	-0.052		ENSG00000291299	NA	23686789	23686995	23686837	23686995	1	-0.827		ENSG00000156304	SCAF4	31696568	31696750	31696568	31696736	1	-0.006		ENSG00000141959	PFKL	44311005	44311083	44312104	44312294	0.0294187	0.062
ENSG00000215386	MIR99AHG	16391613	16391685	1	0.17		ENSG00000291064	RPL23AP7	50788749	50789354	1	-0.12		ENSG00000138942	RNF185	31196935	31197157	31196935	31196990	0.885989	-0.026		ENSG00000182944	EWSR1	29273737	29273864	29273740	29273864	0.0350625	-0.051		ENSG00000156273	BACH1	29218860	29218926	29270356	29270456	1	-0.558
ENSG00000215386	MIR99AHG	16391613	16391685	1	0.199		ENSG00000291064	RPL23AP7	50788749	50789186	1	0.024		ENSG00000070371	CLTCL1	19201328	19201493	19201390	19201493	0.0311919	0.125		ENSG00000182944	EWSR1	29291561	29291599	29291564	29291599	0.36294	-0.045		ENSG00000241837	ATP5PO	33907340	33907453	33909081	33909211	0.00601328	-0.089
ENSG00000215386	MIR99AHG	16521718	16521816	1	0.023		ENSG00000100201	DDX17	38487878	38492115	2.53876e-07	-0.039		ENSG00000182944	EWSR1	29288605	29288786	29288605	29288755	1	-0.028		ENSG00000291064	RPL23AP7	50788749	50789186	50788894	50789186	1	0.026		ENSG00000243927	MRPS6	34102834	34102908	34125340	34125480	1	0.006
ENSG00000215386	MIR99AHG	16535033	16535709	1	-0.368		ENSG00000100097	LGALS1	37678375	37678654	0.734033	-0.014		ENSG00000182944	EWSR1	29288605	29291599	29288605	29288755	1	-0.005		ENSG00000100097	LGALS1	37676855	37677065	37676985	37677065	1	0.041		ENSG00000243927	MRPS6	34103496	34103519	34125340	34125480	1	0.009
ENSG00000215386	MIR99AHG	16537378	16537439	1	0.213		ENSG00000100099	HPS4	26463916	26464826	1	-0.017		ENSG00000182944	EWSR1	29288605	29291599	29288605	29288786	0.591896	0		ENSG00000100083	GGA1	37613023	37613191	37613118	37613191	1	-0.047		ENSG00000138942	RNF185	31182968	31183066	31187046	31187270	0.000525453	0.028
ENSG00000215386	MIR99AHG	16537378	16537439	1	-0.128		ENSG00000100099	HPS4	26463916	26466262	0.677799	0.022		ENSG00000228315	GUSBP11	23686830	23686995	23686837	23686995	1	-0.787		ENSG00000100083	GGA1	37613023	37613191	37613118	37613191	1	-0.099		ENSG00000138942	RNF185	31195468	31195581	31196935	31197157	0.00212451	-0.034
ENSG00000215386	MIR99AHG	16589352	16589467	1	0.04		ENSG00000100099	HPS4	26463916	26466262	1	-0.167		ENSG00000228315	GUSBP11	23690231	23690356	23690235	23690356	1	-0.38		ENSG00000100099	HPS4	26466225	26468623	26466225	26466262	1	-0.008		ENSG00000138942	RNF185	31196935	31196990	31201497	31201615	0.164986	-0.047
ENSG00000215386	MIR99AHG	16589352	16589540	1	0.667		ENSG00000100099	HPS4	26465454	26466262	1	-0.025		ENSG00000228315	GUSBP11	23694118	23695517	23695172	23695517	1	-0.043		ENSG00000100099	HPS4	26470718	26470922	26470718	26470813	0.524407	-0.057		ENSG00000159873	CCDC117	28773724	28773778	28780947	28781172	0.0701294	0.133
ENSG00000215386	MIR99AHG	16589352	16589540	1	0.106		ENSG00000100099	HPS4	26466225	26468623	0.111626	-0.102		ENSG00000291064	RPL23AP7	50783763	50784021	50783763	50783864	1	-0.196		ENSG00000253352	TUG1	30972854	30973601	30972923	30973601	1	-0.032		ENSG00000182944	EWSR1	29288605	29288786	29288986	29289062	1	-0.002
ENSG00000215386	MIR99AHG	16589352	16589557	1	0.036		ENSG00000100395	L3MBTL2	41217122	41219536	0.00217557	0.035		ENSG00000291064	RPL23AP7	50783765	50784072	50783765	50784021	1	-0.045		ENSG00000185339	TCN2	30612872	30613042	30612884	30613042	1	-0.109		ENSG00000228315	GUSBP11	23695172	23695517	23700725	23700845	1	-0.158
ENSG00000215386	MIR99AHG	16594339	16594454	1	0.012		ENSG00000100395	L3MBTL2	41227088	41227869	0.380823	-0.02		ENSG00000291064	RPL23AP7	50788749	50788802	50788749	50788798	1	0.198		ENSG00000100395	L3MBTL2	41213850	41214026	41213892	41214026	1	0.014		ENSG00000100401	RANGAP1	41261445	41261580	41264663	41264843	0.0124501	0.113
ENSG00000215386	MIR99AHG	16594339	16594454	1	0.409		ENSG00000100325	ASCC2	29793359	29793676	0.547261	-0.035		ENSG00000100401	RANGAP1	41285543	41286187	41285985	41286187	0.0339144	0.032		ENSG00000099953	MMP11	23781787	23782483	23782367	23782483	1	-0.107		ENSG00000100393	EP300	41141047	41141222	41146738	41146816	0.000485188	-0.186
ENSG00000215386	MIR99AHG	16619448	16619562	1	-0.879		ENSG00000185686	PRAME	22556811	22557580	0.779635	-0.026		ENSG00000100083	GGA1	37616921	37617048	37616921	37616997	1	-0.003		ENSG00000099953	MMP11	23782225	23782483	23782367	23782483	1	-0.057		ENSG00000196588	MRTFA	40423535	40423685	40424205	40424381	0.936577	0.018
ENSG00000278903	NA	6323873	6324086	1	0.5		ENSG00000185686	PRAME	22556811	22557580	1	-0.018		ENSG00000100099	HPS4	26465454	26466262	26466225	26466262	1	-0.011		ENSG00000250479	CHCHD10	23766127	23766296	23766127	23766275	1	0.019		ENSG00000100201	DDX17	38495795	38495937	38498084	38498150	0.45759	0.015
ENSG00000226496	LINC00323	41147348	41147499	1	-0.889		ENSG00000185686	PRAME	22556811	22557580	1	0.834		ENSG00000100099	HPS4	26483673	26483783	26483764	26483783	1	-0.557		ENSG00000185686	PRAME	22556811	22556930	22556811	22556909	0.957409	-0.022		ENSG00000100101	NA	37713209	37713411	37715762	37715934	0.6865	0.026
ENSG00000160223	ICOSLG	44236866	44237217	1	0.334		ENSG00000099957	P2RX6	21026010	21026329	1	-0.012		ENSG00000100099	HPS4	26483744	26483846	26483764	26483846	1	-0.321		ENSG00000185686	PRAME	22556811	22556977	22556811	22556909	0.613467	-0.051		ENSG00000100083	GGA1	37624968	37625076	37625796	37625949	0.663418	0.03
ENSG00000160223	ICOSLG	44238447	44238488	1	0.5		ENSG00000099957	P2RX6	21026419	21028008	1	0.015		ENSG00000100395	L3MBTL2	41217122	41219536	41217122	41217202	1	-0.005		ENSG00000185686	PRAME	22556811	22557086	22556811	22556909	0.589249	-0.07		ENSG00000100099	HPS4	26465454	26465551	26466050	26466104	0.0684914	-0.064
ENSG00000160223	ICOSLG	44238447	44238824	1	0.667		ENSG00000100242	SUN2	38740266	38741050	1	0.083		ENSG00000100325	ASCC2	29834441	29834550	29834488	29834550	1	-0.318		ENSG00000185686	PRAME	22556811	22556977	22556811	22556930	1	-0.057		ENSG00000100099	HPS4	26476992	26477136	26479264	26479355	0.00418261	0.194
ENSG00000160223	ICOSLG	44238539	44238824	1	1		ENSG00000100242	SUN2	38740266	38741050	1	-0.061		ENSG00000100325	ASCC2	29834441	29834550	29834488	29834550	0.677308	0.018		ENSG00000185686	PRAME	22556811	22557086	22556811	22556930	1	-0.088		ENSG00000184979	USP18	18170752	18170920	18173149	18173281	0.651947	0.038
ENSG00000160223	ICOSLG	44238724	44238824	1	1		ENSG00000100242	SUN2	38750897	38751373	1	0.008		ENSG00000100242	SUN2	38740888	38741050	38741006	38741050	1	-0.015		ENSG00000100227	POLDIP3	42601969	42602107	42601969	42602056	1	-0.004		ENSG00000185339	TCN2	30612872	30613042	30614348	30614501	1	-0.038
ENSG00000280071	NA	5127897	5127950	0.114186	-0.018		ENSG00000100350	FOXRED2	36505895	36507040	0.130548	-0.141		ENSG00000100241	SBF1	50455478	50455582	50455480	50455582	1	0.007		ENSG00000251322	SHANK3	50705375	50706152	50706071	50706152	0.002776	-0.068		ENSG00000100325	ASCC2	29800990	29801110	29801993	29802208	0.0068395	-0.161
ENSG00000275464	NA	5143221	5143292	1	-0.006		ENSG00000100241	SBF1	50446805	50447453	1	-0.012		ENSG00000100241	SBF1	50459469	50460159	50459951	50460159	1	-0.002		ENSG00000100211	CBY1	38670766	38670989	38670883	38670989	0.605994	-0.05		ENSG00000100325	ASCC2	29827476	29827600	29832244	29832342	3.14696e-05	0.086
ENSG00000185437	SH3BGR	39499822	39499915	1	-0.061		ENSG00000100241	SBF1	50446805	50447453	1	-0.001		ENSG00000100241	SBF1	50459951	50460159	50459969	50460159	1	0.001		ENSG00000099957	P2RX6	21017920	21018060	21017988	21018060	1	0.144		ENSG00000100325	ASCC2	29827476	29827600	29833540	29833614	0.0504465	0.103
ENSG00000185437	SH3BGR	39499822	39499915	1	-0.057		ENSG00000100241	SBF1	50446805	50447609	1	0		ENSG00000100241	SBF1	50461946	50462119	50462007	50462119	1	-0.004		ENSG00000099957	P2RX6	21026010	21026329	21026251	21026329	1	-0.084		ENSG00000100325	ASCC2	29832244	29832342	29833540	29833614	0.585076	-0.022
ENSG00000185437	SH3BGR	39508997	39509027	1	-0.25		ENSG00000100241	SBF1	50447521	50448444	1	0.001		ENSG00000100241	SBF1	50467531	50467690	50467540	50467690	0.0738924	0.019		ENSG00000100242	SUN2	38754641	38754706	38754641	38754690	1	0.127		ENSG00000100325	ASCC2	29832244	29832342	29834441	29834550	1	0.017
ENSG00000185437	SH3BGR	39508997	39509027	1	-0.308		ENSG00000100241	SBF1	50448232	50448650	0.628248	-0.084		ENSG00000206140	TMEM191C	21468943	21469027	21468943	21469003	1	0.183		ENSG00000100350	FOXRED2	36493632	36493803	36493632	36493798	1	0.001		ENSG00000100227	POLDIP3	42587505	42587572	42591954	42592084	0.874002	0.022
ENSG00000185437	SH3BGR	39511679	39511809	1	-0.053		ENSG00000100241	SBF1	50448232	50448650	1	0.002		ENSG00000100139	MICALL1	37927410	37927826	37927410	37927820	1	-0.023		ENSG00000186951	PPARA	46198341	46198591	46198344	46198591	1	-0.21		ENSG00000099957	P2RX6	21026010	21026076	21026251	21026329	1	-0.06
ENSG00000156299	TIAM1	31202907	31203012	1	-0.064		ENSG00000100241	SBF1	50454511	50454944	1	0.008		ENSG00000100129	EIF3L	37851279	37851561	37851279	37851490	1	-0.002		ENSG00000100241	SBF1	50446805	50447240	50446805	50447201	1	-0.002		ENSG00000100241	SBF1	50459254	50459392	50459469	50459666	2.39381e-07	-0.176
ENSG00000156299	TIAM1	31225725	31225950	0.000692957	0.054		ENSG00000100241	SBF1	50454511	50454944	1	0.01		ENSG00000099991	CABIN1	24098013	24098192	24098013	24098105	0.559386	-0.013		ENSG00000100241	SBF1	50448232	50448444	50448232	50448433	1	-0.006		ENSG00000100241	SBF1	50459254	50459410	50459469	50460159	1.56754e-05	-0.146
ENSG00000156299	TIAM1	31276731	31276908	1.42794e-06	0.328		ENSG00000100241	SBF1	50454511	50454944	1	0.005		ENSG00000161179	YDJC	21629542	21629761	21629601	21629761	0.0695134	0.087		ENSG00000100241	SBF1	50454511	50454725	50454511	50454706	1	0.009		ENSG00000133460	SLC2A11	23883771	23883873	23883873	23884024	1	-0.319
ENSG00000160255	ITGB2	44908073	44908182	1	-0.031		ENSG00000100241	SBF1	50454813	50455142	1	0.006		ENSG00000188130	MAPK12	50256787	50256964	50256934	50256964	7.97779e-06	0.115		ENSG00000100241	SBF1	50454511	50454742	50454511	50454706	1	0.001		ENSG00000133460	SLC2A11	23883771	23883873	23883948	23884024	1	-0.113
ENSG00000182670	TTC3	37090232	37090286	0.152693	0.03		ENSG00000100241	SBF1	50454813	50455409	0.299133	0.015		ENSG00000128159	TUBGCP6	50220191	50221874	50220250	50221874	1	0.054		ENSG00000100241	SBF1	50454511	50454742	50454511	50454725	0.907158	-0.003		ENSG00000100228	RAB36	23153032	23153134	23155967	23156032	1	-0.031
ENSG00000182670	TTC3	37090541	37090589	0.0365251	0.109		ENSG00000100241	SBF1	50455015	50455409	1	0.227		ENSG00000183765	CHEK2	28730419	28730548	28730455	28730548	1	0.341		ENSG00000100241	SBF1	50455015	50455142	50455015	50455130	1	-0.006		ENSG00000100207	TCF20	42179608	42179702	42209650	42215341	0.014113	0.091
ENSG00000182670	TTC3	37094004	37094090	1	0.01		ENSG00000100241	SBF1	50455480	50456395	1	0.004		ENSG00000183765	CHEK2	28741768	28741820	28741781	28741820	1	0.03		ENSG00000100241	SBF1	50455223	50455409	50455223	50455391	0.145533	0.012		ENSG00000100139	MICALL1	37919035	37919178	37921971	37922426	0.127267	0.147
ENSG00000182670	TTC3	37129002	37129063	0.439348	-0.034		ENSG00000100241	SBF1	50456491	50457111	1	-0.025		ENSG00000100209	HSCB	28743881	28743978	28743881	28743923	1	0.003		ENSG00000100241	SBF1	50456491	50456673	50456491	50456668	0.851363	-0.01		ENSG00000100129	EIF3L	37855564	37855644	37858678	37858740	0.454464	-0.024
ENSG00000182670	TTC3	37148545	37148647	1	-0.014		ENSG00000100241	SBF1	50456491	50457111	1	-0.001		ENSG00000100209	HSCB	28744614	28744709	28744614	28744704	0.213879	0.081		ENSG00000100241	SBF1	50456491	50457111	50456491	50456673	3.38946e-05	-0.357		ENSG00000100129	EIF3L	37877673	37878171	37886764	37886845	2.75451e-06	-0.109
ENSG00000182670	TTC3	37150819	37150884	0.0310961	0.017		ENSG00000100241	SBF1	50456491	50459392	1	-0.005		ENSG00000100209	HSCB	28744614	28744709	28744614	28744704	1	0.14		ENSG00000100241	SBF1	50456491	50459392	50456491	50456673	1	0.003		ENSG00000248751	NA	30288705	30288776	30292772	30292851	0.593615	0.122
ENSG00000182670	TTC3	37152950	37153277	1	-0.006		ENSG00000100241	SBF1	50456491	50459392	1	0		ENSG00000100138	SNU13	41687721	41688327	41688078	41688327	1	-0.489		ENSG00000100241	SBF1	50459254	50459410	50459254	50459392	1	-0.006		ENSG00000186575	NF2	29661204	29661339	29664989	29665064	0.426627	-0.066
ENSG00000182670	TTC3	37157160	37157214	1	0.748		ENSG00000100241	SBF1	50459469	50460159	1	0.003		ENSG00000100413	POLR3H	41532603	41532745	41532658	41532745	0.0558141	0.026		ENSG00000100241	SBF1	50460533	50460712	50460533	50460685	1	-0.005		ENSG00000186575	NF2	29664989	29665064	29668332	29668446	0.0243295	-0.173
ENSG00000182670	TTC3	37157160	37157214	1.51323e-05	0.114		ENSG00000100241	SBF1	50459469	50460159	1	0.017		ENSG00000100124	ANKRD54	37832957	37833206	37833158	37833206	1	0.021		ENSG00000100241	SBF1	50461158	50461286	50461158	50461275	1	-0.001		ENSG00000099991	CABIN1	24050824	24050974	24054872	24055159	0.0256405	-0.174
ENSG00000182670	TTC3	37158130	37158203	1	0		ENSG00000100241	SBF1	50460533	50461286	1	-0.082		ENSG00000205593	DENND6B	50313813	50314272	50314206	50314272	1	-0.065		ENSG00000100241	SBF1	50461946	50462119	50461946	50462107	1	-0.005		ENSG00000099991	CABIN1	24164399	24164563	24165529	24165626	0.0113582	0.171
ENSG00000182670	TTC3	37158130	37158203	1	0.134		ENSG00000100241	SBF1	50460533	50461286	1	-0.003		ENSG00000100150	DEPDC5	31797599	31797703	31797599	31797699	1	0.045		ENSG00000100241	SBF1	50462204	50462473	50462204	50462470	0.0619627	0.009		ENSG00000133424	LARGE1	33283201	33283348	33304228	33304507	0.626749	-0.057
ENSG00000182670	TTC3	37192111	37192213	1	-0.017		ENSG00000100241	SBF1	50461795	50462119	1	0.004		ENSG00000100150	DEPDC5	31905983	31906094	31905983	31906066	1	0.017		ENSG00000100241	SBF1	50462558	50462714	50462558	50462682	1	-0.006		ENSG00000133424	LARGE1	33304228	33304507	33316084	33316248	0.158793	0.099
ENSG00000182670	TTC3	37197881	37198016	1	-0.032		ENSG00000100241	SBF1	50461795	50462119	1	-0.018		ENSG00000100372	SLC25A17	40797253	40797336	40797283	40797336	1	-0.727		ENSG00000100241	SBF1	50462558	50462717	50462558	50462682	1	-0.002		ENSG00000133424	LARGE1	33316084	33316248	33337645	33337801	0.59549	-0.047
ENSG00000182670	TTC3	37197881	37198025	1	-0.011		ENSG00000100241	SBF1	50463282	50464441	0.871734	-0.008		ENSG00000099917	MED15	20537116	20537215	20537116	20537204	0.675179	0.004		ENSG00000100241	SBF1	50462558	50462717	50462558	50462714	1	0.006		ENSG00000133424	LARGE1	33337645	33337801	33381918	33382044	0.231355	0.154
ENSG00000243646	IL10RB	33276595	33276753	0.360031	-0.015		ENSG00000100241	SBF1	50465960	50466258	1	-0.01		ENSG00000183878	UTY	13355002	13355398	13355374	13355398	1	-0.008		ENSG00000100241	SBF1	50465000	50465129	50465000	50465125	1	-0.002		ENSG00000133424	LARGE1	33564847	33565019	33604434	33604558	0.0102624	0.163
ENSG00000159131	GART	33505560	33505702	1	-0.004		ENSG00000100241	SBF1	50465960	50466258	0.119644	-0.007		ENSG00000183878	UTY	13355002	13355398	13355374	13355398	1	-0.077		ENSG00000100241	SBF1	50465214	50465340	50465214	50465328	1	0.01		ENSG00000133424	LARGE1	33604434	33604558	33626243	33626326	2.09083e-05	0.355
ENSG00000159131	GART	33505973	33506104	1	-0.009		ENSG00000100241	SBF1	50467337	50467693	1	0.29		ENSG00000012817	KDM5D	19708243	19708423	19708321	19708423	0.167331	-0.044		ENSG00000100241	SBF1	50465960	50466043	50465960	50465998	1	-0.012		ENSG00000198911	SREBF2	41877228	41877421	41877941	41878123	1	0.008
ENSG00000159131	GART	33509782	33509920	1	-0.001		ENSG00000100241	SBF1	50467337	50467693	1	0.007		ENSG00000012817	KDM5D	19715583	19715739	19715614	19715739	1	0.707		ENSG00000100241	SBF1	50465960	50466074	50465960	50465998	1	-0.003		ENSG00000198911	SREBF2	41877228	41877421	41877941	41878123	0.137016	-0.044
ENSG00000159131	GART	33530758	33530884	1	-0.212		ENSG00000100241	SBF1	50467337	50467693	0.148663	0.076		ENSG00000130254	SAFB2	5616127	5616335	5616131	5616335	1.70173e-05	-0.103		ENSG00000100241	SBF1	50465960	50466258	50465960	50466074	0.000674379	-0.038		ENSG00000198911	SREBF2	41877941	41878123	41878658	41878758	1	0.004
ENSG00000159131	GART	33531488	33531557	0.113647	0.006		ENSG00000100241	SBF1	50467531	50467923	0.897825	-0.004		ENSG00000181027	FKRP	46746056	46746090	46746056	46746086	1	-0.068		ENSG00000100241	SBF1	50466349	50466513	50466349	50466482	1	0.001		ENSG00000198911	SREBF2	41899236	41899553	41900019	41900122	1	0.169
ENSG00000159131	GART	33539170	33539323	1	-0.006		ENSG00000100241	SBF1	50467531	50467923	1	0.002		ENSG00000181027	FKRP	46747233	46747305	46747233	46747294	1	-0.492		ENSG00000100241	SBF1	50467337	50467448	50467337	50467443	0.665273	0.002		ENSG00000188130	MAPK12	50248365	50248472	50248661	50248751	0.0700144	-0.219
ENSG00000159131	GART	33539170	33539356	1	-0.004		ENSG00000100241	SBF1	50467531	50467923	1	0.007		ENSG00000090372	STRN4	46721985	46722340	46722241	46722340	0.64664	-0.022		ENSG00000100241	SBF1	50467531	50467690	50467531	50467611	0.2973	-0.012		ENSG00000188130	MAPK12	50248661	50248751	50248830	50248890	0.0233072	-0.214
ENSG00000160305	DIP2A	46490599	46490719	1	-0.019		ENSG00000133460	SLC2A11	23882758	23884024	1	0.111		ENSG00000187994	RINL	38876330	38876781	38876692	38876781	1	0.153		ENSG00000100241	SBF1	50467531	50467693	50467531	50467611	0.889196	-0.007		ENSG00000188130	MAPK12	50256787	50256964	50257081	50257193	0.000612941	-0.071
ENSG00000160305	DIP2A	46504360	46504489	5.14863e-05	-0.13		ENSG00000133460	SLC2A11	23883771	23884429	1	0.3		ENSG00000104960	PTOV1	49850734	49851096	49850734	49850955	1	-0.449		ENSG00000100241	SBF1	50467531	50467693	50467531	50467690	0.000863194	0.128		ENSG00000188130	MAPK12	50256934	50256964	50257081	50257193	0.446444	-0.036
ENSG00000160305	DIP2A	46538482	46538602	1	0.002		ENSG00000187860	CCDC157	30370325	30371727	1	0.75		ENSG00000167468	GPX4	1105185	1105280	1105185	1105274	1	-0.006		ENSG00000133460	SLC2A11	23875116	23875241	23875120	23875241	0.415203	0.2		ENSG00000100084	HIRA	19351357	19351446	19359335	19359484	0.00119702	0.191
ENSG00000160294	MCM3AP	46251528	46251682	1	0.005		ENSG00000206140	TMEM191C	21467893	21468431	1	-0.06		ENSG00000099817	POLR2E	1093903	1095375	1095258	1095375	0.401215	-0.011		ENSG00000133460	SLC2A11	23877384	23877869	23877720	23877869	1	0.091		ENSG00000100084	HIRA	19353995	19354118	19355759	19355865	0.784619	0.008
ENSG00000160294	MCM3AP	46264116	46264217	1	-0.007		ENSG00000206140	TMEM191C	21469273	21469534	1	0.49		ENSG00000076662	ICAM3	10334159	10334408	10334228	10334408	1	0.002		ENSG00000133460	SLC2A11	23882458	23882646	23882494	23882646	1	0.014		ENSG00000183765	CHEK2	28695709	28695873	28696900	28696987	0.0254863	0.214
ENSG00000160294	MCM3AP	46270400	46270563	1	-0.005		ENSG00000206140	TMEM191C	21469493	21469933	1	0.048		ENSG00000073008	PVR	44658741	44658900	44658741	44658765	0.0919793	-0.05		ENSG00000133460	SLC2A11	23883873	23884024	23883948	23884024	1	0.5		ENSG00000183765	CHEK2	28724564	28724923	28724976	28725124	1	0.003
ENSG00000160294	MCM3AP	46280496	46280575	1	-0.009		ENSG00000100299	ARSA	50622753	50625464	1	-0.01		ENSG00000105677	TMEM147	35546671	35547029	35546671	35546808	0.0029654	-0.048		ENSG00000100221	JOSD1	38699802	38700618	38699802	38700123	1	-0.004		ENSG00000183765	CHEK2	28724885	28724923	28724976	28725124	1	0.014
ENSG00000142168	SOD1	31663789	31663886	0.0109631	-0.015		ENSG00000100299	ARSA	50626590	50627406	1	-0.356		ENSG00000236144	TMEM147-AS1	35544111	35545515	35545318	35545515	1	0.184		ENSG00000187860	CCDC157	30365943	30366248	30365989	30366248	1	-0.016		ENSG00000100209	HSCB	28744614	28744704	28745863	28746008	0.248923	0.062
ENSG00000142168	SOD1	31663789	31663886	1	-0.002		ENSG00000100299	ARSA	50627555	50628170	1	-0.132		ENSG00000130529	TRPM4	49182577	49182922	49182577	49182867	1	-0.138		ENSG00000206140	TMEM191C	21468314	21468431	21468353	21468431	1	0.24		ENSG00000100209	HSCB	28744614	28744709	28745863	28746008	0.251773	0.066
ENSG00000142168	SOD1	31666448	31666518	0.857066	-0.011		ENSG00000025770	NCAPH2	50523016	50523472	1.58713e-06	-0.057		ENSG00000270011	ZNF559-ZNF177	9337795	9338017	9337795	9337858	1	0.068		ENSG00000254413	CHKB-CPT1B	50571374	50571539	50571374	50571533	1	0.013		ENSG00000100209	HSCB	28745863	28746008	28751240	28751288	0.0997254	-0.088
ENSG00000142168	SOD1	31666448	31666518	1	-0.001		ENSG00000161179	YDJC	21629009	21629407	1	-0.108		ENSG00000267254	ZNF790-AS1	36823730	36823821	36823730	36823812	1	0.155		ENSG00000025770	NCAPH2	50522497	50522569	50522500	50522569	0.275815	-0.039		ENSG00000100418	DESI1	41607261	41607331	41607839	41607861	0.0373374	0.095
ENSG00000155313	USP25	15777903	15778027	0.366173	0.02		ENSG00000161179	YDJC	21629307	21629761	0.6814	0.034		ENSG00000267106	ZNF561-AS1	9626783	9627806	9626783	9626860	1	0.465		ENSG00000100207	TCF20	42168608	42168736	42168608	42168703	1	-0.183		ENSG00000184164	CRELD2	49919229	49919312	49919729	49919840	0.0216275	0.141
ENSG00000155313	USP25	15799756	15799843	1	0.021		ENSG00000161179	YDJC	21629009	21629761	0.0623195	0.086		ENSG00000005007	UPF1	18852986	18853104	18852986	18853071	0.039498	0.046		ENSG00000248751	NA	30286015	30286142	30286015	30286098	1	-0.057		ENSG00000184164	CRELD2	49923233	49923317	49924359	49924455	0.186427	0.112
ENSG00000155313	USP25	15808808	15808885	0.0248133	0.057		ENSG00000188130	MAPK12	50255614	50256199	1	-0.286		ENSG00000127616	SMARCA4	11025421	11025619	11025421	11025508	0.903981	-0.01		ENSG00000248751	NA	30286824	30286951	30286824	30286948	0.143574	0.082		ENSG00000015475	BID	17743802	17744013	17750104	17750174	0.0243848	-0.034
ENSG00000155313	USP25	15811136	15811210	0.0691249	0.018		ENSG00000128159	TUBGCP6	50217917	50218402	0.164914	-0.088		ENSG00000089335	ZNF302	34677638	34678103	34677638	34677856	1	-0.308		ENSG00000138867	GUCD1	24540437	24543100	24540437	24543097	0.00895232	0.075		ENSG00000284431	NA	40401592	40401675	40402138	40402205	0.86797	-0.014
ENSG00000155313	USP25	15824038	15824166	1	-0.015		ENSG00000128159	TUBGCP6	50219287	50219791	1	-0.047		ENSG00000089335	ZNF302	34677646	34677856	34677646	34677796	1	0.584		ENSG00000100162	CENPM	41945224	41945389	41945224	41945304	0.584876	0.009		ENSG00000100031	GGT1	24607953	24608023	24609961	24610033	0.402514	0.015
ENSG00000155313	USP25	15833347	15833548	0.354229	0.074		ENSG00000128159	TUBGCP6	50219956	50221874	1	0.096		ENSG00000167555	ZNF528	52397871	52397904	52397871	52397900	1	-0.5		ENSG00000242259	C22orf39	19440885	19444390	19440885	19441694	0.915978	-0.036		ENSG00000100031	GGT1	24609964	24610033	24610249	24610336	1	-0.06
ENSG00000155313	USP25	15842397	15842540	1	-0.005		ENSG00000170638	TRABD	50197822	50198186	0.114585	-0.196		ENSG00000160193	WDR4	42873550	42873691	42873602	42873691	1	-0.012		ENSG00000128159	TUBGCP6	50218188	50218402	50218188	50218370	1	0.011		ENSG00000100124	ANKRD54	37832957	37833109	37833158	37833206	0.00232337	-0.28
ENSG00000155313	USP25	15849776	15849872	0.106194	0.093		ENSG00000184702	SEPTIN5	19721821	19722339	0.00153233	0.025		ENSG00000160193	WDR4	42873550	42873691	42873602	42873691	0.466102	-0.027		ENSG00000128159	TUBGCP6	50219956	50221874	50219956	50220015	1	-0.089		ENSG00000100239	PPP6R2	50388985	50389111	50391866	50392015	0.0267278	-0.057
ENSG00000159267	HLCS	36756541	36756755	1	-0.02		ENSG00000184208	C22orf46	41693462	41698136	0.500851	0.113		ENSG00000130816	DNMT1	10135438	10135852	10135735	10135852	1	-0.002		ENSG00000170638	TRABD	50197822	50198186	50198074	50198186	1	-0.007		ENSG00000100150	DEPDC5	31897481	31897653	31901741	31901802	0.394282	-0.105
ENSG00000159267	HLCS	36756541	36756980	1	-0.037		ENSG00000100417	PMM1	41583958	41584372	1	0.008		ENSG00000130816	DNMT1	10137075	10137280	10137084	10137280	6.94587e-08	-0.306		ENSG00000215012	RTL10	19846145	19852486	19846145	19847389	1	0.007		ENSG00000100372	SLC25A17	40779008	40779125	40792524	40792676	0.124526	0.048
ENSG00000159267	HLCS	36765011	36765172	1	-0.015		ENSG00000183506	PI4KAP2	21477996	21478694	1	0.006		ENSG00000130816	DNMT1	10142027	10142220	10142079	10142220	1	0.006		ENSG00000184702	SEPTIN5	19720548	19720666	19720641	19720666	1	-0.007		ENSG00000100372	SLC25A17	40779008	40779125	40792524	40792676	1	0.005
ENSG00000159267	HLCS	36938831	36938994	1	-0.011		ENSG00000075275	CELSR1	46361173	46364251	0.0539268	-0.017		ENSG00000130816	DNMT1	10166591	10166685	10166597	10166685	0.709895	-0.082		ENSG00000184702	SEPTIN5	19721821	19721957	19721832	19721957	0.259701	0.047		ENSG00000100372	SLC25A17	40784512	40784604	40792524	40792676	1	0.008
ENSG00000159267	HLCS	36938831	36938994	0.656871	-0.038		ENSG00000182902	SLC25A18	17579744	17581159	1	-0.002		ENSG00000261824	LINC00662	27746020	27746340	27746080	27746340	1	0.061		ENSG00000093009	CDC45	19494473	19494602	19494506	19494602	1	-0.355		ENSG00000100372	SLC25A17	40792524	40792676	40794513	40794580	0.0525748	0.08
ENSG00000159267	HLCS	36946008	36946154	0.66794	-0.05		ENSG00000100031	GGT1	24610249	24610531	1	-0.005		ENSG00000261824	LINC00662	27746020	27746340	27746097	27746340	1	0.02		ENSG00000093009	CDC45	19516780	19516893	19516813	19516893	1	-0.208		ENSG00000100347	SAMM50	43963069	43963226	43963285	43963396	1	0.009
ENSG00000159267	HLCS	36946008	36946154	0.0288263	0.148		ENSG00000100031	GGT1	24610249	24610531	0.153711	-0.037		ENSG00000261824	LINC00662	27746080	27746340	27746097	27746340	1	-0.165		ENSG00000093009	CDC45	19516780	19516893	19516816	19516893	0.793508	-0.016		ENSG00000248405	PRR5-ARHGAP8	44714590	44714671	44725243	44725292	1	0.133
ENSG00000159267	HLCS	36947332	36948287	0.168694	-0.11		ENSG00000100031	GGT1	24628080	24628388	1	0.001		ENSG00000232677	LINC00665	36326052	36327225	36326481	36327225	1	-0.756		ENSG00000093009	CDC45	19516813	19516893	19516816	19516893	0.359643	0.024		ENSG00000248405	PRR5-ARHGAP8	44731729	44731821	44732250	44732391	0.00895566	0.251
ENSG00000159267	HLCS	36947332	36948287	0.0919224	0.074		ENSG00000100014	SPECC1L	24321287	24322918	0.604612	-0.003		ENSG00000232677	LINC00665	36326052	36327225	36326996	36327225	1	-0.2		ENSG00000183765	CHEK2	28695126	28695242	28695126	28695209	0.0723056	0.112		ENSG00000054611	TBC1D22A	46797443	46797620	46878652	46878723	0.586923	0.03
ENSG00000159267	HLCS	36947332	36948287	0.0306969	-0.325		ENSG00000099992	TBC1D10A	30293650	30294110	1	-0.011		ENSG00000232677	LINC00665	36326481	36327225	36326996	36327225	1	-0.182		ENSG00000100417	PMM1	41583958	41584372	41583958	41584058	1.45739e-12	-0.126		ENSG00000054611	TBC1D22A	46913333	46913446	46974289	46974399	1	0.004
ENSG00000159267	HLCS	36948165	36948287	0.142994	0.096		ENSG00000100359	SGSM3	40407016	40407328	0.709959	0.02		ENSG00000090013	BLVRB	40457498	40458244	40458154	40458244	1	0.001		ENSG00000183506	PI4KAP2	21476001	21476764	21476001	21476160	1	-0.065		ENSG00000198089	SFI1	31602211	31602293	31603743	31603819	1	-0.028
ENSG00000160285	LSS	46196201	46196267	0.437674	0.067		ENSG00000100359	SGSM3	40407016	40407568	0.100488	0.049		ENSG00000090013	BLVRB	40457498	40458244	40458173	40458244	8.67066e-05	0.278		ENSG00000183506	PI4KAP2	21486799	21486975	21486799	21486927	1	-0.015		ENSG00000198089	SFI1	31602606	31602785	31604868	31604945	0.0941725	-0.232
ENSG00000160285	LSS	46208250	46208301	1	-0.004		ENSG00000100359	SGSM3	40408793	40409372	0.285242	0.016		ENSG00000090013	BLVRB	40458154	40458244	40458173	40458244	0.338228	0.018		ENSG00000015475	BID	17739348	17740176	17739348	17739488	1	0.002		ENSG00000198089	SFI1	31602606	31602785	31604868	31606430	0.557594	-0.041
ENSG00000160285	LSS	46215179	46215298	1	-0.008		ENSG00000100359	SGSM3	40408932	40409372	0.573406	-0.22		ENSG00000090013	BLVRB	40458173	40458545	40458380	40458545	0.772282	0.027		ENSG00000100335	MIEF1	39509337	39509571	39509421	39509571	0.655525	-0.064		ENSG00000198089	SFI1	31613141	31613216	31613353	31613530	1	0.081
ENSG00000160285	LSS	46219475	46219572	1	0.009		ENSG00000100359	SGSM3	40408932	40409372	1	0.007		ENSG00000160392	C19orf47	40341785	40341890	40341838	40341890	1	0.048		ENSG00000100335	MIEF1	39512231	39512494	39512317	39512494	0.493836	-0.047		ENSG00000185721	DRG1	31400619	31400743	31411011	31411081	0.00228932	0.172
ENSG00000160285	LSS	46222629	46222738	1	-0.004		ENSG00000231711	LINC00899	46042573	46043699	1	-0.143		ENSG00000104859	CLASRP	45057749	45057898	45057749	45057882	1	0.015		ENSG00000189306	RRP7A	42516010	42516296	42516010	42516136	1	0.005		ENSG00000099917	MED15	20553144	20553174	20554935	20554995	1	-0.008
ENSG00000160285	LSS	46222662	46222738	1	-0.007		ENSG00000100124	ANKRD54	37832957	37833206	0.477515	-0.014		ENSG00000104859	CLASRP	45068014	45068058	45068014	45068054	0.060705	-0.105		ENSG00000100031	GGT1	24609961	24610033	24609964	24610033	0.789083	0.027		ENSG00000099917	MED15	20553144	20553174	20554935	20555148	0.0344319	0.09
ENSG00000160285	LSS	46227551	46227690	1	-0.01		ENSG00000205593	DENND6B	50313813	50314272	1	-0.123		ENSG00000142230	SAE1	47130888	47131112	47130888	47131028	0.827185	0.008		ENSG00000100031	GGT1	24610249	24610531	24610357	24610531	0.704564	-0.031		ENSG00000099917	MED15	20575112	20575232	20582610	20582747	0.000891187	0.095
ENSG00000183570	PCBP3	45668873	45668952	0.00987729	-0.099		ENSG00000198089	SFI1	31604868	31606430	0.225333	-0.025		ENSG00000105486	LIG1	48120166	48121322	48121169	48121322	0.0412538	0.024		ENSG00000100031	GGT1	24610249	24610531	24610454	24610531	1	0		ENSG00000092377	TBL1Y	6978212	6978243	6995803	6995898	1	0.406
ENSG00000183570	PCBP3	45668873	45668952	0.00114211	-0.193		ENSG00000198089	SFI1	31618114	31618547	1	0.059		ENSG00000105486	LIG1	48143877	48143963	48143882	48143963	1	0.016		ENSG00000100031	GGT1	24610357	24610531	24610454	24610531	1	0		ENSG00000092377	TBL1Y	6978212	6978243	6995803	6995898	1	0.041
ENSG00000183570	PCBP3	45668873	45669032	3.49298e-06	-0.153		ENSG00000099917	MED15	20554935	20555148	0.620619	-0.004		ENSG00000142227	EMP3	48327520	48327623	48327520	48327561	1	-0.002		ENSG00000100031	GGT1	24609961	24610033	24609964	24610033	1	0.011		ENSG00000183878	UTY	13358463	13358553	13359087	13359222	0.748938	0.015
ENSG00000183570	PCBP3	45668873	45669032	0.000887834	-0.211		ENSG00000012817	KDM5D	19706440	19706863	0.852011	-0.03		ENSG00000142227	EMP3	48327520	48327664	48327520	48327561	1	-0.011		ENSG00000100031	GGT1	24610249	24610531	24610357	24610531	1	0.006		ENSG00000183878	UTY	13358463	13358619	13359087	13359222	0.781058	0.055
ENSG00000183570	PCBP3	45728675	45728748	0.836923	-0.002		ENSG00000181027	FKRP	46748514	46748884	1	0.255		ENSG00000142227	EMP3	48327520	48327664	48327520	48327623	1	0.005		ENSG00000100031	GGT1	24610249	24610531	24610454	24610531	1	-0.002		ENSG00000129824	RPS4Y1	2845645	2845743	2854599	2854771	0.0101936	-0.085
ENSG00000183570	PCBP3	45735391	45735429	1	0.009		ENSG00000090372	STRN4	46721985	46722340	1	0.004		ENSG00000077312	SNRPA	40757331	40757504	40757331	40757441	0.874533	-0.009		ENSG00000100031	GGT1	24610357	24610531	24610454	24610531	1	-0.001		ENSG00000129824	RPS4Y1	2854599	2854771	2865087	2865245	0.592601	0.01
ENSG00000183570	PCBP3	45735391	45735429	1	-0.014		ENSG00000076928	ARHGEF1	41892024	41892373	1	0.001		ENSG00000188493	C19orf54	40742398	40742770	40742514	40742770	1	0.042		ENSG00000100031	GGT1	24610413	24610531	24610454	24610531	0.0937358	-0.085		ENSG00000099725	PRKY	7325905	7326169	7341114	7341234	0.538838	0.035
ENSG00000183570	PCBP3	45735391	45735429	5.38413e-05	-0.105		ENSG00000167604	NFKBID	35896725	35897058	1	0.048		ENSG00000188493	C19orf54	40742398	40742770	40742576	40742770	1	0.037		ENSG00000100031	GGT1	24611074	24611245	24611077	24611245	0.163781	-0.064		ENSG00000012817	KDM5D	19739527	19739662	19741317	19741488	0.00403664	-0.179
ENSG00000183570	PCBP3	45735391	45735429	1	-0.014		ENSG00000129351	ILF3	10681218	10682192	2.57608e-09	-0.149		ENSG00000188493	C19orf54	40742514	40742770	40742576	40742770	1	0.052		ENSG00000100031	GGT1	24627409	24627619	24627431	24627619	0.421682	-0.011		ENSG00000012817	KDM5D	19741317	19741488	19741734	19741857	0.00116536	-0.176
ENSG00000183570	PCBP3	45735391	45735429	1	-0.012		ENSG00000129351	ILF3	10683916	10685765	4.75848e-06	-0.073		ENSG00000188493	C19orf54	40742398	40742770	40742514	40742770	1	0.218		ENSG00000099992	TBC1D10A	30304530	30304651	30304530	30304630	1	0.007		ENSG00000100196	KDELR3	38474522	38474623	38479592	38479751	0.210257	0.065
ENSG00000183570	PCBP3	45735391	45735429	0.909749	0.043		ENSG00000129351	ILF3	10683916	10685765	0.682057	-0.014		ENSG00000188493	C19orf54	40742398	40742770	40742576	40742770	1	0.1		ENSG00000100359	SGSM3	40409249	40409372	40409339	40409372	0.0812204	0.006		ENSG00000076928	ARHGEF1	41897314	41897326	41897945	41897982	1	-0.05
ENSG00000183570	PCBP3	45735391	45735429	1	0.009		ENSG00000104824	HNRNPL	38840095	38840559	0.794172	-0.033		ENSG00000188493	C19orf54	40742514	40742770	40742576	40742770	1	0.117		ENSG00000100105	PATZ1	31328786	31328924	31328786	31328859	1	0.201		ENSG00000076928	ARHGEF1	41897314	41897326	41897945	41898113	1	0.078
ENSG00000183570	PCBP3	45744230	45744337	1	1		ENSG00000187994	RINL	38876330	38876781	1	0		ENSG00000105397	TYK2	10353527	10354234	10354041	10354234	0.82059	-0.027		ENSG00000100124	ANKRD54	37833683	37833755	37833683	37833750	0.617187	0.025		ENSG00000076928	ARHGEF1	41904948	41905036	41905174	41905261	0.0989342	-0.115
ENSG00000183570	PCBP3	45744230	45744337	0.318987	0.125		ENSG00000187994	RINL	38876330	38876781	1	-0.513		ENSG00000126453	BCL2L12	49669023	49669164	49669023	49669115	1	0.009		ENSG00000100124	ANKRD54	37838499	37838598	37838499	37838593	0.00352346	0.188		ENSG00000269547	NA	38944968	38945104	38946471	38946567	0.0361004	-0.236
ENSG00000183570	PCBP3	45744230	45744337	2.39253e-13	0.27		ENSG00000104960	PTOV1	49860267	49860742	1	-0.006		ENSG00000126453	BCL2L12	49669023	49669164	49669023	49669115	1	0.041		ENSG00000100239	PPP6R2	50419345	50419462	50419348	50419462	0.0103173	0.035		ENSG00000105559	PLEKHA4	48839204	48839263	48841148	48841310	1	0.5
ENSG00000183570	PCBP3	45744230	45744337	1	0.011		ENSG00000099817	POLR2E	1093903	1095375	1	0.001		ENSG00000076944	STXBP2	7647161	7647511	7647161	7647247	1	-0.045		ENSG00000100239	PPP6R2	50439697	50439857	50439700	50439857	0.0749004	-0.109		ENSG00000105559	PLEKHA4	48857421	48857496	48858859	48859139	1	-0.54
ENSG00000183570	PCBP3	45744230	45744337	8.82888e-10	0.098		ENSG00000161847	RAVER1	10320654	10320951	1	-0.015		ENSG00000105355	PLIN3	4847690	4847890	4847816	4847890	0.336911	0.005		ENSG00000100239	PPP6R2	50440800	50441026	50440821	50441026	0.519986	0.032		ENSG00000099817	POLR2E	1091791	1091907	1093903	1094078	1	-0.006
ENSG00000183570	PCBP3	45755416	45755452	0.000789306	-0.202		ENSG00000161847	RAVER1	10320654	10320951	0.899139	0.043		ENSG00000160439	RDH13	55047104	55047488	55047386	55047488	1	0.015		ENSG00000100239	PPP6R2	50444198	50445090	50444202	50445090	1	0.001		ENSG00000161847	RAVER1	10323374	10323566	10328641	10329111	0.0121526	0.15
ENSG00000183570	PCBP3	45755416	45755452	1	-0.023		ENSG00000073008	PVR	44657761	44661323	0.0342323	-0.181		ENSG00000105640	RPL18A	17861292	17861472	17861292	17861307	1	0		ENSG00000205593	DENND6B	50316565	50316712	50316565	50316626	1	0.192		ENSG00000073008	PVR	44657761	44657910	44658741	44658900	0.142725	0.065
ENSG00000183570	PCBP3	45755416	45755452	0.00043847	-0.17		ENSG00000073008	PVR	44659509	44661323	1	-0.083		ENSG00000197766	CFD	859663	859765	859663	859744	1	0.009		ENSG00000100150	DEPDC5	31836971	31837155	31836998	31837155	0.0140762	-0.278		ENSG00000105677	TMEM147	35545887	35545957	35546525	35546585	0.790172	0.037
ENSG00000183570	PCBP3	45755416	45755452	1	-0.431		ENSG00000105677	TMEM147	35546671	35547029	0.000124439	0.014		ENSG00000181896	ZNF101	19677863	19677990	19677863	19677986	0.181521	0.144		ENSG00000100150	DEPDC5	31836971	31837155	31837093	31837155	1	0.02		ENSG00000105677	TMEM147	35545887	35545957	35546525	35546585	0.000546869	0.222
ENSG00000183570	PCBP3	45755416	45755452	2.04682e-07	-0.214		ENSG00000105677	TMEM147	35546671	35547240	1	-0.08		ENSG00000089639	GMIP	19642534	19642619	19642536	19642619	1	0.307		ENSG00000100150	DEPDC5	31836998	31837155	31837093	31837155	1	0.014		ENSG00000105677	TMEM147	35546525	35546585	35546671	35547029	0.0020116	-0.191
ENSG00000183570	PCBP3	45755416	45755452	1	0.277		ENSG00000105677	TMEM147	35546671	35547240	0.0852417	0.011		ENSG00000175221	MED16	868410	868499	868415	868499	1	0.22		ENSG00000100150	DEPDC5	31873171	31873332	31873254	31873332	1	-0.008		ENSG00000130529	TRPM4	49166040	49166215	49168259	49168423	0.535224	0.126
ENSG00000183570	PCBP3	45755416	45755452	0.00261539	-0.321		ENSG00000130529	TRPM4	49211163	49211834	1	0.028		ENSG00000249115	HAUS5	35614034	35614231	35614034	35614059	1	0.017		ENSG00000100150	DEPDC5	31876086	31876265	31876156	31876265	1	-0.041		ENSG00000130529	TRPM4	49190695	49190773	49196439	49196874	0.000293411	-0.434
ENSG00000183570	PCBP3	45849960	45850095	1	-0.003		ENSG00000167460	TPM4	16088026	16089120	1	-0.001		ENSG00000130669	PAK4	39168229	39168312	39168229	39168302	1	-0.333		ENSG00000100307	CBX7	39134400	39134752	39134400	39134473	1	-0.021		ENSG00000270011	ZNF559-ZNF177	9333014	9333113	9337795	9337858	1	-0.089
ENSG00000183570	PCBP3	45849960	45850095	1	-0.002		ENSG00000005007	UPF1	18865288	18865778	1	0		ENSG00000130669	PAK4	39168229	39168312	39168229	39168302	1	0.076		ENSG00000099917	MED15	20554935	20555148	20555076	20555148	1	0.001		ENSG00000270011	ZNF559-ZNF177	9333014	9333113	9337795	9338017	1	-0.5
ENSG00000183570	PCBP3	45858680	45858810	7.05531e-05	-0.03		ENSG00000142002	DPP9	4684662	4685771	0.803555	0.005		ENSG00000125734	GPR108	6735539	6735704	6735621	6735704	0.106693	0.013		ENSG00000183878	UTY	13358463	13358619	13358463	13358553	1	0.102		ENSG00000270011	ZNF559-ZNF177	9364861	9364948	9371609	9371752	1	0.277
ENSG00000183570	PCBP3	45869207	45869324	0.102952	0.019		ENSG00000130816	DNMT1	10139675	10140328	3.10005e-07	-0.055		ENSG00000105642	KCNN1	17989715	17989843	17989715	17989818	1	-0.481		ENSG00000183878	UTY	13358463	13358619	13358463	13358553	1	-0.53		ENSG00000198453	ZNF568	36976326	36976367	36979003	36979126	1	-0.086
ENSG00000183570	PCBP3	45869207	45869324	0.735994	-0.057		ENSG00000130816	DNMT1	10139675	10140328	1	-0.2		ENSG00000130159	ECSIT	11507701	11508048	11507990	11508048	0.0187282	-0.034		ENSG00000012817	KDM5D	19709450	19710260	19709450	19709809	0.532059	0.01		ENSG00000198453	ZNF568	36976326	36976367	36991175	36991299	1	-0.139
ENSG00000183570	PCBP3	45900590	45900623	1	-0.005		ENSG00000130816	DNMT1	10141104	10142220	0.004248	-0.013		ENSG00000239382	ALKBH6	36013000	36013089	36013020	36013089	1	0.25		ENSG00000012817	KDM5D	19715822	19716111	19715822	19716004	0.00213204	-0.041		ENSG00000142002	DPP9	4715528	4715726	4719202	4719324	1	0.589
ENSG00000183570	PCBP3	45909354	45909486	1	-0.005		ENSG00000130816	DNMT1	10141104	10142220	0.0042129	0.035		ENSG00000239382	ALKBH6	36013000	36013089	36013020	36013089	1	0.006		ENSG00000042753	AP2S1	46839464	46839620	46839464	46839578	0.537273	0.009		ENSG00000105568	PPP2R1A	52216528	52216663	52219690	52219864	0.05453	0.05
ENSG00000183570	PCBP3	45913950	45914025	0	0.424		ENSG00000130816	DNMT1	10160017	10160418	5.19609e-08	-0.09		ENSG00000239382	ALKBH6	36013020	36013422	36013343	36013422	1	-0.028		ENSG00000090372	STRN4	46727451	46727567	46727451	46727546	0.0533714	0.055		ENSG00000261824	LINC00662	27684694	27685275	27686871	27686998	1	0.167
ENSG00000183570	PCBP3	45913950	45914025	0.00814941	0.232		ENSG00000261824	LINC00662	27792999	27793893	0.000440196	0.337		ENSG00000239382	ALKBH6	36013327	36013422	36013343	36013422	1	0.006		ENSG00000090372	STRN4	46727451	46727691	46727451	46727546	0.550685	-0.007		ENSG00000090013	BLVRB	40457498	40458244	40458380	40458545	1	-0.001
ENSG00000183570	PCBP3	45913950	45914025	0.74241	0.016		ENSG00000090013	BLVRB	40458173	40458545	0.442167	-0.016		ENSG00000105520	PLPPR2	11363712	11363835	11363712	11363819	0.414605	0.042		ENSG00000090372	STRN4	46727451	46727691	46727451	46727567	1	-0.016		ENSG00000090013	BLVRB	40458154	40458244	40458380	40458545	0.00462229	0.192
ENSG00000183570	PCBP3	45913950	45914094	0	0.249		ENSG00000160392	C19orf47	40321062	40322376	1	0.025		ENSG00000088247	KHSRP	6415533	6415734	6415608	6415734	0.613099	-0.01		ENSG00000090372	STRN4	46727893	46728126	46727893	46728007	1	-0.019		ENSG00000090013	BLVRB	40458173	40458244	40458380	40458545	0.22893	0.063
ENSG00000183570	PCBP3	45917587	45917629	0.650401	0.062		ENSG00000104856	RELB	45034243	45034528	0.971715	0		ENSG00000214046	SMIM7	16647095	16647261	16647119	16647261	1	-0.006		ENSG00000105204	DYRK1B	39826671	39826987	39826671	39826867	1	-0.008		ENSG00000105486	LIG1	48151231	48151336	48153871	48153967	2.09031e-05	-0.319
ENSG00000183570	PCBP3	45917587	45917629	0.0564099	-0.04		ENSG00000131944	FAAP24	32973183	32973562	0.953715	0.046		ENSG00000268460	NA	46204804	46204940	46204804	46204920	1	-0.333		ENSG00000076928	ARHGEF1	41892024	41892373	41892330	41892373	6.83426e-05	0.029		ENSG00000105486	LIG1	48151231	48151339	48153871	48153967	1.56617e-05	-0.32
ENSG00000183570	PCBP3	45917587	45917629	1	-0.012		ENSG00000105486	LIG1	48143542	48143963	1	-0.778		ENSG00000115286	NDUFS7	1388524	1388938	1388524	1388593	1	-0.002		ENSG00000076928	ARHGEF1	41903655	41903784	41903706	41903784	1	0.005		ENSG00000142227	EMP3	48326829	48326922	48327520	48327623	0.0823854	-0.023
ENSG00000183570	PCBP3	45917587	45917629	1	0.019		ENSG00000105486	LIG1	48143542	48143963	1	-0.005		ENSG00000115286	NDUFS7	1390870	1391165	1390870	1391050	1	0.003		ENSG00000076928	ARHGEF1	41905589	41905827	41905759	41905827	1	0.002		ENSG00000142227	EMP3	48326829	48326922	48327520	48327623	0.0666509	0.012
ENSG00000183570	PCBP3	45929916	45929995	1	-0.013		ENSG00000188493	C19orf54	40740855	40742770	1.22509e-05	-0.104		ENSG00000105048	TNNT1	55146659	55146707	55146680	55146707	1	0.002		ENSG00000167604	NFKBID	35896912	35897103	35896912	35897058	1	0.427		ENSG00000142227	EMP3	48327520	48327623	48329351	48329492	0.330125	-0.036
ENSG00000183570	PCBP3	45930785	45930845	0.0268998	-0.024		ENSG00000188493	C19orf54	40740855	40742770	1	0.012		ENSG00000178980	SELENOW	47780863	47781000	47780863	47780917	0.804001	0.024		ENSG00000129351	ILF3	10683124	10683262	10683136	10683262	0.00164011	-0.263		ENSG00000268400	NA	7639730	7639807	7640899	7641003	0.340327	0.051
ENSG00000186866	POFUT2	45266021	45266227	0.172744	0.023		ENSG00000188493	C19orf54	40740855	40742770	1	0.037		ENSG00000008441	NFIX	13025020	13025552	13025020	13025368	1	-0.003		ENSG00000129351	ILF3	10684415	10685765	10684858	10685765	1	-0.005		ENSG00000105397	TYK2	10351051	10351162	10352433	10352551	1	0.006
ENSG00000186866	POFUT2	45267589	45267713	0.00243185	0.041		ENSG00000105397	TYK2	10353527	10354234	0.324917	-0.004		ENSG00000141994	DUS3L	5786748	5787171	5787060	5787171	8.34117e-05	-0.047		ENSG00000104824	HNRNPL	38840095	38840559	38840095	38840376	1	0.001		ENSG00000130475	FCHO1	17784102	17784235	17784724	17784924	0.935146	0.006
ENSG00000186866	POFUT2	45277232	45277773	1	-0.003		ENSG00000105397	TYK2	10356567	10357918	0.606579	0.024		ENSG00000196365	LONP1	5711770	5712002	5711818	5712002	1	0.002		ENSG00000187994	RINL	38876330	38876490	38876330	38876474	1	0.096		ENSG00000126453	BCL2L12	49667018	49667161	49668850	49668937	0.000179776	0.255
ENSG00000186866	POFUT2	45282803	45282938	1	-0.173		ENSG00000105397	TYK2	10364850	10365898	1	0.018		ENSG00000196365	LONP1	5711770	5712002	5711818	5712002	0.562799	0.023		ENSG00000131400	NAPSA	50361662	50361781	50361662	50361754	1	1		ENSG00000126453	BCL2L12	49667021	49667161	49668850	49668937	0.000383255	0.069
ENSG00000186866	POFUT2	45282803	45282938	1	0.002		ENSG00000076944	STXBP2	7639730	7640809	0.759931	0.006		ENSG00000167733	HSD11B1L	5684818	5685119	5684818	5684905	1	-0.1		ENSG00000104960	PTOV1	49859985	49860183	49860055	49860183	0.00180825	-0.022		ENSG00000126453	BCL2L12	49668850	49668937	49669023	49669115	1	-0.083
ENSG00000186866	POFUT2	45282803	45282938	1	0.5		ENSG00000076944	STXBP2	7639730	7640809	1	-0.115		ENSG00000167733	HSD11B1L	5684818	5685119	5684818	5684905	1	0.225		ENSG00000104960	PTOV1	49859985	49860183	49860093	49860183	1	0.003		ENSG00000126453	BCL2L12	49668850	49668937	49669023	49669164	1	-0.013
ENSG00000186866	POFUT2	45282803	45282938	1	0.086		ENSG00000076944	STXBP2	7642428	7642823	1	0.007		ENSG00000167733	HSD11B1L	5684818	5685119	5684818	5684905	1	0.086		ENSG00000104960	PTOV1	49860055	49860183	49860093	49860183	0.0867004	0.013		ENSG00000076944	STXBP2	7639018	7639100	7639730	7640809	1	0.06
ENSG00000186866	POFUT2	45283382	45283527	1	-0.013		ENSG00000076944	STXBP2	7647161	7647511	0.0787274	0.017		ENSG00000198131	ZNF544	58230393	58230497	58230393	58230462	1	1		ENSG00000104960	PTOV1	49860565	49860740	49860613	49860740	1	0.1		ENSG00000267059	NA	1581091	1581269	1582621	1582712	0.0205882	-0.146
ENSG00000186866	POFUT2	45285268	45285328	0.000628421	0.045		ENSG00000104904	OAZ1	2271384	2271954	1	-0.001		ENSG00000198131	ZNF544	58230393	58230497	58230393	58230462	6.81088e-06	0.077		ENSG00000167468	GPX4	1106180	1106266	1106241	1106266	8.31618e-07	-0.005		ENSG00000105355	PLIN3	4844667	4844793	4847690	4847890	0.452861	-0.021
ENSG00000160207	HSF2BP	43592224	43592328	0.469971	-0.14		ENSG00000105640	RPL18A	17861292	17861472	1	0		ENSG00000170949	ZNF160	53091412	53091720	53091636	53091720	0.71839	-0.056		ENSG00000167468	GPX4	1106377	1106459	1106399	1106459	1	0.003		ENSG00000105355	PLIN3	4844667	4844793	4847690	4847890	0.911408	-0.003
ENSG00000160207	HSF2BP	43613829	43613947	1	-0.057		ENSG00000105726	ATP13A1	19645197	19645790	1	-0.006		ENSG00000160336	ZNF761	53445000	53445219	53445000	53445123	0.064875	-0.207		ENSG00000167468	GPX4	1106539	1106779	1106572	1106779	0.183666	0.012		ENSG00000105640	RPL18A	17861292	17861307	17861424	17861472	1	0
ENSG00000142178	SIK1	43419858	43420005	0.0112957	-0.219		ENSG00000105726	ATP13A1	19645646	19645985	1	-0.001		ENSG00000131848	ZSCAN5A	56314619	56314839	56314680	56314839	0.00148631	-0.301		ENSG00000099817	POLR2E	1089471	1089573	1089471	1089551	1	0.001		ENSG00000105640	RPL18A	17861292	17861472	17862093	17862223	4.58184e-05	0.124
ENSG00000142178	SIK1	43420233	43420457	0.612252	-0.136		ENSG00000105726	ATP13A1	19647413	19647759	0.597011	0.009		ENSG00000104936	DMPK	45777326	45777590	45777341	45777590	0.17281	-0.132		ENSG00000099817	POLR2E	1090086	1090145	1090086	1090141	1	0.002		ENSG00000105726	ATP13A1	19652594	19652720	19653783	19653894	0.405084	0.034
ENSG00000160191	PDE9A	42686191	42686262	1	-0.188		ENSG00000105726	ATP13A1	19649740	19651797	1	0.001		ENSG00000104936	DMPK	45778492	45779359	45779263	45779359	1	-0.004		ENSG00000099817	POLR2E	1090086	1090145	1090086	1090141	1	-0.023		ENSG00000105186	ANKRD27	32605834	32605954	32607634	32607832	0.0287981	0.167
ENSG00000160191	PDE9A	42687916	42687994	1	-0.12		ENSG00000105726	ATP13A1	19655315	19655654	1	-0.004		ENSG00000079432	CIC	42294172	42294304	42294172	42294298	0.647659	0.024		ENSG00000161847	RAVER1	10320654	10320782	10320654	10320763	1	-0.051		ENSG00000130244	FAM98C	38405518	38405635	38406909	38407077	5.13582e-05	0.066
ENSG00000160191	PDE9A	42697414	42697490	1	0.059		ENSG00000105726	ATP13A1	19656659	19656916	0.350751	0.005		ENSG00000104892	KLC3	45345533	45345799	45345533	45345751	1	-0.082		ENSG00000161847	RAVER1	10328641	10329111	10328641	10329052	0.00168272	0.074		ENSG00000125734	GPR108	6735621	6735704	6735907	6735958	0.139274	0.078
ENSG00000160191	PDE9A	42731769	42731949	0.586407	0.037		ENSG00000175221	MED16	867962	868499	1	-0.008		ENSG00000006015	REX1BD	18588994	18589683	18588994	18589077	0.56817	-0.045		ENSG00000073008	PVR	44657761	44661323	44659509	44661323	1	-0.004		ENSG00000179134	SAMD4B	39348287	39348389	39351816	39352374	0.00653822	-0.09
ENSG00000160191	PDE9A	42731769	42731949	1	-0.083		ENSG00000175221	MED16	867962	868499	1	0.01		ENSG00000130208	APOC1	44916189	44916359	44916189	44916325	1	-0.002		ENSG00000073008	PVR	44657761	44661323	44661291	44661323	0.0183999	0.025		ENSG00000239382	ALKBH6	36010893	36011045	36011403	36011464	0.213659	0.093
ENSG00000160191	PDE9A	42732069	42732124	1	-0.054		ENSG00000249115	HAUS5	35613867	35614059	0.432095	0.028		ENSG00000188321	ZNF559	9337795	9337865	9337795	9337858	1	0.024		ENSG00000073008	PVR	44659509	44661323	44661291	44661323	1	0.347		ENSG00000239382	ALKBH6	36010893	36011077	36011403	36011464	0.206925	0.095
ENSG00000285815	GET1-SH3BGR	39425759	39426034	1	0.25		ENSG00000249115	HAUS5	35619612	35620123	0.501798	-0.202		ENSG00000099875	MKNK2	2051095	2051244	2051217	2051244	1	0.004		ENSG00000105677	TMEM147	35546671	35547240	35547118	35547240	1	-0.031		ENSG00000239382	ALKBH6	36011403	36011464	36013000	36013089	1	0.086
ENSG00000183527	PSMG1	39179923	39179986	6.34729e-10	-0.081		ENSG00000130244	FAM98C	38405518	38407077	0.560886	0		ENSG00000170892	TSEN34	54190267	54190450	54190267	54190371	1	-0.028		ENSG00000105677	TMEM147	35546671	35547240	35547118	35547240	5.32598e-09	-0.035		ENSG00000239382	ALKBH6	36011403	36011464	36013020	36013089	1	0.08
ENSG00000183527	PSMG1	39181771	39181878	0.754737	-0.013		ENSG00000099625	CBARP	1228286	1231275	1	-0.171		ENSG00000105618	PRPF31	54128072	54128377	54128072	54128200	1	-0.008		ENSG00000236144	TMEM147-AS1	35541750	35542074	35541750	35541928	1	-0.073		ENSG00000105048	TNNT1	55140882	55140912	55145543	55145565	1	0.094
ENSG00000155304	HSPA13	14375651	14375819	1	-0.002		ENSG00000124466	LYPD3	43463125	43463769	1	0.113		ENSG00000126247	CAPNS1	36142651	36142741	36142651	36142681	0.0282691	0.146		ENSG00000236144	TMEM147-AS1	35542910	35543273	35542910	35543097	1	-0.095		ENSG00000105048	TNNT1	55145543	55145565	55146433	55146466	0.000795771	-0.083
ENSG00000185272	RBM11	14219552	14219725	1	-0.033		ENSG00000130159	ECSIT	11507456	11508048	1	0.009		ENSG00000105258	POLR2I	36114150	36114251	36114176	36114251	1	0.005		ENSG00000236144	TMEM147-AS1	35542910	35543273	35542910	35543097	1	-0.077		ENSG00000007047	MARK4	45263318	45263367	45264683	45264749	0.478866	0.028
ENSG00000185272	RBM11	14219562	14219725	1	-0.031		ENSG00000130159	ECSIT	11507456	11508048	1	0.093		ENSG00000132024	CC2D1A	13926977	13927265	13926977	13927077	1	-0.006		ENSG00000177380	PPFIA3	49150235	49151026	49150256	49151026	1	0.062		ENSG00000053501	USE1	17217452	17217462	17218363	17218391	1	-0.054
ENSG00000154727	GABPA	25745209	25745354	0.00323754	0.05		ENSG00000130159	ECSIT	11507701	11508048	1	0.005		ENSG00000132024	CC2D1A	13929533	13929660	13929533	13929642	1	-0.004		ENSG00000197619	ZNF615	52004416	52004849	52004416	52004723	1	-0.5		ENSG00000053501	USE1	17218363	17218391	17219212	17219387	1	-0.014
ENSG00000154727	GABPA	25749035	25749120	1	0.017		ENSG00000130159	ECSIT	11507701	11508048	0.00589215	0.019		ENSG00000132024	CC2D1A	13929533	13929660	13929533	13929644	1	-0.014		ENSG00000125753	VASP	45522717	45522818	45522720	45522818	0.0982552	-0.087		ENSG00000053501	USE1	17218363	17218391	17219212	17219387	1	-0.225
ENSG00000160194	NDUFV3	42896926	42897047	1	0.001		ENSG00000239382	ALKBH6	36013020	36013422	1	-0.333		ENSG00000104957	YJU2B	13731759	13731950	13731759	13731931	1	-0.18		ENSG00000125753	VASP	45523840	45523877	45523843	45523877	0.287733	0.054		ENSG00000008441	NFIX	13078612	13078735	13081679	13081855	0.681435	-0.013
ENSG00000160194	NDUFV3	42896926	42897047	0.0134163	0.074		ENSG00000239382	ALKBH6	36013020	36013422	1	0.008		ENSG00000104957	YJU2B	13758867	13759272	13758867	13759010	1	0.011		ENSG00000167461	RAB8A	16129553	16129604	16129573	16129604	1	0.005		ENSG00000196365	LONP1	5699026	5699205	5700788	5700927	0.0189314	-0.093
ENSG00000160194	NDUFV3	42903181	42904276	0.728124	-0.043		ENSG00000130724	CHMP2A	58551565	58551967	6.4185e-08	0.03		ENSG00000160953	PWWP3A	1357008	1358464	1357008	1357094	1	0.091		ENSG00000167460	TPM4	16080914	16081075	16081019	16081075	1	-0.135		ENSG00000196365	LONP1	5707696	5707826	5708341	5708403	0.116486	0.093
ENSG00000182871	COL18A1	45477410	45477487	1	-0.05		ENSG00000070404	FSTL3	681332	681771	0.819927	0.011		ENSG00000178982	EIF3K	38619195	38619327	38619195	38619317	5.40398e-10	-0.053		ENSG00000167460	TPM4	16080914	16081075	16081019	16081075	1	-0.1		ENSG00000196365	LONP1	5707696	5707826	5708341	5708403	0.0307913	0.014
ENSG00000182871	COL18A1	45492534	45492564	1	0.023		ENSG00000214046	SMIM7	16646147	16647261	0.555547	0.056		ENSG00000126457	PRMT1	49680139	49680253	49680139	49680238	1	0.029		ENSG00000127616	SMARCA4	10984120	10984373	10984123	10984373	0.821921	0.01		ENSG00000196365	LONP1	5708341	5708403	5711770	5712002	1	0
ENSG00000182871	COL18A1	45494544	45494571	1	-0.032		ENSG00000011332	DPF1	38217459	38217876	1	-0.012		ENSG00000197256	KANK2	11195555	11195820	11195621	11195820	0.386226	-0.063		ENSG00000127616	SMARCA4	10984120	10984373	10984123	10984373	0.00144009	-0.366		ENSG00000196365	LONP1	5708341	5708403	5711770	5712070	1	0.129
ENSG00000182871	COL18A1	45504415	45504556	1	-0.084		ENSG00000115286	NDUFS7	1388524	1388938	1	-0.079		ENSG00000160570	DEDD2	42215132	42215252	42215147	42215252	0.854662	-0.028		ENSG00000127616	SMARCA4	10996493	10996544	10996496	10996544	0.652578	-0.012		ENSG00000196365	LONP1	5708341	5708403	5711770	5712002	0.73249	0.026
ENSG00000182871	COL18A1	45511110	45511226	1	-0.032		ENSG00000115286	NDUFS7	1388524	1388938	0.00163045	0.013		ENSG00000105723	GSK3A	42232929	42233205	42233109	42233205	0.581815	-0.012		ENSG00000127616	SMARCA4	11041297	11041560	11041306	11041560	0.00881303	0.079		ENSG00000196365	LONP1	5708341	5708403	5711770	5712070	1	-0.001
ENSG00000185917	SETD4	36048307	36048396	1	0.009		ENSG00000115286	NDUFS7	1388832	1391050	1	0		ENSG00000105723	GSK3A	42241900	42242602	42242182	42242602	1	0		ENSG00000127616	SMARCA4	11041297	11041560	11041306	11041560	1	-0.157		ENSG00000196365	LONP1	5708341	5708403	5711818	5712002	0.733081	0.026
ENSG00000185917	SETD4	36048307	36048396	1	-0.071		ENSG00000115286	NDUFS7	1390870	1391165	1	0.005		ENSG00000172009	THOP1	2807441	2807808	2807441	2807773	0.898086	-0.009		ENSG00000127616	SMARCA4	11058254	11058363	11058257	11058363	0.68019	0.01		ENSG00000167733	HSD11B1L	5684818	5684905	5684964	5685119	1	-0.243
ENSG00000185917	SETD4	36053582	36053620	1	-0.04		ENSG00000115286	NDUFS7	1393241	1395584	0.917137	-0.007		ENSG00000104969	SGTA	2757564	2757782	2757692	2757782	1	-0.001		ENSG00000142002	DPP9	4675223	4676656	4675223	4676575	0.575241	-0.007		ENSG00000167733	HSD11B1L	5684988	5685119	5686415	5686527	1	-0.255
ENSG00000185917	SETD4	36053582	36053620	1	0.029		ENSG00000053501	USE1	17215801	17216070	0.0164965	-0.037		ENSG00000104969	SGTA	2768964	2769091	2768968	2769091	0.110077	0.009		ENSG00000142002	DPP9	4679834	4679969	4679834	4679946	0.899854	0.012		ENSG00000167733	HSD11B1L	5684988	5685119	5686899	5686991	1	-0.227
ENSG00000185917	SETD4	36057383	36057477	1	0.021		ENSG00000174886	NDUFA11	5894674	5896575	1	0		ENSG00000105329	TGFB1	41332039	41332281	41332127	41332281	0.356723	-0.023		ENSG00000142002	DPP9	4700215	4700277	4700215	4700273	1	-0.004		ENSG00000167733	HSD11B1L	5684992	5685119	5686415	5686527	1	-0.019
ENSG00000160199	PKNOX1	43010052	43010224	1	-0.028		ENSG00000141994	DUS3L	5786748	5787171	0.197553	0.008		ENSG00000142541	RPL13A	49489849	49489922	49489849	49489912	1	0.208		ENSG00000142002	DPP9	4702026	4702155	4702026	4702149	1	-0.004		ENSG00000167733	HSD11B1L	5684992	5685119	5686899	5686991	1	-0.006
ENSG00000160216	AGPAT3	43903956	43904019	3.81265e-07	-0.145		ENSG00000141994	DUS3L	5786748	5787171	1	-0.25		ENSG00000142541	RPL13A	49489849	49489922	49489849	49489912	1.50602e-12	-0.011		ENSG00000120784	ZFP30	37643264	37643363	37643264	37643360	0.213005	-0.074		ENSG00000167733	HSD11B1L	5686899	5686991	5687281	5687375	1	-0.056
ENSG00000160216	AGPAT3	43960631	43960779	0.0319511	0.036		ENSG00000196365	LONP1	5696248	5696757	0.0136004	-0.017		ENSG00000142541	RPL13A	49489849	49490090	49489849	49489912	5.16382e-10	0.055		ENSG00000120784	ZFP30	37654711	37654879	37654711	37654785	1	-0.112		ENSG00000167733	HSD11B1L	5686899	5686991	5687281	5687375	1	0.098
ENSG00000160214	RRP1	43802273	43802387	1	-0.013		ENSG00000167733	HSD11B1L	5684818	5685119	1	0.148		ENSG00000142541	RPL13A	49489849	49490090	49489849	49489922	1	0.001		ENSG00000089335	ZNF302	34683151	34683238	34683154	34683238	1	-0.105		ENSG00000130255	RPL36	5690505	5690600	5691318	5691453	0.0353072	0.008
ENSG00000160213	CSTB	43774657	43774759	1	-0.002		ENSG00000167733	HSD11B1L	5684818	5685119	1	0.095		ENSG00000142541	RPL13A	49489849	49489922	49489849	49489912	1	-0.422		ENSG00000089335	ZNF302	34683991	34686396	34684251	34686396	1	0.095		ENSG00000105379	ETFB	51346899	51347058	51350328	51350391	0.0990853	-0.063
ENSG00000160209	PDXK	43732138	43732647	0.0311056	0.018		ENSG00000170949	ZNF160	53091412	53091720	1	0.029		ENSG00000142541	RPL13A	49489849	49490297	49489849	49489912	1	0		ENSG00000105568	PPP2R1A	52205920	52206063	52205962	52206063	1	0		ENSG00000105379	ETFB	51350328	51350391	51353131	51353290	0.142255	-0.04
ENSG00000160209	PDXK	43743668	43743807	1	-0.008		ENSG00000170949	ZNF160	53091412	53091720	1	-0.368		ENSG00000142541	RPL13A	49489849	49490297	49489849	49489922	1	0		ENSG00000130816	DNMT1	10133369	10134307	10133369	10133701	0.0651628	-0.046		ENSG00000099331	MYO9B	17177796	17177886	17180926	17181040	0.274873	0.035
ENSG00000160209	PDXK	43743723	43743807	1	-0.002		ENSG00000170949	ZNF160	53091412	53091720	1	-0.334		ENSG00000142541	RPL13A	49490231	49490301	49490231	49490297	1	-0.295		ENSG00000130816	DNMT1	10139675	10139849	10139675	10139817	1	0.001		ENSG00000104936	DMPK	45770970	45771056	45771349	45771396	0.000111346	-0.34
ENSG00000160209	PDXK	43748994	43749080	1	0.001		ENSG00000099331	MYO9B	17202841	17203258	1	0		ENSG00000142541	RPL13A	49489849	49490576	49489849	49490297	1	0		ENSG00000130816	DNMT1	10180349	10180569	10180349	10180529	0.317317	0.001		ENSG00000079805	DNM2	10796060	10796199	10797379	10797518	0.45818	0.016
ENSG00000160209	PDXK	43752517	43752629	1	0		ENSG00000099331	MYO9B	17211650	17213284	1	0.079		ENSG00000142541	RPL13A	49490474	49490600	49490474	49490576	1	0		ENSG00000130816	DNMT1	10180777	10180885	10180777	10180836	1	0.004		ENSG00000006015	REX1BD	18588994	18589077	18590853	18590933	0.0347391	0.206
ENSG00000160208	RRP1B	43669883	43669966	1	-0.009		ENSG00000099624	ATP5F1D	1244314	1244825	0.12306	-0.089		ENSG00000142541	RPL13A	49489849	49491266	49489849	49490864	1	-0.086		ENSG00000261824	LINC00662	27721744	27726986	27721744	27723180	1	-0.154		ENSG00000006015	REX1BD	18588994	18589683	18590853	18590933	0.0870004	0.14
ENSG00000160208	RRP1B	43672307	43672365	0.492069	-0.022		ENSG00000104936	DMPK	45770970	45771396	1	-0.132		ENSG00000142541	RPL13A	49490778	49491099	49490778	49490864	1	0		ENSG00000261824	LINC00662	27728220	27730052	27728220	27728494	1	0.067		ENSG00000006015	REX1BD	18589478	18589683	18590853	18590933	0.275938	0.067
ENSG00000160208	RRP1B	43686803	43686935	1	-0.009		ENSG00000104936	DMPK	45770970	45771396	0.0227548	-0.259		ENSG00000099860	GADD45B	2476528	2476630	2476528	2476628	0.0794325	-0.022		ENSG00000232677	LINC00665	36322129	36322225	36322129	36322222	1	-0.126		ENSG00000221983	UBA52	18573661	18573748	18574869	18574972	0.0883961	-0.036
ENSG00000184900	SUMO3	44808996	44809118	1	-0.008		ENSG00000104936	DMPK	45778492	45779359	0.00375036	-0.01		ENSG00000104852	SNRNP70	49102113	49102185	49102113	49102173	0.132238	-0.292		ENSG00000232677	LINC00665	36324906	36325887	36324906	36325764	0.0487514	-0.441		ENSG00000105701	FKBP8	18537600	18537773	18539370	18539459	1	0.003
ENSG00000184900	SUMO3	44809046	44809118	1	-0.002		ENSG00000105696	TMEM59L	18618154	18618492	1	0.01		ENSG00000104852	SNRNP70	49102113	49103587	49102113	49102173	0.000149353	-0.296		ENSG00000232677	LINC00665	36324923	36327225	36324923	36327170	1	0.249		ENSG00000105701	FKBP8	18538215	18538436	18539370	18539459	1	0.004
ENSG00000184900	SUMO3	44813861	44814104	1	-0.003		ENSG00000006015	REX1BD	18588994	18589683	0.0522054	-0.238		ENSG00000104852	SNRNP70	49102113	49103587	49102113	49102185	0.703118	-0.079		ENSG00000232677	LINC00665	36324923	36327275	36324923	36327170	1	0.018		ENSG00000257103	LSM14A	34196633	34196763	34208928	34209051	0.139277	0.103
ENSG00000184900	SUMO3	44813975	44814104	1	-0.001		ENSG00000006015	REX1BD	18588994	18589683	0.793728	-0.017		ENSG00000126458	RRAS	49636823	49637130	49637042	49637130	1	-0.002		ENSG00000104859	CLASRP	45069943	45070104	45070021	45070104	0.712403	0.014		ENSG00000257103	LSM14A	34208928	34209051	34215123	34215300	0.212249	-0.049
ENSG00000154640	BTG3	17604144	17604276	0.00803413	0.053		ENSG00000006015	REX1BD	18590853	18592336	1	0.097		ENSG00000142546	NOSIP	49557080	49557249	49557089	49557249	0.944296	0.028		ENSG00000131944	FAAP24	32973425	32973562	32973483	32973562	0.94872	0.112		ENSG00000099785	MARCHF2	8421788	8422016	8426608	8426804	0.136392	0.04
ENSG00000154640	BTG3	17604859	17604997	1	-0.003		ENSG00000006015	REX1BD	18590853	18592336	6.00303e-11	0.048		ENSG00000161265	U2AF1L4	35744011	35744145	35744069	35744145	1	0.036		ENSG00000105486	LIG1	48123173	48123353	48123173	48123318	1	0.006		ENSG00000099785	MARCHF2	8421788	8422016	8426608	8426804	0.83272	-0.027
ENSG00000154640	BTG3	17611656	17611774	0.262005	-0.01		ENSG00000221983	UBA52	18574869	18575241	1	0		ENSG00000007255	TRAPPC6A	45178092	45178237	45178134	45178237	1	-0.129		ENSG00000105486	LIG1	48137521	48137759	48137521	48137688	0.0197819	0.035		ENSG00000104880	ARHGEF18	7444203	7444454	7447042	7447168	0.886152	-0.025
ENSG00000265590	CFAP298-TCP10L	32582199	32582415	1	0.286		ENSG00000221983	UBA52	18574869	18575241	1	-0.005		ENSG00000130511	SSBP4	18432558	18432735	18432558	18432604	1	-0.01		ENSG00000105486	LIG1	48150087	48150210	48150087	48150207	0.533995	0.016		ENSG00000170889	RPS9	54201486	54201609	54206275	54206462	0.0825841	0.049
ENSG00000265590	CFAP298-TCP10L	32602271	32602367	1	-0.028		ENSG00000161091	MFSD12	3544198	3544732	0.729115	0.004		ENSG00000130511	SSBP4	18433709	18433932	18433709	18433817	0.229881	-0.073		ENSG00000105486	LIG1	48151231	48151339	48151231	48151336	0.365425	-0.097		ENSG00000126247	CAPNS1	36142651	36142741	36142908	36142966	3.31089e-05	0.06
ENSG00000159079	CFAP298	32607648	32607716	1	-0.004		ENSG00000188368	PRR19	42309578	42310813	1	0.625		ENSG00000187266	EPOR	11382846	11383232	11383096	11383232	1	-0.073		ENSG00000188493	C19orf54	40740861	40741065	40740861	40741008	1	0.33		ENSG00000167645	YIF1B	38307427	38307521	38308978	38309057	1	0.003
ENSG00000265590	CFAP298-TCP10L	32609837	32610005	1	-0.004		ENSG00000099875	MKNK2	2042606	2042870	1	0.004		ENSG00000130811	EIF3G	10116799	10116989	10116823	10116989	1	-0.006		ENSG00000188493	C19orf54	40743914	40743981	40743914	40743975	1	-0.325		ENSG00000132024	CC2D1A	13923694	13923811	13926516	13926590	0.000120544	0.264
ENSG00000166979	EVA1C	32453311	32453508	4.97489e-05	-0.062		ENSG00000170889	RPS9	54206275	54206724	2.52785e-05	-0.081		ENSG00000130811	EIF3G	10119066	10119171	10119087	10119171	1	0		ENSG00000105397	TYK2	10351051	10351484	10351051	10351162	0.0352849	0.029		ENSG00000130382	MLLT1	6217953	6218041	6222120	6222684	0.00781287	0.119
ENSG00000166979	EVA1C	32453311	32453508	0.00961159	-0.142		ENSG00000170889	RPS9	54206552	54207647	6.18747e-07	-0.003		ENSG00000119559	C19orf25	1478653	1478905	1478773	1478905	0.624834	0.008		ENSG00000105397	TYK2	10361769	10361955	10361769	10361836	1	-0.021		ENSG00000130382	MLLT1	6222120	6222684	6226976	6227102	0.973886	0
ENSG00000166979	EVA1C	32457596	32457720	3.37895e-05	-0.242		ENSG00000105618	PRPF31	54128072	54128377	0.00775358	-0.112		ENSG00000119559	C19orf25	1478653	1478905	1478773	1478905	1	-0.333		ENSG00000105397	TYK2	10368294	10368418	10368294	10368371	1	0.013		ENSG00000130382	MLLT1	6226976	6227102	6230569	6230713	0.0234956	-0.101
ENSG00000166979	EVA1C	32457596	32457720	7.99361e-15	-0.155		ENSG00000105618	PRPF31	54129056	54129370	0.0523504	-0.005		ENSG00000108107	RPL28	55386569	55386693	55386569	55386674	1	0		ENSG00000105397	TYK2	10379614	10379779	10379614	10379689	0.0768755	0.226		ENSG00000130382	MLLT1	6230569	6230713	6262227	6262310	0.297668	-0.032
ENSG00000166979	EVA1C	32495026	32495170	1	-0.014		ENSG00000105258	POLR2I	36114338	36114713	0.00031916	0.017		ENSG00000087076	HSD17B14	48813432	48813552	48813455	48813552	1	0.005		ENSG00000130475	FCHO1	17778608	17778884	17778725	17778884	1	-0.108		ENSG00000160953	PWWP3A	1358393	1358464	1358587	1358700	0.0448523	-0.088
ENSG00000166979	EVA1C	32495026	32495170	1	-0.004		ENSG00000174951	FUT1	48752611	48753122	1	-0.5		ENSG00000142453	CARM1	10908549	10908747	10908549	10908668	1	0.465		ENSG00000126453	BCL2L12	49667018	49667161	49667021	49667161	0.129026	0.185		ENSG00000011451	WIZ	15429585	15430089	15431011	15431182	0.413452	-0.093
ENSG00000166979	EVA1C	32501414	32501486	0.371528	-0.016		ENSG00000167644	C19orf33	38304250	38304490	0.642176	0.016		ENSG00000065268	WDR18	989761	990103	989761	989895	1	0.001		ENSG00000105404	RABAC1	41956680	41956934	41956680	41956890	1	0.01		ENSG00000011451	WIZ	15429585	15430089	15431011	15431182	1	0.025
ENSG00000166979	EVA1C	32501414	32501495	1	-0.109		ENSG00000167645	YIF1B	38307427	38307752	1	0.003		ENSG00000065268	WDR18	991080	991145	991080	991139	1	-0.006		ENSG00000076944	STXBP2	7640697	7640809	7640739	7640809	1	-0.101		ENSG00000178982	EIF3K	38632429	38632496	38634992	38635118	0.000562384	0.034
ENSG00000166979	EVA1C	32501414	32501495	0.65475	-0.007		ENSG00000167645	YIF1B	38309223	38309643	1	-0.001		ENSG00000127445	PIN1	9849089	9849311	9849089	9849201	6.06107e-08	0.3		ENSG00000076944	STXBP2	7640730	7640809	7640739	7640809	1	-0.006		ENSG00000104969	SGTA	2763652	2763757	2765185	2765285	0.00257492	0.095
ENSG00000166979	EVA1C	32501414	32501495	1	-0.003		ENSG00000132024	CC2D1A	13926977	13927265	1	0.015		ENSG00000178935	ZNF552	57814532	57814913	57814710	57814913	0.684135	0.093		ENSG00000076944	STXBP2	7644581	7644752	7644613	7644752	1	-0.001		ENSG00000074181	NOTCH3	15185486	15185679	15186877	15186988	0.321983	0.03
ENSG00000166979	EVA1C	32501414	32501538	0.414356	-0.019		ENSG00000132024	CC2D1A	13926977	13928030	1	0.005		ENSG00000127452	FBXL12	9818727	9819079	9818753	9819079	0.0581412	-0.11		ENSG00000076944	STXBP2	7646171	7646344	7646248	7646344	1	0.007		ENSG00000074181	NOTCH3	15188234	15188348	15188988	15189174	0.0391794	0.087
ENSG00000166979	EVA1C	32503925	32504015	1	0.003		ENSG00000132024	CC2D1A	13927892	13928188	1	0.005		ENSG00000125755	SYMPK	45828969	45829205	45829054	45829205	1	0.002		ENSG00000105355	PLIN3	4852015	4852301	4852015	4852265	1	0.001		ENSG00000104774	MAN2B1	12647442	12647598	12648174	12648402	0.619584	-0.063
ENSG00000166979	EVA1C	32503925	32504015	1	-0.001		ENSG00000132024	CC2D1A	13927892	13928188	1	0.095		ENSG00000105197	TIMM50	39482884	39482963	39482884	39482916	1	-0.002		ENSG00000197766	CFD	861698	861956	861749	861956	1	-0.004		ENSG00000104774	MAN2B1	12648174	12648402	12649135	12649216	1	-0.008
ENSG00000157617	C2CD2	41901621	41901749	1	-0.013		ENSG00000104957	YJU2B	13758867	13759272	0.0216099	0.131		ENSG00000105193	RPS16	39433521	39433761	39433664	39433761	1	0		ENSG00000213889	PPM1N	45500649	45500710	45500680	45500710	1	-0.072		ENSG00000104774	MAN2B1	12649135	12649216	12649340	12649428	0.00684916	-0.196
ENSG00000157617	C2CD2	41912331	41912440	0.792245	0.03		ENSG00000104957	YJU2B	13758867	13759272	1	-0.017		ENSG00000105193	RPS16	39433664	39435708	39435606	39435708	1	0		ENSG00000105726	ATP13A1	19653968	19654144	19653968	19654074	0.0125254	0.03		ENSG00000104774	MAN2B1	12649340	12649428	12649912	12650014	0.00603042	-0.2
ENSG00000157617	C2CD2	41918855	41918960	1	-0.02		ENSG00000105127	AKAP8	15372217	15373340	1	-0.001		ENSG00000105193	RPS16	39435606	39435708	39435657	39435708	0.298717	0.002		ENSG00000089639	GMIP	19635414	19635721	19635414	19635569	1	-0.197		ENSG00000104774	MAN2B1	12658427	12658510	12661259	12661376	0.000506999	-0.176
ENSG00000241837	ATP5PO	33909081	33909211	1	-0.002		ENSG00000160953	PWWP3A	1357008	1358464	0.86922	0.015		ENSG00000104866	PPP1R37	45140505	45140661	45140505	45140606	0.0594604	0.023		ENSG00000089639	GMIP	19636706	19636796	19636706	19636787	1	0.077		ENSG00000142541	RPL13A	49490126	49490297	49490474	49490576	1	0
ENSG00000249209	NA	33914449	33914500	1	0.002		ENSG00000105723	GSK3A	42230189	42230867	1	0.002		ENSG00000129991	TNNI3	55154707	55154830	55154740	55154830	1	0.026		ENSG00000198858	R3HDM4	901975	902130	901975	902067	1	-0.001		ENSG00000142541	RPL13A	49490126	49490297	49490474	49490600	1	-0.328
ENSG00000157557	ETS2	38806450	38806808	1	0.006		ENSG00000105723	GSK3A	42242182	42242602	1	-0.002		ENSG00000160469	BRSK1	55287213	55287303	55287213	55287299	1	-0.224		ENSG00000175221	MED16	890136	890423	890136	890244	0.814176	0.013		ENSG00000142541	RPL13A	49490231	49490297	49490474	49490576	1	-0.001
ENSG00000157557	ETS2	38806690	38806808	1	0.018		ENSG00000129353	SLC44A2	10634755	10635073	1	0.019		ENSG00000159917	ZNF235	44298807	44298903	44298819	44298903	1	-0.067		ENSG00000099625	CBARP	1234190	1234331	1234190	1234290	1	0.123		ENSG00000142541	RPL13A	49490231	49490297	49490474	49490576	1.24373e-07	-0.198
ENSG00000141959	PFKL	44304274	44304455	1	-0.049		ENSG00000129353	SLC44A2	10635162	10635515	1	0.006		ENSG00000099326	MZF1	58570343	58571429	58570993	58571429	1	-0.023		ENSG00000099625	CBARP	1235000	1235342	1235000	1235145	1	-0.025		ENSG00000142541	RPL13A	49490231	49490297	49490474	49490600	1	0
ENSG00000141959	PFKL	44304274	44304455	0.523617	-0.001		ENSG00000129347	KRI1	10557551	10557895	0.00415745	0.036		ENSG00000269858	EGLN2	40807137	40807551	40807137	40807274	1	-0.002		ENSG00000125734	GPR108	6730054	6730384	6730054	6730242	0.880083	-0.012		ENSG00000142541	RPL13A	49490474	49490576	49490778	49490864	0.345168	0.017
ENSG00000141959	PFKL	44305799	44305935	6.9833e-14	-0.67		ENSG00000129347	KRI1	10564928	10565790	1	-0.002		ENSG00000167637	ZNF283	43837052	43837179	43837052	43837132	1	-0.333		ENSG00000125734	GPR108	6730986	6731111	6730986	6731054	0.413706	-0.012		ENSG00000142541	RPL13A	49490479	49490576	49490778	49490864	1	0.001
ENSG00000141959	PFKL	44311005	44311083	0.0261651	0.015		ENSG00000172009	THOP1	2807441	2808444	1	-0.059		ENSG00000126249	PDCD2L	34404648	34404990	34404648	34404815	1	-0.005		ENSG00000125734	GPR108	6731198	6731282	6731198	6731234	1	-0.001		ENSG00000142541	RPL13A	49490778	49490864	49491039	49491099	0.00134554	0.083
ENSG00000141959	PFKL	44311005	44311083	1	-0.003		ENSG00000172009	THOP1	2807441	2808444	1	-0.001		ENSG00000213999	MEF2B	19149216	19149429	19149225	19149429	1	-0.119		ENSG00000176472	ZNF575	43534336	43534501	43534405	43534501	1	-0.081		ENSG00000011304	PTBP1	805491	805569	805831	805902	1	0
ENSG00000141959	PFKL	44312104	44312294	1	-0.002		ENSG00000104969	SGTA	2757336	2757782	1	-0.067		ENSG00000064545	TMEM161A	19121307	19121668	19121524	19121668	0.54031	-0.025		ENSG00000176531	PHLDB3	43479376	43479593	43479376	43479491	1	0.068		ENSG00000011304	PTBP1	805512	805569	805831	805902	1	-0.002
ENSG00000141959	PFKL	44312104	44312294	1	-0.002		ENSG00000104969	SGTA	2757336	2757782	1	-0.002		ENSG00000268790	NA	16659954	16660000	16659958	16660000	1	0.001		ENSG00000130479	MAP1S	17720935	17721037	17720985	17721037	1	0		ENSG00000248101	NA	36011403	36011464	36013020	36013089	1	-0.291
ENSG00000141959	PFKL	44313912	44314021	1	-0.001		ENSG00000104969	SGTA	2757692	2759294	0.422003	-0.026		ENSG00000130299	GTPBP3	17337558	17337664	17337558	17337576	1	0.014		ENSG00000130159	ECSIT	11507701	11507850	11507701	11507729	1	0.002		ENSG00000248101	NA	36013020	36013089	36013343	36013422	1	0.028
ENSG00000141959	PFKL	44320083	44320147	1	-0.001		ENSG00000104969	SGTA	2767135	2767686	1	0.001		ENSG00000130299	GTPBP3	17338953	17339266	17338953	17339026	1	-0.009		ENSG00000239382	ALKBH6	36010566	36010683	36010566	36010645	0.0427355	0.068		ENSG00000183207	RUVBL2	49003278	49003334	49004276	49004418	0.207844	0.01
ENSG00000141959	PFKL	44325152	44325264	1	-0.004		ENSG00000104889	RNASEH2A	12807205	12807506	1	0.005		ENSG00000160117	ANKLE1	17283224	17283962	17283224	17283884	1	0.222		ENSG00000239382	ALKBH6	36010737	36011077	36010737	36011045	1	0.174		ENSG00000126461	SCAF1	49645020	49645134	49645353	49645411	0.534266	-0.01
ENSG00000141959	PFKL	44325960	44326060	1	-0.002		ENSG00000104774	MAN2B1	12655693	12656687	0.00032123	-0.011		ENSG00000127527	EPS15L1	16402314	16402485	16402320	16402485	0.842775	0.011		ENSG00000239382	ALKBH6	36010893	36011065	36010893	36011045	1	0.038		ENSG00000126461	SCAF1	49645020	49645134	49645353	49645411	0.0860289	0.04
ENSG00000277067	NA	7061346	7061405	1	0.259		ENSG00000142541	RPL13A	49489849	49490297	1	0.018		ENSG00000127527	EPS15L1	16440861	16440909	16440884	16440909	1	-0.047		ENSG00000239382	ALKBH6	36010737	36011077	36010737	36011045	1	-0.037		ENSG00000090554	FLT3LG	49478962	49479047	49480297	49480476	1	0.215
ENSG00000277067	NA	7080035	7080289	1	0.282		ENSG00000142541	RPL13A	49489849	49490297	1	0.019		ENSG00000127527	EPS15L1	16440861	16440909	16440884	16440909	0.0147854	-0.044		ENSG00000105520	PLPPR2	11357618	11357739	11357659	11357739	8.48537e-05	0.069		ENSG00000167772	ANGPTL4	8366201	8366319	8369218	8369332	0.000489503	0.083
ENSG00000156273	BACH1	29218860	29218926	0.225141	0.264		ENSG00000142541	RPL13A	49489849	49490297	0.104643	0.028		ENSG00000105135	ILVBL	15116000	15116321	15116151	15116321	0.517166	-0.019		ENSG00000105520	PLPPR2	11359531	11359720	11359606	11359720	0.0063975	0.234		ENSG00000167774	NA	8316495	8316645	8320856	8320906	1	0.002
ENSG00000156273	BACH1	29270356	29270456	1	0.381		ENSG00000142541	RPL13A	49489849	49490297	1	0.001		ENSG00000105401	CDC37	10393258	10393441	10393279	10393441	0.0934223	0		ENSG00000089847	ANKRD24	4186273	4186461	4186389	4186461	1	1		ENSG00000167775	CD320	8303854	8303973	8305030	8305156	0.0846827	0.134
ENSG00000156273	BACH1	29270356	29270456	2.64913e-06	0.528		ENSG00000142541	RPL13A	49489849	49490297	1	-0.397		ENSG00000167785	ZNF558	8821441	8822091	8822002	8822091	0.488236	-0.106		ENSG00000011332	DPF1	38212279	38212391	38212279	38212361	1	-0.089		ENSG00000167775	CD320	8303854	8303973	8305030	8305805	1	0
ENSG00000241837	ATP5PO	33906448	33906500	1	0.002		ENSG00000142541	RPL13A	49489849	49490576	1	-0.073		ENSG00000031823	RANBP3	5931403	5931531	5931418	5931531	0.00328565	-0.227		ENSG00000268460	NA	46212763	46213010	46212789	46213010	1	-0.315		ENSG00000090661	CERS4	8241340	8241457	8251043	8251249	1	-0.265
ENSG00000241837	ATP5PO	33906448	33907453	1	0		ENSG00000142541	RPL13A	49489849	49490576	1	-0.095		ENSG00000031823	RANBP3	5957906	5957973	5957917	5957973	1	-0.015		ENSG00000115286	NDUFS7	1388742	1388938	1388832	1388938	1	0.006		ENSG00000090661	CERS4	8241340	8241457	8251075	8251249	1	-0.28
ENSG00000241837	ATP5PO	33907340	33907453	1	0		ENSG00000142541	RPL13A	49489849	49490576	1	0		ENSG00000282508	LINC01002	203870	204065	203874	204065	1	-0.449		ENSG00000115286	NDUFS7	1388832	1391050	1390870	1391050	1	-0.002		ENSG00000090661	CERS4	8241340	8241457	8251109	8251249	1	-0.261
ENSG00000241837	ATP5PO	33907340	33907453	0.0141847	0.016		ENSG00000142541	RPL13A	49490231	49490576	0.0599167	-0.025		ENSG00000064601	CTSA	45891375	45891449	45891375	45891425	1	0.022		ENSG00000105048	TNNT1	55134065	55134204	55134065	55134156	1	-0.005		ENSG00000090661	CERS4	8257878	8257985	8261687	8261844	1	-0.092
ENSG00000241837	ATP5PO	33909081	33909211	0.277404	0.007		ENSG00000142541	RPL13A	49490231	49490576	1	-0.002		ENSG00000064601	CTSA	45892724	45892887	45892724	45892880	1	0.828		ENSG00000105048	TNNT1	55141856	55142057	55141856	55141920	1	0.004		ENSG00000267120	NA	35744625	35744738	35745124	35745212	1	0.126
ENSG00000159086	PAXBP1	32750916	32751032	1	0		ENSG00000142541	RPL13A	49489849	49490864	0.32745	-0.057		ENSG00000064601	CTSA	45892724	45892887	45892724	45892880	0.878953	-0.005		ENSG00000007047	MARK4	45277922	45278042	45277980	45278042	1	-0.001		ENSG00000104973	MED25	49819171	49819296	49828448	49828547	0.0395905	-0.19
ENSG00000142149	HUNK	31990128	31990176	1	0.5		ENSG00000142541	RPL13A	49489849	49490864	1	0		ENSG00000064601	CTSA	45892724	45893311	45892724	45892880	1	-0.001		ENSG00000104885	DOT1L	2191011	2191240	2191083	2191240	1	-0.004		ENSG00000104973	MED25	49829785	49829948	49830510	49830598	0.815797	-0.039
ENSG00000156261	CCT8	29071951	29071988	1	0.006		ENSG00000142541	RPL13A	49490778	49491099	1	0		ENSG00000064601	CTSA	45894993	45895138	45894993	45895133	1	0.001		ENSG00000141994	DUS3L	5786748	5786919	5786748	5786845	0.0791136	0.016		ENSG00000105655	ISYNA1	18436683	18436877	18437598	18437760	1	-0.084
ENSG00000156304	SCAF4	31700994	31701171	1	-0.008		ENSG00000142541	RPL13A	49489849	49491547	1	-0.071		ENSG00000064601	CTSA	45894993	45897040	45894993	45895133	1	0		ENSG00000196365	LONP1	5711770	5712070	5711770	5712002	0.61085	-0.015		ENSG00000130511	SSBP4	18431352	18431418	18431646	18431706	0.942242	-0.011
ENSG00000243927	MRPS6	34102834	34102908	1	0.15		ENSG00000142541	RPL13A	49490778	49491547	1	0		ENSG00000126001	CEP250	35469889	35470028	35469889	35469986	0.562359	0.024		ENSG00000167733	HSD11B1L	5684988	5685119	5684992	5685119	1	-0.053		ENSG00000130511	SSBP4	18431352	18431418	18431646	18431706	0.655475	0.08
ENSG00000243927	MRPS6	34102834	34102908	1	0.006		ENSG00000011304	PTBP1	804035	804438	0.929811	0.005		ENSG00000101346	POFUT1	32216608	32216721	32216608	32216647	1	-0.005		ENSG00000167733	HSD11B1L	5687752	5688522	5687915	5688522	1	0		ENSG00000105364	MRPL4	10254588	10254640	10256707	10256825	0.230111	0.043
ENSG00000243927	MRPS6	34102834	34102908	1	-0.377		ENSG00000011304	PTBP1	804291	804702	0.59122	-0.008		ENSG00000291100	NA	28601602	28601756	28601656	28601756	1	0.064		ENSG00000142530	GARIN5A	50475324	50475503	50475324	50475455	0.594713	0.085		ENSG00000071655	MBD3	1581091	1581269	1582621	1582712	0.0217579	-0.018
ENSG00000243927	MRPS6	34103496	34103519	1	0.446		ENSG00000011304	PTBP1	804291	804702	0.263556	0.075		ENSG00000291100	NA	28602319	28602769	28602608	28602769	0.137194	0.113		ENSG00000198131	ZNF544	58246710	58246794	58246745	58246794	0.269749	-0.073		ENSG00000071626	DAZAP1	1429966	1429996	1430221	1430362	1	0.091
ENSG00000243927	MRPS6	34125340	34125480	9.48918e-06	-0.055		ENSG00000090674	MCOLN1	7527519	7527960	0.661352	-0.005		ENSG00000291100	NA	28602319	28602769	28602608	28602769	1	-0.31		ENSG00000170949	ZNF160	53091412	53091529	53091412	53091497	1	0.5		ENSG00000063245	EPN1	55688869	55688994	55689296	55689371	0.242405	0.065
ENSG00000243927	MRPS6	34125340	34125480	1	-0.009		ENSG00000099860	GADD45B	2476355	2476630	1	0.156		ENSG00000291100	NA	28602319	28602732	28602608	28602732	1	0.092		ENSG00000170949	ZNF160	53091412	53091553	53091412	53091497	1	0.5		ENSG00000245680	ZNF585B	37195880	37196019	37198938	37199054	1	-0.062
ENSG00000243927	MRPS6	34125340	34125480	1	-0.011		ENSG00000130332	LSM7	2328386	2328586	1	0.162		ENSG00000185513	L3MBTL1	43530283	43530889	43530283	43530419	1	-0.131		ENSG00000153885	KCTD15	33798667	33798766	33798670	33798766	1	0.498		ENSG00000105552	BCAT2	48806516	48806717	48806999	48807074	0.00054797	-0.128
ENSG00000142207	URB1	32317675	32317917	1	-0.003		ENSG00000183207	RUVBL2	49009972	49010611	1	0.001		ENSG00000203896	LIME1	63737820	63738060	63737820	63737902	1	-0.017		ENSG00000153885	KCTD15	33798667	33798766	33798670	33798766	1	0.007		ENSG00000012061	ERCC1	45413962	45414034	45414860	45414960	0.274057	0.065
ENSG00000142207	URB1	32352709	32352906	0.696133	0.016		ENSG00000187244	BCAM	44819581	44820822	1	0.179		ENSG00000174365	SNHG11	38446671	38446940	38446671	38446852	1	-0.007		ENSG00000153885	KCTD15	33798667	33798766	33798670	33798766	1	0.244		ENSG00000012061	ERCC1	45420323	45420427	45421177	45421393	1	-0.001
ENSG00000142207	URB1	32353932	32354103	0.000706703	-0.061		ENSG00000126458	RRAS	49636823	49637130	0.00172592	-0.034		ENSG00000174365	SNHG11	38446671	38446948	38446671	38446852	1	-0.01		ENSG00000131848	ZSCAN5A	56221311	56222326	56221311	56222323	1	0.308		ENSG00000130164	LDLR	11100222	11100345	11102663	11102786	0.241674	-0.044
ENSG00000142207	URB1	32357536	32357656	0.745687	0.012		ENSG00000142546	NOSIP	49556316	49556993	1	0.007		ENSG00000174365	SNHG11	38446671	38447012	38446671	38446852	1	-0.013		ENSG00000099331	MYO9B	17202841	17202883	17202844	17202883	0.105834	0.066		ENSG00000130164	LDLR	11102663	11102786	11105219	11105600	0.0243696	-0.058
ENSG00000142207	URB1	32366617	32366755	0.0219624	0.009		ENSG00000142546	NOSIP	49556548	49556993	1	-0.018		ENSG00000174365	SNHG11	38446671	38447076	38446671	38446852	1	-0.015		ENSG00000129946	SHC2	422145	422456	422145	422379	1	-0.014		ENSG00000130164	LDLR	11110651	11110771	11111513	11111639	0.361525	0.023
ENSG00000291299	NA	23686837	23686995	1	0.041		ENSG00000142546	NOSIP	49556548	49556993	1	0.005		ENSG00000174365	SNHG11	38446671	38446948	38446671	38446940	1	-0.086		ENSG00000129946	SHC2	422145	422456	422145	422379	1	-0.054		ENSG00000130164	LDLR	11120369	11120522	11123173	11123344	0.0171411	-0.08
ENSG00000138942	RNF185	31182968	31183066	1.84965e-06	0.16		ENSG00000142546	NOSIP	49557089	49558978	0.869023	-0.027		ENSG00000174365	SNHG11	38446671	38447012	38446671	38446940	1	-0.003		ENSG00000129946	SHC2	422145	422456	422145	422379	0.175102	-0.144		ENSG00000130164	LDLR	11123173	11123344	11128007	11128085	0.000924847	0.158
ENSG00000138942	RNF185	31182968	31183066	1	0.663		ENSG00000142546	NOSIP	49557089	49558978	1	0.067		ENSG00000174365	SNHG11	38446671	38447076	38446671	38446940	1	-0.011		ENSG00000099624	ATP5F1D	1244314	1244440	1244318	1244440	1	-0.004		ENSG00000130818	ZNF426	9533839	9533966	9535187	9535279	0.749975	0.037
ENSG00000138942	RNF185	31187046	31187270	1	0.002		ENSG00000104897	SF3A2	2246752	2247022	1	0.002		ENSG00000174365	SNHG11	38446671	38447012	38446671	38446948	1	-0.066		ENSG00000131351	HAUS8	17059996	17060092	17059996	17060089	0.853315	-0.102		ENSG00000125755	SYMPK	45816481	45816577	45816797	45816974	0.208531	-0.061
ENSG00000138942	RNF185	31187046	31187270	1	-0.006		ENSG00000167772	ANGPTL4	8373704	8374370	1	0		ENSG00000174365	SNHG11	38446671	38447076	38446671	38446948	1	-0.159		ENSG00000104936	DMPK	45770970	45771060	45770970	45771056	0.585852	0.13		ENSG00000125731	SH2D3A	6760637	6760987	6763679	6763816	0.378578	-0.108
ENSG00000138942	RNF185	31192683	31192702	1	-0.023		ENSG00000233927	RPS28	8321655	8322091	1	0.002		ENSG00000174365	SNHG11	38446671	38447076	38446671	38447012	1	0.041		ENSG00000104936	DMPK	45770970	45771060	45770970	45771056	1	-0.224		ENSG00000105197	TIMM50	39482884	39482916	39485543	39485602	0.824911	-0.013
ENSG00000138942	RNF185	31195468	31195581	0.0986183	-0.016		ENSG00000090661	CERS4	8255821	8256286	1	-0.017		ENSG00000174365	SNHG11	38446687	38446967	38446687	38446948	1	-0.546		ENSG00000104936	DMPK	45770970	45771396	45770970	45771056	0.658376	-0.06		ENSG00000105193	RPS16	39433493	39433569	39433664	39433761	1	0
ENSG00000138942	RNF185	31195468	31195581	0.825414	0.01		ENSG00000161265	U2AF1L4	35743154	35743345	1	-0.198		ENSG00000174365	SNHG11	38446671	38447623	38446671	38447012	1	-0.006		ENSG00000104936	DMPK	45770970	45771396	45770970	45771060	0.152363	-0.086		ENSG00000105193	RPS16	39433517	39433569	39433664	39433761	1	0
ENSG00000138942	RNF185	31196935	31196990	1	-0.004		ENSG00000161265	U2AF1L4	35743154	35743345	1	-0.374		ENSG00000196756	SNHG17	38422011	38422241	38422045	38422241	1	-0.43		ENSG00000104936	DMPK	45777341	45777590	45777341	45777559	0.479378	0.005		ENSG00000105193	RPS16	39433521	39433569	39433664	39433761	0.38958	-0.018
ENSG00000138942	RNF185	31196935	31197157	0.0338317	0.114		ENSG00000161265	U2AF1L4	35742528	35743904	1	-0.025		ENSG00000196756	SNHG17	38422011	38422241	38422086	38422241	1	0.027		ENSG00000104936	DMPK	45777666	45777873	45777666	45777723	0.715707	-0.007		ENSG00000104866	PPP1R37	45142302	45142458	45143520	45143633	0.72238	-0.056
ENSG00000138942	RNF185	31196935	31197157	1	-0.017		ENSG00000161265	U2AF1L4	35744069	35744421	1	0.069		ENSG00000196756	SNHG17	38422011	38422241	38422091	38422241	1	0.003		ENSG00000079432	CIC	42292565	42292859	42292568	42292859	1	1		ENSG00000126261	UBA2	34454443	34454556	34458768	34458924	0.0260809	-0.057
ENSG00000138942	RNF185	31201497	31201615	1	-0.002		ENSG00000161265	U2AF1L4	35744322	35744738	1	-0.009		ENSG00000196756	SNHG17	38422011	38422241	38422095	38422241	1	0.002		ENSG00000079432	CIC	42292565	42292859	42292568	42292859	0.786817	-0.011		ENSG00000011422	PLAUR	43655438	43655573	43656478	43656640	0.662455	-0.012
ENSG00000138942	RNF185	31201497	31201615	1	-0.005		ENSG00000161265	U2AF1L4	35744322	35745187	1	-0.408		ENSG00000196756	SNHG17	38422045	38422241	38422086	38422241	1	0.051		ENSG00000079432	CIC	42293934	42294089	42293937	42294089	0.000388912	0.186		ENSG00000011422	PLAUR	43655438	43655573	43656478	43656640	0.00694848	-0.066
ENSG00000185133	INPP5J	31126920	31127037	1	-0.134		ENSG00000161265	U2AF1L4	35744322	35745187	1	-0.365		ENSG00000196756	SNHG17	38422045	38422241	38422091	38422241	1	0.018		ENSG00000079432	CIC	42294574	42294735	42294603	42294735	1	-0.009		ENSG00000011422	PLAUR	43656478	43656640	43665315	43665459	0.00537356	0.107
ENSG00000070371	CLTCL1	19187557	19187728	0.423904	-0.048		ENSG00000115268	RPS15	1438806	1440253	1	0.273		ENSG00000196756	SNHG17	38422045	38422241	38422095	38422241	1	0.23		ENSG00000104892	KLC3	45347446	45347516	45347449	45347516	1	0.482		ENSG00000269858	EGLN2	40807137	40807274	40807483	40807551	1	0.015
ENSG00000070371	CLTCL1	19225452	19225633	1	0.05		ENSG00000115268	RPS15	1438806	1440253	1	-0.153		ENSG00000196756	SNHG17	38422086	38422241	38422091	38422241	1	-0.103		ENSG00000006015	REX1BD	18589412	18589683	18589478	18589683	0.577856	0.048		ENSG00000269858	EGLN2	40807137	40807274	40807483	40807551	0.110206	-0.116
ENSG00000070371	CLTCL1	19239274	19239388	0.022601	0.082		ENSG00000115268	RPS15	1438806	1440253	1	0		ENSG00000196756	SNHG17	38422086	38422241	38422095	38422241	1	-0.081		ENSG00000006015	REX1BD	18590273	18590933	18590853	18590933	1	-0.006		ENSG00000131941	RHPN2	33021570	33021646	33026503	33026632	0.488457	0.085
ENSG00000070371	CLTCL1	19257804	19257867	1	-0.08		ENSG00000115268	RPS15	1438806	1440253	7.12662e-05	-0.087		ENSG00000196756	SNHG17	38422091	38422241	38422095	38422241	1	-0.02		ENSG00000006015	REX1BD	18592088	18592336	18592107	18592336	0.844562	0.015		ENSG00000126249	PDCD2L	34404648	34404815	34404929	34404990	0.0794354	-0.109
ENSG00000290697	NA	24649859	24650022	1	0.405		ENSG00000115268	RPS15	1440018	1440494	1	0		ENSG00000196756	SNHG17	38422091	38422368	38422290	38422368	1	-0.077		ENSG00000221983	UBA52	18574869	18575241	18575056	18575241	1	0		ENSG00000126249	PDCD2L	34404648	34404990	34409160	34409510	0.810546	0.016
ENSG00000167037	SGSM1	24813677	24813755	1	-1		ENSG00000266964	FXYD1	35142719	35143050	1	-0.127		ENSG00000196756	SNHG17	38422095	38422984	38422290	38422984	1	0.02		ENSG00000221983	UBA52	18575056	18575241	18575102	18575241	1	0		ENSG00000126249	PDCD2L	34404929	34404990	34409160	34409510	0.22796	0.05
ENSG00000159873	CCDC117	28780947	28781172	1	-0.025		ENSG00000104973	MED25	49831935	49832157	1	-0.003		ENSG00000196756	SNHG17	38425934	38426503	38426418	38426503	1	-0.365		ENSG00000105701	FKBP8	18532663	18532814	18532663	18532795	1	0.001		ENSG00000105662	CRTC1	18765403	18765528	18774899	18774986	1	-0.17
ENSG00000128408	RIBC2	45422289	45422408	1	0.124		ENSG00000104973	MED25	49836225	49836979	1	0.01		ENSG00000196756	SNHG17	38425934	38426503	38426418	38426503	0.785984	0.021		ENSG00000105701	FKBP8	18538215	18538436	18538215	18538433	0.216164	0.053		ENSG00000105662	CRTC1	18768484	18768793	18771441	18771546	0.572471	0.052
ENSG00000077935	SMC1B	45394684	45394767	1	-1		ENSG00000105655	ISYNA1	18436329	18437105	1	0.067		ENSG00000196756	SNHG17	38430698	38431112	38431040	38431112	1	0.004		ENSG00000105619	TFPT	54108025	54108244	54108025	54108207	0.923379	-0.009		ENSG00000105662	CRTC1	18768484	18768793	18774899	18774986	1	-0.216
ENSG00000100376	FAM118A	45322041	45322215	1	0.005		ENSG00000105655	ISYNA1	18437598	18437988	1	0.361		ENSG00000196756	SNHG17	38434503	38434626	38434519	38434626	1	-0.002		ENSG00000188321	ZNF559	9337714	9338017	9337795	9338017	1	-0.607		ENSG00000105662	CRTC1	18771441	18771546	18774899	18774986	1	-0.263
ENSG00000100376	FAM118A	45327841	45328063	1	-0.033		ENSG00000105655	ISYNA1	18437859	18438162	1	0.333		ENSG00000196756	SNHG17	38435026	38435328	38435196	38435328	0.43194	-0.088		ENSG00000188321	ZNF559	9341616	9343843	9341694	9343843	0.00127253	-0.146		ENSG00000105072	C19orf44	16509498	16509988	16513013	16513109	1	-0.236
ENSG00000100376	FAM118A	45337833	45337968	1	0.018		ENSG00000130511	SSBP4	18432558	18432735	1	0.002		ENSG00000125885	MCM8	5950651	5951077	5950651	5951023	0.120673	0.171		ENSG00000189144	ZNF573	37771563	37771696	37771563	37771690	1	-0.5		ENSG00000105705	SUGP1	19310096	19310200	19316421	19316593	1	-0.013
ENSG00000100364	KIAA0930	45226151	45226383	1	0.002		ENSG00000248098	BCKDHA	41410636	41411009	0.979017	-0.001		ENSG00000105576	TNPO2	12723768	12723932	12723772	12723932	0.468063	-0.003		ENSG00000189144	ZNF573	37771563	37771696	37771563	37771690	1	-0.114		ENSG00000268790	NA	16654034	16654125	16659394	16659447	0.0283425	-0.141
ENSG00000182944	EWSR1	29278029	29278216	1	-0.001		ENSG00000187266	EPOR	11382846	11383232	1	0.5		ENSG00000101294	HM13	31538178	31538359	31538178	31538261	0.794218	0		ENSG00000170889	RPS9	54206552	54207647	54207397	54207647	0	0.022		ENSG00000268790	NA	16659394	16659447	16659958	16660000	1	0.027
ENSG00000182944	EWSR1	29282389	29282557	1	-0.005		ENSG00000105364	MRPL4	10252396	10252701	1	0		ENSG00000101294	HM13	31538178	31538554	31538178	31538261	0.847044	0		ENSG00000170892	TSEN34	54192115	54192373	54192136	54192373	0.16378	0.02		ENSG00000130299	GTPBP3	17338953	17339026	17339122	17339266	1	0.058
ENSG00000182944	EWSR1	29288605	29288755	0.780062	0.035		ENSG00000130811	EIF3G	10118867	10119171	1	0		ENSG00000101294	HM13	31538178	31538554	31538178	31538359	1	-0.075		ENSG00000105618	PRPF31	54118247	54118455	54118270	54118455	1	-0.166		ENSG00000127527	EPS15L1	16395343	16395467	16402320	16402485	0.193298	0.066
ENSG00000182944	EWSR1	29288605	29288786	0.795066	0.035		ENSG00000013275	PSMC4	39980069	39980454	1	0.001		ENSG00000101294	HM13	31538178	31538554	31538178	31538261	1	-0.069		ENSG00000105618	PRPF31	54126499	54126617	54126527	54126617	0.913891	-0.001		ENSG00000127527	EPS15L1	16437769	16437865	16440861	16440909	0.874352	-0.002
ENSG00000182944	EWSR1	29288605	29291599	0.737439	0.019		ENSG00000013275	PSMC4	39980285	39980717	0.561378	-0.008		ENSG00000101294	HM13	31554745	31554829	31554745	31554828	1	0		ENSG00000105618	PRPF31	54128072	54128200	54128090	54128200	1	0.002		ENSG00000127507	ADGRE2	14754953	14755127	14755653	14755877	1	0.667
ENSG00000182944	EWSR1	29291561	29291599	0.760215	0.001		ENSG00000108107	RPL28	55386569	55388048	1	-0.001		ENSG00000258366	RTEL1	63658304	63658466	63658304	63658459	0.0185597	0.272		ENSG00000204604	ZNF468	52853871	52854126	52853871	52854107	0.265005	-0.165		ENSG00000123146	ADGRE5	14407060	14407229	14407907	14408009	0.454223	-0.027
ENSG00000182944	EWSR1	29291564	29291599	0.828711	0.002		ENSG00000108107	RPL28	55386569	55388048	1	0		ENSG00000258366	RTEL1	63695327	63695650	63695327	63695480	1	0.052		ENSG00000126247	CAPNS1	36140996	36141220	36140999	36141220	1	0.505		ENSG00000031823	RANBP3	5931403	5931531	5932451	5932544	0.0564282	0.107
ENSG00000182944	EWSR1	29297826	29297949	0.0370935	-0.014		ENSG00000133247	KMT5C	55341793	55342380	1	-0.049		ENSG00000125826	RBCK1	420870	421031	420870	421006	1	-0.007		ENSG00000126247	CAPNS1	36145775	36145874	36145805	36145874	1	0.001		ENSG00000031823	RANBP3	5931418	5931531	5932451	5932544	0.318288	-0.074
ENSG00000228315	GUSBP11	23640307	23640423	1	-0.16		ENSG00000271109	LINC03049	34860173	34860715	1	-0.2		ENSG00000101310	SEC23B	18507939	18507990	18507939	18507972	1	0.051		ENSG00000167644	C19orf33	38304564	38304686	38304623	38304686	0.000833788	0.028		ENSG00000064932	SBNO2	1109291	1109423	1109505	1109598	0.33663	-0.026
ENSG00000228315	GUSBP11	23640307	23640423	1	-0.743		ENSG00000142453	CARM1	10920833	10921127	1	0.007		ENSG00000101310	SEC23B	18507939	18508297	18507939	18507972	5.76525e-05	0.052		ENSG00000132024	CC2D1A	13927174	13928030	13927892	13928030	1	-0.008		ENSG00000064932	SBNO2	1113534	1113704	1114230	1114422	0.0227092	0.113
ENSG00000228315	GUSBP11	23659864	23660000	1	0.234		ENSG00000127445	PIN1	9849089	9849682	1.3599e-09	0.246		ENSG00000132664	POLR3F	18467388	18467671	18467388	18467568	1	-0.001		ENSG00000132024	CC2D1A	13928123	13928188	13928126	13928188	0.620279	-0.034		ENSG00000064932	SBNO2	1127603	1127765	1147308	1147420	0.057894	0.084
ENSG00000228315	GUSBP11	23683724	23683867	1	0.283		ENSG00000127445	PIN1	9849089	9849682	0.000910467	0.199		ENSG00000289720	NA	34477771	34477906	34477771	34477860	1	0.004		ENSG00000104957	YJU2B	13759099	13759272	13759110	13759272	0.474007	-0.03		ENSG00000064601	CTSA	45896964	45897040	45897716	45897806	0.118002	0.068
ENSG00000228315	GUSBP11	23686830	23686995	1	-0.167		ENSG00000105518	TMEM205	11345519	11346268	0.488203	-0.01		ENSG00000196839	ADA	44623006	44623078	44623033	44623078	1	0.004		ENSG00000197256	KANK2	11178344	11178471	11178344	11178447	1	0.064		ENSG00000171570	RAB4B-EGLN2	40780384	40780499	40783777	40783840	1	0.149
ENSG00000228315	GUSBP11	23686830	23686995	1	-0.476		ENSG00000167748	KLK1	50819898	50820443	1	-0.016		ENSG00000196839	ADA	44629046	44629169	44629048	44629169	1	0.5		ENSG00000105723	GSK3A	42232056	42232170	42232056	42232149	1	0.001		ENSG00000171570	RAB4B-EGLN2	40806554	40806674	40807137	40807274	0.188429	0.072
ENSG00000228315	GUSBP11	23690235	23690356	1	-0.211		ENSG00000125755	SYMPK	45827836	45829205	0.00212966	0.018		ENSG00000196839	ADA	44629046	44629169	44629048	44629169	1	-0.167		ENSG00000105723	GSK3A	42234547	42234678	42234547	42234630	1	-0.001		ENSG00000132639	SNAP25	10292881	10292999	10293160	10293278	1	-0.058
ENSG00000228315	GUSBP11	23695172	23695517	1	-0.25		ENSG00000125755	SYMPK	45827836	45829205	0.666804	0.004		ENSG00000196839	ADA	44629046	44629169	44629048	44629169	1	-0.01		ENSG00000105723	GSK3A	42234547	42234703	42234547	42234630	1	-0.004		ENSG00000291067	NA	58236153	58236274	58238210	58238311	1	0.151
ENSG00000228315	GUSBP11	23700725	23700845	1	-0.5		ENSG00000125755	SYMPK	45854174	45854507	1	0.009		ENSG00000061656	SPAG4	35615828	35616307	35615828	35616288	1	-0.368		ENSG00000105723	GSK3A	42234547	42234703	42234547	42234678	1	0.002		ENSG00000118705	RPN2	37198396	37198492	37199049	37199225	0.176314	0.028
ENSG00000228315	GUSBP11	23700725	23700845	1	-0.125		ENSG00000125731	SH2D3A	6754051	6754425	1	-0.206		ENSG00000061656	SPAG4	35618449	35618720	35618449	35618475	0.468627	-0.015		ENSG00000105723	GSK3A	42235001	42235119	42235001	42235115	1	-1		ENSG00000118705	RPN2	37232295	37232391	37234019	37234095	0.00214225	-0.153
ENSG00000228315	GUSBP11	23709129	23709241	0.849099	-0.065		ENSG00000125731	SH2D3A	6754250	6754731	0.0577418	-0.081		ENSG00000061656	SPAG4	35617519	35617840	35617519	35617586	1	0.095		ENSG00000129353	SLC44A2	10637643	10637747	10637649	10637747	1	0.005		ENSG00000089177	KIF16B	16335925	16336015	16356329	16356452	0.411724	0.045
ENSG00000284130	TUBA3FP	21011383	21011590	1	0.277		ENSG00000205744	DENND1C	6471264	6471496	1	-0.667		ENSG00000061656	SPAG4	35618449	35618720	35618449	35618475	0.658453	-0.059		ENSG00000129353	SLC44A2	10642896	10644557	10643278	10644557	1	-0.004		ENSG00000196700	ZNF512B	63963094	63963265	63963341	63963440	0.251592	0.154
ENSG00000284130	TUBA3FP	21013041	21013184	1	-0.117		ENSG00000205744	DENND1C	6475483	6475751	1	0.958		ENSG00000130699	TAF4	62006509	62006758	62006545	62006758	1	0.006		ENSG00000129354	AP1M2	10572670	10573088	10572670	10572895	1	-0.036		ENSG00000198276	UCKL1	63940377	63940485	63940593	63940716	0.535584	0.044
ENSG00000128294	TPST2	26532694	26532745	1	0.014		ENSG00000105193	RPS16	39433222	39433569	1	-0.001		ENSG00000125844	RRBP1	17614736	17614880	17614739	17614880	0.302826	0.013		ENSG00000172009	THOP1	2811597	2811734	2811633	2811734	0.175766	-0.002		ENSG00000198276	UCKL1	63942469	63942492	63943652	63943669	1	-0.002
ENSG00000128294	TPST2	26544603	26544675	1	-0.017		ENSG00000105193	RPS16	39433521	39433761	1	0.001		ENSG00000244687	UBE2V1	50096482	50096820	50096671	50096820	0.00256299	0.002		ENSG00000104969	SGTA	2757336	2757457	2757336	2757447	1	-0.001		ENSG00000290226	NA	63873667	63873816	63882718	63882820	1	-0.003
ENSG00000226287	TMEM191A	20702843	20702893	1	-0.083		ENSG00000105193	RPS16	39433664	39435708	1	0		ENSG00000244687	UBE2V1	50096482	50096820	50096671	50096820	1	-0.022		ENSG00000104969	SGTA	2767135	2767686	2767135	2767220	1	-0.004		ENSG00000101150	TPD52L2	63873667	63873816	63882718	63882820	0.646265	-0.012
ENSG00000291085	TMEM191A	20703818	20703883	1	-0.105		ENSG00000105193	RPS16	39433664	39435708	0.497081	0.006		ENSG00000244687	UBE2V1	50115484	50115954	50115698	50115954	0.63339	-0.014		ENSG00000099804	CDC34	541338	542087	541345	542087	0.178928	-0.016		ENSG00000101150	TPD52L2	63873667	63873816	63882718	63882820	0.100388	0.005
ENSG00000226287	TMEM191A	20704187	20704228	1	0.014		ENSG00000006712	PAF1	39389479	39389761	1	0.005		ENSG00000244687	UBE2V1	50115698	50115954	50115829	50115954	1	-0.33		ENSG00000105011	ASF1B	14121531	14121708	14121531	14121677	1	0.007		ENSG00000101150	TPD52L2	63875815	63875875	63882718	63882820	2.81077e-10	0.155
ENSG00000291044	NA	21118203	21118309	1	-0.021		ENSG00000006712	PAF1	39390068	39390289	1	-0.003		ENSG00000101084	RAB5IF	36609600	36609758	36609600	36609730	1	0.002		ENSG00000105290	APLP1	35878081	35878108	35878084	35878108	0.708599	0.03		ENSG00000101150	TPD52L2	63882718	63882820	63889189	63889238	0.000408916	0.177
ENSG00000291064	RPL23AP7	50783979	50784072	1	-0.086		ENSG00000130755	GMFG	39328358	39329073	1	0.429		ENSG00000087460	GNAS	58889159	58889353	58889159	58889332	0.00893403	-0.029		ENSG00000104774	MAN2B1	12652362	12652460	12652362	12652429	1	0.002		ENSG00000196756	SNHG17	38422011	38422241	38422290	38422368	4.66116e-05	-0.215
ENSG00000291064	RPL23AP7	50784330	50784424	1	-0.036		ENSG00000130726	TRIM28	58548739	58548910	0.811012	0.004		ENSG00000087460	GNAS	58898940	58899162	58898940	58898985	1	-0.001		ENSG00000142541	RPL13A	49490126	49490297	49490231	49490297	1	0.004		ENSG00000196756	SNHG17	38422011	38422241	38425934	38426048	6.3343e-06	-0.426
ENSG00000291064	RPL23AP7	50784330	50784424	1	0.004		ENSG00000130726	TRIM28	58548739	58548910	0.13549	0.031		ENSG00000080845	DLGAP4	36525850	36526077	36525850	36526006	1	0.009		ENSG00000142541	RPL13A	49490126	49490297	49490231	49490297	1	0		ENSG00000196756	SNHG17	38422011	38422241	38425934	38426052	1	-0.294
ENSG00000291064	RPL23AP7	50784624	50784686	1	0.001		ENSG00000130726	TRIM28	58549736	58550035	1	0.001		ENSG00000174306	ZHX3	41268978	41269083	41268989	41269083	1.89088e-06	-0.417		ENSG00000142541	RPL13A	49490231	49490576	49490474	49490576	1	0		ENSG00000196756	SNHG17	38422086	38422241	38422290	38422368	0.0162097	-0.115
ENSG00000291064	RPL23AP7	50784624	50784686	1	0.163		ENSG00000099326	MZF1	58570343	58571429	1	-0.017		ENSG00000174306	ZHX3	41268978	41269083	41268989	41269083	1	0.341		ENSG00000142541	RPL13A	49490474	49490576	49490479	49490576	1	-0.001		ENSG00000196756	SNHG17	38422086	38422241	38425934	38426048	0.000186779	-0.366
ENSG00000291064	RPL23AP7	50784624	50784686	1	0.184		ENSG00000269858	EGLN2	40807137	40807551	1	0		ENSG00000000419	DPM1	50941104	50941209	50941128	50941209	1	0.184		ENSG00000011304	PTBP1	804531	804702	804540	804702	0.000692353	0.02		ENSG00000196756	SNHG17	38422086	38422241	38425934	38426052	0.318863	-0.155
ENSG00000291064	RPL23AP7	50785424	50785634	1	-0.5		ENSG00000161249	DMKN	35510183	35510510	1	0.649		ENSG00000000419	DPM1	50941104	50941209	50941128	50941209	1	-0.07		ENSG00000011304	PTBP1	805491	805569	805512	805569	0.0183753	-0.013		ENSG00000196756	SNHG17	38422091	38422241	38422290	38422368	1	-0.013
ENSG00000291064	RPL23AP7	50785424	50785634	1	-0.266		ENSG00000126249	PDCD2L	34404648	34404990	0.00203361	0.071		ENSG00000000419	DPM1	50945736	50945923	50945846	50945923	0.000418373	-0.086		ENSG00000011304	PTBP1	808359	808452	808379	808452	1	0.006		ENSG00000196756	SNHG17	38422091	38422241	38422290	38422368	0.0201518	-0.139
ENSG00000291064	RPL23AP7	50788749	50788798	1	-0.367		ENSG00000064607	SUGP2	18994365	18995280	0.0311708	-0.255		ENSG00000101181	MTG2	62199118	62199283	62199118	62199257	1	0.007		ENSG00000090674	MCOLN1	7530285	7530501	7530434	7530501	0.0215249	0.041		ENSG00000196756	SNHG17	38422091	38422241	38425934	38426048	0.000119771	-0.378
ENSG00000291064	RPL23AP7	50788749	50788798	1	0.106		ENSG00000064545	TMEM161A	19121307	19121668	0.806664	0.008		ENSG00000177410	ZFAS1	49278641	49278738	49278641	49278716	0.178642	0.009		ENSG00000104980	TIMM44	7934088	7934241	7934088	7934238	1	0.006		ENSG00000196756	SNHG17	38422091	38422241	38425934	38426052	0.255225	-0.188
ENSG00000291064	RPL23AP7	50788749	50788802	1	-0.369		ENSG00000064545	TMEM161A	19132351	19132754	0.077657	-0.1		ENSG00000022277	RTF2	56470599	56470941	56470599	56470751	1	-0.055		ENSG00000079435	LIPE	42402606	42403055	42402606	42403031	1	0.112		ENSG00000196756	SNHG17	38422091	38422241	38426418	38426503	0.00720059	-0.014
ENSG00000291064	RPL23AP7	50788749	50788802	1	0.126		ENSG00000064545	TMEM161A	19132351	19132754	1	-0.003		ENSG00000101138	CSTF1	56395520	56395759	56395520	56395721	1	-0.001		ENSG00000167685	ZNF444	56159623	56160893	56159626	56160893	1	-0.033		ENSG00000196756	SNHG17	38422091	38422368	38425934	38426048	0.0118899	-0.144
ENSG00000290796	NA	25357254	25357426	1	-0.051		ENSG00000130299	GTPBP3	17338007	17338451	1	0.008		ENSG00000087586	AURKA	56392153	56392295	56392167	56392295	1	-0.131		ENSG00000130332	LSM7	2324124	2324196	2324124	2324192	0.00507605	-0.205		ENSG00000196756	SNHG17	38422091	38422368	38425934	38426052	0.879971	0.029
ENSG00000290796	NA	25359826	25360223	1	-0.1		ENSG00000130299	GTPBP3	17338953	17339266	1	0.03		ENSG00000125843	AP5S1	3820546	3820854	3820546	3820758	1	-0.104		ENSG00000130332	LSM7	2324124	2324196	2324124	2324192	1	-0.11		ENSG00000196756	SNHG17	38422095	38422241	38422290	38422368	8.40605e-05	-0.22
ENSG00000100401	RANGAP1	41256190	41256290	1	0.001		ENSG00000105135	ILVBL	15116000	15116321	0.00815647	-0.107		ENSG00000101220	C20orf27	3760006	3760186	3760081	3760186	0.13156	0.008		ENSG00000130332	LSM7	2324124	2324196	2324124	2324192	0.756843	0.086		ENSG00000196756	SNHG17	38422095	38422241	38425934	38426048	1.06783e-05	-0.428
ENSG00000100401	RANGAP1	41257947	41258106	1	-0.002		ENSG00000105135	ILVBL	15116407	15118015	1	-0.005		ENSG00000088836	SLC4A11	3238979	3239190	3239094	3239190	3.88434e-06	0.05		ENSG00000183207	RUVBL2	49004206	49004418	49004276	49004418	2.68896e-13	0.032		ENSG00000196756	SNHG17	38422095	38422241	38425934	38426052	1	-0.291
ENSG00000100401	RANGAP1	41261445	41261580	1	0.001		ENSG00000105135	ILVBL	15122692	15123030	1	0		ENSG00000124104	SNX21	45834958	45835116	45834958	45835109	1	0.309		ENSG00000187244	BCAM	44812162	44812391	44812225	44812391	1	-0.049		ENSG00000196756	SNHG17	38422290	38422368	38425934	38426048	0.070122	-0.17
ENSG00000100401	RANGAP1	41264663	41264843	0.000193001	-0.027		ENSG00000127507	ADGRE2	14765657	14766381	1	-1		ENSG00000124104	SNX21	45834958	45835116	45834958	45835109	1	-0.099		ENSG00000008382	MPND	4357252	4357421	4357339	4357421	0.0173439	0.108		ENSG00000196756	SNHG17	38422290	38422368	38425934	38426052	0.606617	0.027
ENSG00000100401	RANGAP1	41284900	41285153	0.0035271	-0.359		ENSG00000123146	ADGRE5	14397732	14397935	1	-0.002		ENSG00000088970	KIZ	21205490	21205584	21205490	21205530	0.847947	0.078		ENSG00000008382	MPND	4357950	4358172	4358082	4358172	1	-0.019		ENSG00000196756	SNHG17	38426418	38426503	38431040	38431112	0.00513425	-0.077
ENSG00000100401	RANGAP1	41284900	41285153	0.928576	0.056		ENSG00000105401	CDC37	10395227	10395543	0.759521	-0.002		ENSG00000149636	DSN1	36770872	36771473	36771424	36771473	1	0.019		ENSG00000142546	NOSIP	49556548	49556736	49556548	49556657	1	-0.005		ENSG00000196756	SNHG17	38427246	38427403	38427679	38427766	1	-0.006
ENSG00000100401	RANGAP1	41284900	41285153	0.126766	-0.01		ENSG00000160633	SAFB	5667352	5667886	1	0.003		ENSG00000198053	SIRPA	1934714	1934766	1934714	1934754	1	0.066		ENSG00000142546	NOSIP	49557089	49557945	49557089	49557249	1	0.003		ENSG00000196756	SNHG17	38427246	38427403	38427679	38427847	1	-0.027
ENSG00000290199	NA	23973767	23973943	0.0336964	0.103		ENSG00000031823	RANBP3	5924826	5925737	1	0		ENSG00000101052	IFT52	43605001	43605216	43605001	43605073	0.119019	0.011		ENSG00000142546	NOSIP	49557089	49558199	49557089	49557249	1	0.003		ENSG00000196756	SNHG17	38427246	38427403	38427679	38427855	1	-0.027
ENSG00000100393	EP300	41146738	41146816	0.0457988	0.034		ENSG00000125912	NCLN	3207628	3209575	1	0		ENSG00000160410	SHKBP1	40577556	40577709	40577556	40577630	0.929766	-0.003		ENSG00000142546	NOSIP	49557089	49558978	49557089	49557249	1	-0.001		ENSG00000196756	SNHG17	38427246	38427403	38429868	38429959	1	-0.333
ENSG00000100387	RBX1	40953554	40953633	1	0		ENSG00000064932	SBNO2	1109134	1109598	1	0.451		ENSG00000215440	NPEPL1	58713419	58714093	58713419	58713543	1	-0.005		ENSG00000142546	NOSIP	49558896	49558978	49558896	49558973	1	-0.007		ENSG00000196756	SNHG17	38427246	38427403	38430698	38430898	1	0
ENSG00000100387	RBX1	40964046	40964117	1	0.002		ENSG00000101210	EEF1A2	63488013	63488425	1	0		ENSG00000184402	SS18L1	62158671	62158942	62158671	62158748	1	-0.035		ENSG00000090554	FLT3LG	49475673	49475801	49475690	49475801	1	0.023		ENSG00000196756	SNHG17	38427679	38427766	38429868	38429959	1	-0.007
ENSG00000100387	RBX1	40967798	40967884	1	-0.002		ENSG00000064601	CTSA	45891568	45892027	1	0.002		ENSG00000101365	IDH3B	2658637	2658837	2658758	2658837	0.425568	-0.082		ENSG00000090554	FLT3LG	49476116	49476198	49476144	49476198	1	0.036		ENSG00000196756	SNHG17	38427679	38427766	38430698	38430898	1	-0.002
ENSG00000226328	NUP50-DT	45138823	45138916	1	-0.068		ENSG00000064601	CTSA	45892272	45892484	1	-0.001		ENSG00000101365	IDH3B	2659698	2660176	2660029	2660176	1	0.001		ENSG00000090554	FLT3LG	49478908	49479047	49478962	49479047	1	-0.179		ENSG00000196756	SNHG17	38427679	38427847	38429868	38429959	1	-0.014
ENSG00000226328	NUP50-DT	45152404	45152623	1	-0.325		ENSG00000064601	CTSA	45892724	45893311	1	0.004		ENSG00000101365	IDH3B	2660029	2660176	2660067	2660176	5.20686e-07	0.029		ENSG00000090554	FLT3LG	49485963	49486231	49486014	49486231	1	0.132		ENSG00000196756	SNHG17	38427679	38427847	38430698	38430898	1	-0.003
ENSG00000226328	NUP50-DT	45152404	45152623	1	0.378		ENSG00000064601	CTSA	45892724	45893311	1	0.411		ENSG00000101365	IDH3B	2660456	2660829	2660696	2660829	1	-0.001		ENSG00000063176	SPHK2	48625890	48626362	48625949	48626362	1	-0.022		ENSG00000196756	SNHG17	38427679	38427855	38429868	38429959	1	-0.015
ENSG00000196588	MRTFA	40423535	40423685	0.758426	-0.038		ENSG00000064601	CTSA	45892724	45894072	1	-0.149		ENSG00000101194	SLC17A9	62962623	62962754	62962623	62962734	0.000192991	0.039		ENSG00000063176	SPHK2	48625890	48626362	48626067	48626362	1	-0.011		ENSG00000196756	SNHG17	38427679	38427855	38430698	38430898	1	-0.004
ENSG00000196588	MRTFA	40424205	40424381	1	-0.006		ENSG00000064601	CTSA	45892724	45894072	1	0.001		ENSG00000101194	SLC17A9	62963583	62964022	62963583	62963680	0.717199	0.013		ENSG00000063176	SPHK2	48625949	48626362	48626067	48626362	1	-0.021		ENSG00000196756	SNHG17	38429868	38429959	38430698	38430898	1	0.277
ENSG00000196588	MRTFA	40463220	40463286	1	-0.014		ENSG00000064601	CTSA	45892724	45894741	1	-0.001		ENSG00000062598	ELMO2	46393980	46394089	46394048	46394089	0.00201554	0.071		ENSG00000104897	SF3A2	2246752	2247022	2246881	2247022	1	0.001		ENSG00000101126	ADNP	50904765	50904849	50918738	50918781	0.00602261	-0.077
ENSG00000196588	MRTFA	40552105	40552367	1	-0.034		ENSG00000064601	CTSA	45894993	45897040	4.33385e-05	-0.053		ENSG00000089063	TMEM230	5109157	5109445	5109331	5109445	1	-0.003		ENSG00000167775	CD320	8303854	8304088	8303854	8303973	1	-0.005		ENSG00000088812	ATRN	3540221	3540335	3545761	3545890	0.0237698	0.079
ENSG00000196588	MRTFA	40594673	40594735	0.820598	-0.001		ENSG00000064601	CTSA	45894993	45898109	1	-0.091		ENSG00000089063	TMEM230	5112729	5113042	5112742	5113042	1	-0.149		ENSG00000090661	CERS4	8251043	8251249	8251075	8251249	1	0.054		ENSG00000286235	NA	5972006	5972037	5973055	5973196	0.892965	0.069
ENSG00000100201	DDX17	38489227	38489458	1	0.001		ENSG00000064601	CTSA	45894993	45897806	1	0.051		ENSG00000069399	BCL3	44758245	44758473	44758245	44758413	2.01524e-05	0.036		ENSG00000090661	CERS4	8251043	8251249	8251075	8251249	1	0.19		ENSG00000286235	NA	6015360	6015490	6031284	6031370	0.0404619	-0.066
ENSG00000100201	DDX17	38495795	38495937	1	-0.003		ENSG00000064601	CTSA	45894993	45897806	0.143653	-0.023		ENSG00000141644	MBD1	50272823	50272955	50272847	50272955	1	-0.004		ENSG00000090661	CERS4	8251043	8251249	8251109	8251249	1	-0.148		ENSG00000125885	MCM8	5972006	5972037	5972575	5972726	0.027543	0.03
ENSG00000100201	DDX17	38498084	38498150	1	-0.002		ENSG00000064601	CTSA	45894993	45898109	0.941526	0.004		ENSG00000141644	MBD1	50279875	50280017	50279882	50280017	0.911199	0.002		ENSG00000090661	CERS4	8251075	8251249	8251109	8251249	1	-0.025		ENSG00000101337	TM9SF4	32133012	32133126	32136073	32136173	0.0538578	0.008
ENSG00000100201	DDX17	38501129	38501280	1	-0.002		ENSG00000064601	CTSA	45896964	45898109	1	-0.04		ENSG00000100983	GSS	34942487	34943006	34942930	34943006	1	0.143		ENSG00000161265	U2AF1L4	35743154	35743208	35743154	35743205	1	0.318		ENSG00000101337	TM9SF4	32133012	32133126	32136073	32136173	1	0.207
ENSG00000100101	NA	37710426	37710566	0.148779	-0.125		ENSG00000291100	NA	28583024	28583946	1	0.103		ENSG00000100983	GSS	34942487	34943006	34942930	34943006	1	-0.003		ENSG00000161265	U2AF1L4	35742530	35742803	35742530	35742619	1	0.333		ENSG00000101337	TM9SF4	32155102	32155186	32157793	32157969	0.810534	0.002
ENSG00000100106	TRIOBP	37713209	37713411	0.16858	-0.142		ENSG00000291067	NA	58245782	58247506	1	-0.269		ENSG00000263753	LINC00667	5238119	5239196	5238119	5239049	1	-0.141		ENSG00000161265	U2AF1L4	35742531	35743205	35742531	35742803	1	-0.027		ENSG00000101294	HM13	31538178	31538261	31544946	31545035	1	0
ENSG00000100101	NA	37713209	37713411	1	-0.102		ENSG00000185513	L3MBTL1	43528656	43529368	1	-0.35		ENSG00000263753	LINC00667	5238066	5239049	5238066	5238893	1	0.009		ENSG00000161265	U2AF1L4	35743154	35743345	35743154	35743205	1	-0.116		ENSG00000101294	HM13	31538178	31538554	31544946	31545035	1	0
ENSG00000100101	NA	37715762	37715934	0.422889	-0.283		ENSG00000185513	L3MBTL1	43528656	43529368	0.71561	-0.083		ENSG00000263753	LINC00667	5240647	5240964	5240647	5240819	1	-0.071		ENSG00000161265	U2AF1L4	35743154	35743345	35743154	35743208	1	-0.117		ENSG00000101294	HM13	31566209	31566295	31568077	31568280	0.00789511	-0.005
ENSG00000100101	NA	37715762	37715934	1	-0.167		ENSG00000185513	L3MBTL1	43530283	43530889	0.00111991	0.183		ENSG00000263753	LINC00667	5240647	5241255	5240647	5240819	1	-0.083		ENSG00000161265	U2AF1L4	35744322	35744738	35744322	35744421	1	-0.127		ENSG00000101310	SEC23B	18542295	18542402	18543018	18543172	0.915135	-0.002
ENSG00000100097	LGALS1	37678375	37678392	1	-0.002		ENSG00000185513	L3MBTL1	43530283	43532924	1	-0.23		ENSG00000263753	LINC00667	5240647	5241255	5240647	5240964	1	-0.15		ENSG00000161265	U2AF1L4	35744322	35744981	35744322	35744421	1	-0.531		ENSG00000132664	POLR3F	18475074	18475187	18480037	18480181	0.450724	0.049
ENSG00000100097	LGALS1	37678375	37678654	0.0347285	-0.006		ENSG00000185513	L3MBTL1	43530283	43532924	1	-0.006		ENSG00000263753	LINC00667	5241698	5241889	5241698	5241812	1	-0.128		ENSG00000161265	U2AF1L4	35745124	35745212	35745124	35745187	1	-0.09		ENSG00000132664	POLR3F	18475074	18475187	18480037	18480186	1	-0.01
ENSG00000100097	LGALS1	37678482	37678654	0.476224	-0.005		ENSG00000185513	L3MBTL1	43534283	43534942	1	0.072		ENSG00000167306	MYO5B	49864140	49864380	49864203	49864380	1	-0.022		ENSG00000161265	U2AF1L4	35744322	35745187	35744322	35744421	1	-0.043		ENSG00000078747	ITCH	34393790	34393881	34408650	34408792	0.463318	-0.026
ENSG00000100083	GGA1	37613023	37613191	0.198635	0.056		ENSG00000185513	L3MBTL1	43536096	43536458	1	-0.036		ENSG00000166401	SERPINB8	63970028	63970187	63970028	63970170	1	0.173		ENSG00000115268	RPS15	1438806	1438892	1438810	1438892	1	0		ENSG00000078747	ITCH	34408650	34408792	34412514	34412639	0.449114	0.055
ENSG00000100083	GGA1	37613023	37613191	1	0.219		ENSG00000185513	L3MBTL1	43540752	43541189	1	0.593		ENSG00000152234	ATP5F1A	46094979	46095131	46095052	46095131	1	0		ENSG00000115268	RPS15	1439605	1439826	1439715	1439826	1	-0.006		ENSG00000125971	DYNLRB1	34526267	34526343	34534627	34534795	1	0
ENSG00000100083	GGA1	37613023	37613191	1	-0.271		ENSG00000198276	UCKL1	63940949	63941208	0.130454	0.011		ENSG00000152234	ATP5F1A	46094979	46095131	46095052	46095131	9.83475e-08	-0.562		ENSG00000115268	RPS15	1439960	1440253	1439967	1440253	1	-0.422		ENSG00000196839	ADA	44623006	44623078	44626455	44626599	0.294563	-0.09
ENSG00000100083	GGA1	37613023	37613191	1	-0.167		ENSG00000198276	UCKL1	63945804	63946267	0.159462	0.01		ENSG00000166845	C18orf54	54361642	54361948	54361642	54361891	1	0.025		ENSG00000115268	RPS15	1439960	1440253	1440018	1440253	1	0		ENSG00000061656	SPAG4	35617519	35617586	35618449	35618475	0.599957	-0.032
ENSG00000100083	GGA1	37613032	37613191	1	-0.254		ENSG00000203896	LIME1	63737820	63738060	1	-0.193		ENSG00000166845	C18orf54	54361642	54362431	54361642	54361891	1	-0.056		ENSG00000115268	RPS15	1439960	1440253	1440025	1440253	3.15927e-05	-0.067		ENSG00000061656	SPAG4	35617519	35617840	35618449	35618720	0.344159	-0.091
ENSG00000100083	GGA1	37613032	37613191	1	0.201		ENSG00000203896	LIME1	63737820	63738060	1	0.267		ENSG00000166845	C18orf54	54361642	54362431	54361642	54361948	1	-0.318		ENSG00000115268	RPS15	1439967	1440253	1440018	1440253	1	0.001		ENSG00000061656	SPAG4	35617778	35617840	35618611	35618720	0.834868	-0.021
ENSG00000100083	GGA1	37613118	37613191	1	0.519		ENSG00000203896	LIME1	63738007	63738499	1	-0.008		ENSG00000101751	POLI	54283921	54284065	54283921	54284013	1	0.025		ENSG00000115268	RPS15	1439967	1440253	1440025	1440253	4.70177e-05	-0.064		ENSG00000061656	SPAG4	35618086	35618130	35618922	35618998	1	0.04
ENSG00000100083	GGA1	37613118	37613191	1	0.099		ENSG00000174365	SNHG11	38446671	38447623	1	-0.021		ENSG00000141447	OSBPL1A	24368286	24368372	24368366	24368372	1	0.055		ENSG00000115268	RPS15	1440018	1440253	1440025	1440253	1	-0.002		ENSG00000061656	SPAG4	35618449	35618475	35618922	35618998	1	0.017
ENSG00000100083	GGA1	37613118	37613191	1	-0.149		ENSG00000174365	SNHG11	38446671	38447623	1	-0.011		ENSG00000141447	OSBPL1A	24397572	24397788	24397654	24397788	1	0.103		ENSG00000178078	STAP2	4324454	4324664	4324454	4324529	1	0.214		ENSG00000061656	SPAG4	35618611	35618720	35618922	35618998	0.130462	-0.107
ENSG00000100083	GGA1	37614189	37614274	1	-0.01		ENSG00000174365	SNHG11	38446671	38447623	1	-0.156		ENSG00000154040	CABYR	24155700	24156999	24155700	24156042	0.41269	-0.085		ENSG00000178078	STAP2	4324454	4324667	4324454	4324529	1	0.292		ENSG00000170471	RALGAPB	38567095	38567232	38570768	38570847	0.39962	0.023
ENSG00000100083	GGA1	37614193	37614274	1	-0.019		ENSG00000174365	SNHG11	38446671	38447623	1	-0.1		ENSG00000154040	CABYR	24155700	24156999	24155700	24156042	1	-0.105		ENSG00000178078	STAP2	4324454	4324667	4324454	4324664	1	0.031		ENSG00000170471	RALGAPB	38569887	38569996	38570768	38570847	0.226714	0.065
ENSG00000100083	GGA1	37624968	37625076	1	-0.012		ENSG00000174365	SNHG11	38446671	38447623	1	-0.193		ENSG00000124155	PIGT	45416516	45416664	45416516	45416654	1	0.016		ENSG00000248098	BCKDHA	41422922	41423169	41422997	41423169	1	-0.001		ENSG00000244687	UBE2V1	50098881	50098981	50111288	50111562	1	0.383
ENSG00000100083	GGA1	37624968	37625076	0.241492	-0.051		ENSG00000174365	SNHG11	38446671	38447623	1	-0.017		ENSG00000124155	PIGT	45416516	45416694	45416516	45416654	1	0		ENSG00000187266	EPOR	11381055	11381313	11381055	11381209	1	-0.102		ENSG00000101084	RAB5IF	36607889	36608000	36609600	36609730	0.319924	0.004
ENSG00000100083	GGA1	37625796	37625949	0.0504111	-0.083		ENSG00000174365	SNHG11	38446671	38448730	1	-0.023		ENSG00000124155	PIGT	45416516	45416694	45416516	45416664	1	-0.001		ENSG00000187266	EPOR	11381055	11381313	11381055	11381209	1	-0.075		ENSG00000101084	RAB5IF	36607889	36608000	36609600	36609758	0.794983	0.001
ENSG00000100083	GGA1	37625796	37625949	0.660592	-0.023		ENSG00000174365	SNHG11	38446671	38448730	1	-0.002		ENSG00000124155	PIGT	45416516	45416694	45416516	45416654	0.149963	0.021		ENSG00000198182	ZNF607	37707913	37708012	37707913	37708009	1	0.078		ENSG00000125991	ERGIC3	35549162	35549207	35554371	35554386	1	-0.246
ENSG00000100099	HPS4	26457858	26457967	1	0.018		ENSG00000174365	SNHG11	38446671	38448730	1	-0.355		ENSG00000124155	PIGT	45416516	45418979	45416516	45416654	0.588826	0.006		ENSG00000130811	EIF3G	10119087	10119255	10119087	10119171	0.806356	0.006		ENSG00000116017	ARID3A	964832	965080	966571	966868	0.30711	-0.077
ENSG00000100099	HPS4	26458444	26458577	0.00887815	0.054		ENSG00000174365	SNHG11	38448661	38450447	1	-0.108		ENSG00000124155	PIGT	45416516	45418979	45416516	45416694	0.653778	-0.005		ENSG00000128000	ZNF780B	40047405	40047473	40047405	40047470	1	-0.116		ENSG00000197122	SRC	37386459	37386477	37392982	37393015	1	0.268
ENSG00000100099	HPS4	26465454	26465551	1	-0.006		ENSG00000174365	SNHG11	38447465	38450447	1	0.063		ENSG00000124155	PIGT	45416516	45416694	45416516	45416654	1	-0.002		ENSG00000013275	PSMC4	39972368	39972555	39972461	39972555	0.860808	0.005		ENSG00000124208	PEDS1-UBE2V1	50129545	50129690	50130855	50130947	0.269082	-0.093
ENSG00000100099	HPS4	26465454	26466262	1	-0.023		ENSG00000174365	SNHG11	38450261	38450921	1	-0.352		ENSG00000124155	PIGT	45420527	45421583	45420527	45420693	0.207235	-0.028		ENSG00000071655	MBD3	1578334	1578538	1578334	1578534	0.198531	-0.012		ENSG00000080845	DLGAP4	36499241	36499321	36499587	36499676	1	-0.001
ENSG00000100099	HPS4	26466050	26466104	1	-0.101		ENSG00000174365	SNHG11	38450335	38450921	1	-0.007		ENSG00000124155	PIGT	45421382	45421583	45421382	45421533	0.985776	-0.004		ENSG00000071655	MBD3	1578334	1578538	1578334	1578534	1	-0.042		ENSG00000124243	BCAS4	50818210	50818282	50830278	50830380	0.356826	-0.053
ENSG00000100099	HPS4	26466050	26466104	0.00168787	-0.361		ENSG00000196756	SNHG17	38420587	38421098	1	-0.001		ENSG00000124155	PIGT	45421382	45421664	45421382	45421533	0.643082	-0.026		ENSG00000071626	DAZAP1	1421147	1421258	1421150	1421258	0.100679	-0.033		ENSG00000124243	BCAS4	50830278	50830380	50841765	50841900	0.380028	-0.003
ENSG00000100099	HPS4	26466225	26466262	1	-0.051		ENSG00000196756	SNHG17	38421005	38422241	1	-0.204		ENSG00000124155	PIGT	45421382	45421664	45421382	45421583	1	0		ENSG00000063245	EPN1	55692950	55693037	55692953	55693037	0.85769	-0.037		ENSG00000124243	BCAS4	50841765	50841900	50875996	50876093	0.928492	-0.002
ENSG00000100099	HPS4	26467224	26467249	1	0.005		ENSG00000196756	SNHG17	38421005	38422241	1	-0.108		ENSG00000115257	PCSK4	1482352	1482475	1482401	1482475	1	-0.083		ENSG00000063241	ISOC2	55455259	55455378	55455259	55455330	0.4403	-0.184		ENSG00000101363	MANBAL	37297295	37297534	37298762	37298879	0.375479	0.003
ENSG00000100099	HPS4	26468550	26468623	1	-0.005		ENSG00000196756	SNHG17	38421005	38422241	0.513484	-0.205		ENSG00000099956	SMARCB1	23791755	23791894	23791755	23791867	1.46296e-09	0.219		ENSG00000063241	ISOC2	55455259	55455378	55455259	55455330	1	0.007		ENSG00000101363	MANBAL	37298762	37298879	37301207	37301413	0.558641	-0.004
ENSG00000100099	HPS4	26471212	26471288	0.110779	-0.022		ENSG00000196756	SNHG17	38421005	38422241	0.188928	-0.267		ENSG00000099956	SMARCB1	23800943	23801135	23800943	23801081	0.00352622	0.017		ENSG00000108106	UBE2S	55404287	55404478	55404287	55404401	1	0		ENSG00000101347	SAMHD1	36935028	36935189	36941038	36941111	0.22164	-0.122
ENSG00000100099	HPS4	26471212	26471388	0.686237	-0.019		ENSG00000196756	SNHG17	38421005	38422241	1	-0.271		ENSG00000099956	SMARCB1	23800943	23801964	23800943	23801081	1	0.002		ENSG00000087076	HSD17B14	48832665	48832752	48832665	48832732	1	-0.02		ENSG00000101347	SAMHD1	36935080	36935189	36941038	36941111	1	-0.056
ENSG00000100099	HPS4	26479264	26479355	0.786446	0.041		ENSG00000196756	SNHG17	38421005	38422368	0.413171	-0.235		ENSG00000099956	SMARCB1	23800943	23801964	23800943	23801135	1	-0.042		ENSG00000142453	CARM1	10919832	10919966	10919876	10919966	1	0.001		ENSG00000000419	DPM1	50941128	50941209	50942030	50942126	3.92096e-08	-0.05
ENSG00000100099	HPS4	26481721	26482240	1	-0.118		ENSG00000196756	SNHG17	38425934	38426503	0.0880813	-0.034		ENSG00000259256	LINC01895	3358401	3358622	3358438	3358622	1	-1		ENSG00000065268	WDR18	991954	992121	991994	992121	1	-0.001		ENSG00000089048	ESF1	13769906	13770021	13771330	13771483	0.61268	0.024
ENSG00000100099	HPS4	26482745	26482873	1	0.094		ENSG00000196756	SNHG17	38425934	38426503	1	-0.438		ENSG00000259256	LINC01895	3358401	3358622	3358438	3358622	1	-0.5		ENSG00000161677	JOSD2	50510285	50510448	50510285	50510445	1	-0.344		ENSG00000089048	ESF1	13771330	13771483	13772514	13772615	0.696469	-0.015
ENSG00000100099	HPS4	26482745	26482873	1	-0.557		ENSG00000196756	SNHG17	38426418	38427444	0.00405378	-0.267		ENSG00000133313	CNDP2	74497508	74497726	74497508	74497595	1	0.219		ENSG00000130164	LDLR	11129450	11129670	11129512	11129670	1	-0.001		ENSG00000101181	MTG2	62197851	62197967	62198633	62198852	0.0134852	0.109
ENSG00000184979	USP18	18157557	18157820	1	-0.006		ENSG00000196756	SNHG17	38430698	38431112	1	0.197		ENSG00000166562	SEC11C	59152535	59152685	59152535	59152612	1	-0.005		ENSG00000105518	TMEM205	11345519	11345737	11345519	11345628	1	0.006		ENSG00000101236	RNF24	3945176	3945218	3948236	3948279	0.461277	0.071
ENSG00000184979	USP18	18161789	18161935	0.241592	-0.08		ENSG00000088826	SMOX	4182088	4182848	0.41701	-0.006		ENSG00000101782	RIOK3	23473428	23473626	23473428	23473483	0.033205	-0.022		ENSG00000125755	SYMPK	45816481	45816614	45816481	45816577	1	0.003		ENSG00000101236	RNF24	3948236	3948279	3963874	3964024	0.276059	0.074
ENSG00000184979	USP18	18167254	18167334	1	-0.015		ENSG00000130589	HELZ2	63570684	63573221	0.00358451	0.097		ENSG00000101782	RIOK3	23477005	23477268	23477005	23477086	1	-0.004		ENSG00000125755	SYMPK	45827836	45829205	45827836	45827918	1	0.007		ENSG00000101236	RNF24	3948236	3948279	3963874	3964024	0.430283	0.068
ENSG00000184979	USP18	18170752	18170920	1	-0.007		ENSG00000196562	SULF2	47659398	47659730	1	0.051		ENSG00000134030	CTIF	48757918	48758411	48757918	48758405	0.795321	0.014		ENSG00000125731	SH2D3A	6754830	6755315	6754830	6754932	0.881697	-0.039		ENSG00000173418	NAA20	20025668	20025767	20026783	20026919	1	0.002
ENSG00000184979	USP18	18173149	18173281	1	0.015		ENSG00000171456	ASXL1	32428127	32428422	1	0.011		ENSG00000101745	ANKRD12	9208656	9208803	9208656	9208797	1	-0.048		ENSG00000205744	DENND1C	6475483	6475643	6475483	6475585	1	-0.143		ENSG00000173418	NAA20	20026783	20026919	20032507	20032653	0.0629022	-0.095
ENSG00000253352	TUG1	30972047	30972172	1	-0.227		ENSG00000026036	RTEL1-TNFRSF6B	63688527	63689132	1	0.072		ENSG00000154889	MPPE1	11905737	11905953	11905911	11905953	1	-0.021		ENSG00000105193	RPS16	39433521	39433761	39433521	39433569	1	0		ENSG00000177410	ZFAS1	49279103	49279208	49280484	49280570	0	-0.206
ENSG00000253352	TUG1	30972047	30972172	0.135362	-0.069		ENSG00000026036	RTEL1-TNFRSF6B	63689749	63690210	0.0177138	0.025		ENSG00000178127	NDUFV2	9124873	9124996	9124873	9124983	0.0023389	-0.036		ENSG00000105193	RPS16	39435606	39435708	39435606	39435705	1	-0.001		ENSG00000177410	ZFAS1	49279103	49279208	49280484	49280570	6.33724e-09	-0.302
ENSG00000253352	TUG1	30972047	30972172	1	-0.321		ENSG00000026036	RTEL1-TNFRSF6B	63691741	63693003	1	0.025		ENSG00000178127	NDUFV2	9124873	9124996	9124873	9124983	1	-0.338		ENSG00000090924	PLEKHG2	39414988	39415260	39414991	39415260	0.146573	0.166		ENSG00000177410	ZFAS1	49280484	49280570	49280902	49280964	9.13558e-10	-0.059
ENSG00000100395	L3MBTL2	41206006	41206125	0.140593	-0.048		ENSG00000026036	RTEL1-TNFRSF6B	63695777	63697191	1	0.037		ENSG00000141401	IMPA2	12012169	12012349	12012169	12012215	0.545301	0.004		ENSG00000090924	PLEKHG2	39414988	39415260	39415168	39415260	1.14278e-08	0.217		ENSG00000101247	NDUFAF5	13788588	13788652	13793179	13793227	0.084273	-0.127
ENSG00000100395	L3MBTL2	41213850	41214026	0.921711	-0.032		ENSG00000125826	RBCK1	428490	429094	0.0234753	0.011		ENSG00000132470	ITGB4	75740357	75740498	75740357	75740461	0.71289	-0.009		ENSG00000090924	PLEKHG2	39414991	39415260	39415168	39415260	1.1118e-08	0.197		ENSG00000101247	NDUFAF5	13788588	13788652	13793179	13793227	0.887396	0.01
ENSG00000100395	L3MBTL2	41213892	41214026	0.680941	-0.024		ENSG00000125826	RBCK1	428490	429094	1	-0.024		ENSG00000141527	CARD14	80198098	80198230	80198098	80198162	1	-0.193		ENSG00000006712	PAF1	39390068	39390289	39390068	39390161	0.0743673	-0.021		ENSG00000101247	NDUFAF5	13793159	13793227	13794837	13794941	0.0365859	-0.17
ENSG00000100395	L3MBTL2	41219418	41219536	1	-0.003		ENSG00000101310	SEC23B	18507939	18508297	1	0.064		ENSG00000141698	NT5C3B	41835587	41835957	41835858	41835957	0.91695	-0.001		ENSG00000130726	TRIM28	58548861	58548910	58548885	58548910	0.786863	0.003		ENSG00000101247	NDUFAF5	13793179	13793227	13794837	13794941	0.00391344	-0.22
ENSG00000100395	L3MBTL2	41227574	41227679	1	0.006		ENSG00000132664	POLR3F	18472841	18473458	0.0010698	-0.044		ENSG00000169738	DCXR	82036181	82036308	82036190	82036308	1	0		ENSG00000157540	DYRK1A	37478180	37478300	37478207	37478300	0.327619	-0.106		ENSG00000087586	AURKA	56373407	56373556	56386256	56386533	0.0500987	-0.052
ENSG00000100395	L3MBTL2	41229539	41229656	1	-0.011		ENSG00000101460	MAP1LC3A	34559735	34560345	1	0.053		ENSG00000169738	DCXR	82036543	82036763	82036720	82036763	1	-0.001		ENSG00000105173	CCNE1	29812968	29813037	29812977	29813037	1	0.071		ENSG00000087586	AURKA	56388311	56388506	56388686	56388784	0.00586443	0.028
ENSG00000100325	ASCC2	29800990	29801110	1	-0.008		ENSG00000196839	ADA	44619521	44620401	0.000417397	0.047		ENSG00000169738	DCXR	82036543	82036763	82036720	82036763	0.437701	0.016		ENSG00000099326	MZF1	58561931	58563504	58561931	58563260	1	-0.017		ENSG00000087586	AURKA	56388686	56388784	56390555	56390665	0.480235	0.042
ENSG00000100325	ASCC2	29801993	29802208	1	-0.006		ENSG00000196839	ADA	44619521	44620401	1	0.333		ENSG00000188825	LINC00910	43387935	43388312	43388288	43388312	1	0.05		ENSG00000064607	SUGP2	18990892	18993740	18990892	18991149	1	-0.092		ENSG00000124198	ARFGEF2	49028529	49028668	49032048	49032166	0.766112	0.023
ENSG00000100325	ASCC2	29802114	29802208	1	-0.012		ENSG00000196839	ADA	44620298	44621147	1	0.016		ENSG00000188825	LINC00910	43387935	43388312	43388290	43388312	1	-0.5		ENSG00000064545	TMEM161A	19132351	19132508	19132351	19132433	0.131041	-0.033		ENSG00000088367	EPB41L1	36121659	36121816	36173763	36173954	1	-0.006
ENSG00000100325	ASCC2	29808110	29808185	0.461293	0.02		ENSG00000196839	ADA	44621017	44623078	1	0.533		ENSG00000188825	LINC00910	43388288	43388312	43388290	43388312	1	-0.168		ENSG00000064545	TMEM161A	19133129	19133306	19133129	19133210	0.0307211	-0.008		ENSG00000088367	EPB41L1	36214356	36214440	36218875	36218962	0.909931	-0.047
ENSG00000100325	ASCC2	29815171	29815289	1	0.002		ENSG00000196839	ADA	44622828	44623078	0.753635	-0.191		ENSG00000267123	SCAT1	78631918	78632064	78631948	78632064	1	0.261		ENSG00000064545	TMEM161A	19133129	19133357	19133129	19133210	0.330411	-0.011		ENSG00000088367	EPB41L1	36214359	36214440	36218875	36218962	0.000294051	0.19
ENSG00000100325	ASCC2	29825621	29825780	3.05852e-06	0.073		ENSG00000196839	ADA	44622828	44623078	1	0.031		ENSG00000267123	SCAT1	78631918	78632064	78631989	78632064	1	0.162		ENSG00000105705	SUGP1	19302264	19302443	19302264	19302388	1	0.001		ENSG00000088888	MAVS	3857634	3857809	3861331	3861504	0.168828	-0.056
ENSG00000100325	ASCC2	29825621	29825780	1	-0.012		ENSG00000061656	SPAG4	35617519	35617840	0.487666	-0.061		ENSG00000267123	SCAT1	78631948	78632064	78631989	78632064	1	-0.064		ENSG00000105705	SUGP1	19303347	19303448	19303347	19303406	1.68931e-05	0.194		ENSG00000124214	STAU1	49153932	49154071	49174194	49174269	0.395195	0.015
ENSG00000100325	ASCC2	29827476	29827600	2.61027e-06	-0.089		ENSG00000061656	SPAG4	35618449	35618720	0.00256002	-0.183		ENSG00000182446	NPLOC4	81567933	81568075	81567953	81568075	1	-0.5		ENSG00000105705	SUGP1	19303723	19303912	19303723	19303847	0.68241	0.017		ENSG00000175063	UBE2C	45814383	45814470	45815389	45815540	0.0391985	-0.031
ENSG00000100325	ASCC2	29827476	29827600	3.16169e-10	-0.587		ENSG00000125835	SNRPB	2463088	2463899	1	0		ENSG00000291088	NPEPPSP1	38202735	38202981	38202780	38202981	1	-0.006		ENSG00000105705	SUGP1	19303723	19304043	19303723	19303847	0.893461	0.008		ENSG00000175063	UBE2C	45814383	45814470	45815540	45815745	0.00601513	-0.191
ENSG00000100325	ASCC2	29827476	29827600	1	-0.256		ENSG00000125835	SNRPB	2465707	2467315	1	-0.322		ENSG00000291088	NPEPPSP1	38208994	38209116	38209050	38209116	1	-0.244		ENSG00000105705	SUGP1	19303723	19304043	19303723	19303912	1	-0.389		ENSG00000175063	UBE2C	45815389	45815540	45815540	45815745	0.391937	0.017
ENSG00000100325	ASCC2	29832244	29832342	1	-0.267		ENSG00000125835	SNRPB	2465707	2467758	1	-0.003		ENSG00000291084	ALOX12P2	6854213	6854453	6854213	6854435	1	0.079		ENSG00000105705	SUGP1	19316421	19316593	19316421	19316522	1	0.009		ENSG00000175063	UBE2C	45815389	45815540	45815540	45815745	0.249587	0.015
ENSG00000100325	ASCC2	29832244	29832342	0.0189861	-0.052		ENSG00000125835	SNRPB	2465707	2467758	1	0.006		ENSG00000291084	ALOX12P2	6894317	6894519	6894317	6894513	1	-0.391		ENSG00000074855	ANO8	17328161	17329541	17328161	17328983	1	0.006		ENSG00000124116	WFDC3	45777074	45777206	45787835	45787982	1	-0.328
ENSG00000100325	ASCC2	29832244	29832342	1	-0.017		ENSG00000244687	UBE2V1	50096482	50096820	0.131084	-0.182		ENSG00000291084	ALOX12P2	6899592	6899760	6899592	6899706	1	0.204		ENSG00000130299	GTPBP3	17337898	17338255	17338007	17338255	1	0.07		ENSG00000100979	PLTP	45907840	45907904	45909515	45909671	0.990861	-0.005
ENSG00000100325	ASCC2	29832244	29832342	1	-0.035		ENSG00000244687	UBE2V1	50115484	50115954	1	-0.245		ENSG00000161533	ACOX1	75978790	75979128	75978964	75979128	0.0239799	0.032		ENSG00000130299	GTPBP3	17338953	17339266	17339122	17339266	1	-0.018		ENSG00000088970	KIZ	21136389	21136552	21145564	21145654	0.905969	0.061
ENSG00000100325	ASCC2	29832244	29832342	1	0.033		ENSG00000244687	UBE2V1	50115484	50115954	0.515218	-0.341		ENSG00000196535	MYO18A	29096760	29097350	29097222	29097350	1	-0.014		ENSG00000130299	GTPBP3	17341043	17341322	17341106	17341322	0.8289	0.006		ENSG00000285382	NA	32704439	32704489	32706582	32706620	0.39004	0.071
ENSG00000100325	ASCC2	29832244	29832342	1	0.151		ENSG00000087460	GNAS	58903671	58905480	1	-0.001		ENSG00000033627	ATP6V0A1	42478462	42478617	42478462	42478589	1	0.005		ENSG00000064490	RFXANK	19196962	19197046	19196965	19197046	1	0.033		ENSG00000149658	YTHDF1	63213863	63213943	63215576	63215601	0.632859	0.014
ENSG00000100325	ASCC2	29833540	29833614	1	-0.647		ENSG00000087460	GNAS	58903671	58909216	1	0		ENSG00000033627	ATP6V0A1	42480666	42481358	42480666	42480749	1	0.005		ENSG00000160117	ANKLE1	17282056	17282209	17282061	17282209	1	0.746		ENSG00000101052	IFT52	43605001	43605073	43613849	43613976	0.0400876	-0.1
ENSG00000100325	ASCC2	29833540	29833614	1	0.143		ENSG00000087460	GNAS	58905382	58909423	1	0		ENSG00000262879	NA	47056455	47056753	47056459	47056753	1	0.378		ENSG00000105401	CDC37	10395434	10395696	10395434	10395543	0.04338	0.007		ENSG00000101052	IFT52	43613849	43613976	43618939	43619026	0.283643	0.046
ENSG00000100325	ASCC2	29833540	29833614	1	1		ENSG00000087460	GNAS	58905382	58909579	1	0		ENSG00000101407	TTI1	38011514	38013857	38013699	38013857	1	-0.007		ENSG00000160633	SAFB	5661517	5661808	5661520	5661808	0.882943	0.01		ENSG00000101052	IFT52	43618939	43619026	43620856	43620925	0.502163	-0.022
ENSG00000100325	ASCC2	29833540	29833614	0.308405	0.075		ENSG00000087460	GNAS	58909950	58910401	1	-0.001		ENSG00000177302	TOP3A	18308312	18308424	18308350	18308424	0.19614	-0.004		ENSG00000160633	SAFB	5667346	5667450	5667352	5667450	1	-0.07		ENSG00000272897	NA	35632794	35632923	35655201	35655344	0.00401611	0.116
ENSG00000100325	ASCC2	29833540	29833614	1	0.252		ENSG00000101246	ARFRP1	63698642	63700702	1	0.032		ENSG00000177302	TOP3A	18308312	18308424	18308412	18308424	1	0.011		ENSG00000031823	RANBP3	5933413	5933656	5933413	5933479	1	0.002		ENSG00000204070	SYS1	45363528	45363693	45365618	45365686	0.150638	-0.05
ENSG00000100325	ASCC2	29834441	29834550	1	-0.464		ENSG00000000419	DPM1	50945736	50945923	1.38463e-08	-0.064		ENSG00000177302	TOP3A	18308350	18308424	18308412	18308424	1	0.003		ENSG00000031823	RANBP3	5950716	5950875	5950716	5950872	1	-0.093		ENSG00000204070	SYS1	45363543	45363693	45365618	45365686	0.040964	0.01
ENSG00000100325	ASCC2	29834441	29834550	1	0.097		ENSG00000124228	DDX27	49243628	49244077	0.41533	-0.006		ENSG00000105053	VRK3	50020461	50020647	50020584	50020647	1	0.014		ENSG00000031823	RANBP3	5957917	5957973	5957917	5957968	1	-0.039		ENSG00000124209	RAB22A	58343717	58343799	58353272	58353344	0.220688	-0.08
ENSG00000100325	ASCC2	29834488	29834550	1	-0.227		ENSG00000022277	RTF2	56516934	56517201	1	0.002		ENSG00000105053	VRK3	50025266	50025372	50025345	50025372	0.56905	0.081		ENSG00000031823	RANBP3	5957917	5957973	5957917	5957935	1	-0.006		ENSG00000080839	RBL1	37020658	37020730	37022649	37022826	0.622362	-0.053
ENSG00000100325	ASCC2	29834488	29834550	0.871183	0		ENSG00000124198	ARFGEF2	49013563	49013960	0.00885238	-0.006		ENSG00000186594	MIR22HG	1713702	1714014	1713855	1714014	7.56688e-11	-0.297		ENSG00000125912	NCLN	3205831	3206026	3205938	3206026	1	0.001		ENSG00000130702	LAMA5	62314554	62314725	62314798	62314947	0.611126	0.018
ENSG00000250479	CHCHD10	23767373	23767540	1	0.002		ENSG00000101276	SLC52A3	760079	761824	1	0.167		ENSG00000186594	MIR22HG	1713702	1714014	1713855	1714014	0.86728	-0.045		ENSG00000125912	NCLN	3206261	3206425	3206264	3206425	1	0.113		ENSG00000130702	LAMA5	62315947	62316058	62316670	62316773	0.0855908	-0.09
ENSG00000250479	CHCHD10	23767373	23767593	1	0.001		ENSG00000088836	SLC4A11	3229094	3229452	0.716417	0.001		ENSG00000186594	MIR22HG	1713702	1714014	1713855	1714014	0.443744	0.081		ENSG00000125912	NCLN	3206261	3206425	3206264	3206425	0.857611	-0.005		ENSG00000130702	LAMA5	62325315	62325546	62326676	62326760	0.117655	-0.06
ENSG00000100226	GTPBP1	38708844	38708956	0.889541	0.084		ENSG00000124104	SNX21	45840638	45842881	1	-0.054		ENSG00000186594	MIR22HG	1713702	1714014	1713855	1714014	1	-0.01		ENSG00000064932	SBNO2	1109134	1109598	1109134	1109211	1	-0.014		ENSG00000130702	LAMA5	62327865	62328010	62328240	62328445	0.00147588	-0.153
ENSG00000100226	GTPBP1	38727212	38727348	1	-0.001		ENSG00000088970	KIZ	21244244	21246622	9.45483e-05	-0.316		ENSG00000186594	MIR22HG	1712588	1714014	1713855	1714014	3.82708e-10	-0.349		ENSG00000064932	SBNO2	1117322	1117499	1117322	1117469	1	-0.002		ENSG00000130702	LAMA5	62333374	62333481	62333563	62333706	0.694446	-0.008
ENSG00000100226	GTPBP1	38734149	38734232	1	-1		ENSG00000149636	DSN1	36770872	36771473	0.644746	0.015		ENSG00000186594	MIR22HG	1714337	1714453	1714370	1714453	1	-0.028		ENSG00000101210	EEF1A2	63488013	63488425	63488013	63488383	1	0		ENSG00000130702	LAMA5	62333563	62333706	62333900	62334039	0.000389837	0.171
ENSG00000100226	GTPBP1	38735173	38735310	1	-0.755		ENSG00000160410	SHKBP1	40577157	40577441	1	-0.007		ENSG00000163597	SNHG16	76558373	76559043	76558373	76558600	0.000225686	0.034		ENSG00000101210	EEF1A2	63495855	63496087	63495855	63496035	1	0.001		ENSG00000130702	LAMA5	62337589	62337727	62337803	62337938	0.00149574	-0.094
ENSG00000100226	GTPBP1	38736028	38736256	1	0.773		ENSG00000160410	SHKBP1	40577395	40577630	1	0.001		ENSG00000163597	SNHG16	76558944	76559043	76558944	76559010	1	-0.003		ENSG00000101210	EEF1A2	63497619	63497928	63497619	63497834	1	0		ENSG00000130702	LAMA5	62338467	62338608	62345817	62345877	0.00212988	-0.073
ENSG00000185686	PRAME	22556811	22556909	1	0.013		ENSG00000215440	NPEPL1	58713419	58714093	0.9144	0.005		ENSG00000163597	SNHG16	76558944	76559043	76558944	76559036	1	-0.003		ENSG00000064601	CTSA	45892272	45892484	45892397	45892484	0.0894489	-0.007		ENSG00000101365	IDH3B	2659698	2659793	2660029	2660176	0.675402	0.018
ENSG00000185686	PRAME	22556811	22556930	1	0.006		ENSG00000171703	TCEA2	64069764	64070414	0.736892	0.006		ENSG00000163597	SNHG16	76561287	76561402	76561287	76561398	0.220267	0.012		ENSG00000064601	CTSA	45892978	45893145	45893039	45893145	1	-0.25		ENSG00000197586	ENTPD6	25196153	25196254	25197104	25197226	1	-0.245
ENSG00000185686	PRAME	22556811	22556977	1	0.014		ENSG00000171703	TCEA2	64069764	64070635	1	0.013		ENSG00000266970	SOCS3-DT	78362672	78362936	78362672	78362751	0.00545901	-0.317		ENSG00000064601	CTSA	45894822	45894901	45894832	45894901	1	0		ENSG00000197586	ENTPD6	25197104	25197226	25206521	25206590	0.147679	0.024
ENSG00000185686	PRAME	22556811	22557086	1	0.014		ENSG00000171703	TCEA2	64071869	64072346	0.153808	0.012		ENSG00000170004	CHD3	7909142	7909384	7909142	7909338	0.817704	-0.061		ENSG00000064601	CTSA	45896455	45897040	45896964	45897040	0.706907	-0.016		ENSG00000197586	ENTPD6	25197104	25197226	25207078	25207397	0.687687	0.012
ENSG00000169635	HIC2	21442758	21442857	1	-0.282		ENSG00000101365	IDH3B	2658394	2658837	7.68905e-08	-0.126		ENSG00000170004	CHD3	7909142	7909384	7909142	7909338	0.140964	0.082		ENSG00000064601	CTSA	45896964	45898109	45897716	45898109	1	0		ENSG00000197586	ENTPD6	25218549	25218614	25221231	25221333	0.456131	0.034
ENSG00000100227	POLDIP3	42587505	42587572	0.611125	0.007		ENSG00000101365	IDH3B	2658394	2658837	0.242622	-0.083		ENSG00000108406	DHX40	59566626	59566794	59566626	59566709	1	-0.012		ENSG00000064601	CTSA	45897716	45897806	45897725	45897806	1	0		ENSG00000088766	CRLS1	6023379	6023422	6028671	6028725	1	-1
ENSG00000100227	POLDIP3	42587505	42587572	1	-0.007		ENSG00000101365	IDH3B	2659698	2660176	0.433981	0.001		ENSG00000129197	RPAIN	5425970	5426299	5425970	5426082	2.16184e-11	-0.132		ENSG00000064601	CTSA	45897716	45898109	45898004	45898109	1	-0.001		ENSG00000080189	SLC35C2	46357622	46357773	46358386	46358958	0.000215412	0.031
ENSG00000100227	POLDIP3	42591954	42592084	1	-0.007		ENSG00000101365	IDH3B	2659698	2660176	2.98118e-05	0.128		ENSG00000006282	SPATA20	50547664	50547954	50547664	50547767	1	0.004		ENSG00000126001	CEP250	35479558	35479773	35479645	35479773	0.0134006	-0.022		ENSG00000080189	SLC35C2	46357622	46357773	46358386	46358763	0.633028	0.01
ENSG00000100227	POLDIP3	42591954	42592084	1	-0.003		ENSG00000101365	IDH3B	2660456	2660829	0.0596903	-0.017		ENSG00000006282	SPATA20	50550997	50551222	50550997	50551190	0.234253	-0.019		ENSG00000130684	ZNF337	25685995	25686249	25685995	25686122	6.42461e-07	-0.079		ENSG00000064655	EYA2	47004941	47005084	47016180	47016297	1	0.241
ENSG00000100227	POLDIP3	42597672	42597737	0.879095	0.001		ENSG00000101194	SLC17A9	62962623	62963369	0.00400447	0.111		ENSG00000006282	SPATA20	50550997	50552180	50550997	50551190	1	-0.003		ENSG00000291100	NA	28583024	28583946	28583024	28583110	1	0.204		ENSG00000064655	EYA2	47016180	47016297	47072184	47072252	1	-0.101
ENSG00000100227	POLDIP3	42601969	42602056	0.41855	0.03		ENSG00000101194	SLC17A9	62962623	62963369	0.040323	0.035		ENSG00000091592	NLRP1	5533291	5533384	5533303	5533384	1	-0.118		ENSG00000291100	NA	28591393	28591541	28591393	28591519	1	0.01		ENSG00000124191	TOX2	44064776	44064857	44065711	44066107	0.00068406	-0.28
ENSG00000100227	POLDIP3	42601969	42602107	0.64946	0.027		ENSG00000101194	SLC17A9	62966702	62968597	1	0.103		ENSG00000178971	CTC1	8228724	8228892	8228726	8228892	0.00372697	-0.074		ENSG00000291100	NA	28601656	28601839	28601656	28601756	1	-0.068		ENSG00000149639	SOGA1	36805852	36805957	36808512	36808743	0.160631	-0.094
ENSG00000100227	POLDIP3	42603595	42603686	1	-0.004		ENSG00000080189	SLC35C2	46349527	46350890	0.209239	-0.03		ENSG00000178971	CTC1	8228724	8229446	8229301	8229446	1	-0.479		ENSG00000291067	NA	58240514	58240710	58240514	58240610	1	0.014		ENSG00000131069	ACSS2	34893568	34893622	34908904	34908943	0.575223	0.091
ENSG00000185651	UBE2L3	21592860	21592956	1	-0.006		ENSG00000080189	SLC35C2	46358386	46358763	0.6921	-0.004		ENSG00000178971	CTC1	8228724	8229446	8229334	8229446	1	-0.055		ENSG00000185513	L3MBTL1	43515918	43516177	43516092	43516177	1	-0.036		ENSG00000089063	TMEM230	5106187	5106310	5109331	5109445	0.00110087	0.083
ENSG00000185651	UBE2L3	21614556	21614665	1	0.003		ENSG00000062598	ELMO2	46368890	46370525	0.0535885	0.022		ENSG00000178971	CTC1	8228726	8229446	8229301	8229446	2.30867e-05	-0.198		ENSG00000185513	L3MBTL1	43529202	43529368	43529263	43529368	1	0.032		ENSG00000125827	TMX4	7999731	7999822	8001495	8001541	0.902076	0
ENSG00000251322	SHANK3	50676621	50676693	1	-0.039		ENSG00000069399	BCL3	44758245	44758841	0.0158859	0.015		ENSG00000178971	CTC1	8228726	8229446	8229334	8229446	1	-0.012		ENSG00000185513	L3MBTL1	43540021	43540308	43540150	43540308	1	-0.156		ENSG00000141644	MBD1	50273563	50273863	50274185	50274350	0.619057	0.009
ENSG00000251322	SHANK3	50697563	50697715	1	-0.045		ENSG00000069399	BCL3	44758245	44758841	1	-0.191		ENSG00000178971	CTC1	8229301	8229446	8229334	8229446	1	-0.023		ENSG00000089177	KIF16B	16366842	16369266	16366842	16367826	1	-0.077		ENSG00000141644	MBD1	50273563	50273863	50274185	50274353	0.17256	0.078
ENSG00000251322	SHANK3	50711614	50711638	1	0.008		ENSG00000177337	DLGAP1-AS1	3596578	3597372	0.412385	-0.095		ENSG00000178971	CTC1	8236057	8236342	8236082	8236342	1	-0.076		ENSG00000203896	LIME1	63737972	63738060	63738007	63738060	1	0.387		ENSG00000141644	MBD1	50274185	50274353	50274976	50275045	0.0192638	0.103
ENSG00000251322	SHANK3	50720183	50722437	1	0.042		ENSG00000105426	PTPRS	5218419	5219467	1	-0.005		ENSG00000173757	STAT5B	42207549	42207728	42207557	42207728	1	0.005		ENSG00000203896	LIME1	63738007	63738499	63738182	63738499	1	-0.1		ENSG00000100983	GSS	34941712	34941829	34942487	34942627	0.0178653	0.066
ENSG00000100211	CBY1	38656955	38657143	1	-0.124		ENSG00000141644	MBD1	50268845	50271540	0.0113231	-0.101		ENSG00000125970	RALY	34072065	34072330	34072065	34072205	1	-0.001		ENSG00000174365	SNHG11	38447465	38447623	38447564	38447623	1	-0.009		ENSG00000100983	GSS	34942487	34942627	34942930	34943006	1	-0.006
ENSG00000100211	CBY1	38656955	38657143	1	-0.202		ENSG00000141644	MBD1	50276661	50276998	0.00041491	-0.038		ENSG00000108604	SMARCD2	63836886	63837044	63836921	63837044	1	-0.001		ENSG00000174365	SNHG11	38448661	38448730	38448665	38448730	1	-0.023		ENSG00000100983	GSS	34942487	34942627	34942930	34943006	0.00402124	-0.129
ENSG00000100211	CBY1	38656955	38657143	1	-0.167		ENSG00000100983	GSS	34942487	34943006	0.0237635	-0.008		ENSG00000108604	SMARCD2	63837145	63837237	63837194	63837237	1	0.002		ENSG00000174365	SNHG11	38450261	38450447	38450335	38450447	1	-0.022		ENSG00000267374	MIR924HG	39208598	39208789	39388428	39388527	1	0.391
ENSG00000100211	CBY1	38665545	38665685	0.894702	-0.021		ENSG00000263753	LINC00667	5238080	5241889	1	0.012		ENSG00000108384	RAD51C	58692572	58692788	58692572	58692685	0.00398981	-0.074		ENSG00000174365	SNHG11	38450532	38450920	38450620	38450920	1	-0.005		ENSG00000267374	MIR924HG	39208598	39208789	39327765	39327951	1	-0.6
ENSG00000100211	CBY1	38665545	38665685	0.0430944	0.241		ENSG00000263753	LINC00667	5240647	5241889	1	-0.05		ENSG00000108384	RAD51C	58692585	58693811	58692585	58692632	0.176272	-0.103		ENSG00000174365	SNHG11	38450532	38450921	38450779	38450921	1	-0.003		ENSG00000101639	CEP192	13038369	13038579	13040829	13040956	0.91528	0.047
ENSG00000100211	CBY1	38668016	38668132	0.577575	-0.074		ENSG00000263753	LINC00667	5240647	5241889	1	-0.097		ENSG00000108384	RAD51C	58692601	58693650	58692601	58692788	2.82688e-06	0.046		ENSG00000196756	SNHG17	38421005	38422241	38421005	38421098	0.304536	-0.169		ENSG00000152229	PSTPIP2	45992105	45992202	45993604	45993703	1	-0.083
ENSG00000100211	CBY1	38668016	38668132	1	-0.055		ENSG00000263753	LINC00667	5240647	5241889	1	-0.077		ENSG00000108384	RAD51C	58694930	58695216	58694930	58695189	9.40796e-06	0.064		ENSG00000196756	SNHG17	38421005	38422241	38421005	38421098	1.00011e-05	0.123		ENSG00000168502	MTCL1	8785935	8786091	8792997	8793120	0.806711	-0.049
ENSG00000100211	CBY1	38670766	38670989	1	-0.095		ENSG00000101557	USP14	209970	210493	1	0.002		ENSG00000108433	GOSR2	46923159	46923269	46923159	46923221	1	0.002		ENSG00000196756	SNHG17	38421005	38422368	38421005	38421098	0.286183	0.045		ENSG00000049759	NEDD4L	58335477	58335537	58341677	58341797	1	-0.022
ENSG00000100211	CBY1	38670883	38670989	1	-0.031		ENSG00000166347	CYB5A	74255740	74260944	1	0.003		ENSG00000108433	GOSR2	46923159	46923387	46923159	46923221	1	0.002		ENSG00000196756	SNHG17	38421005	38422368	38421005	38422241	0.00356313	-0.38		ENSG00000049759	NEDD4L	58335477	58335537	58342905	58343103	0.447886	-0.04
ENSG00000100211	CBY1	38671069	38671188	1	-0.054		ENSG00000176225	RTTN	70005197	70006484	0.0405031	-0.025		ENSG00000108433	GOSR2	46923159	46923632	46923159	46923221	1	-0.305		ENSG00000196756	SNHG17	38425934	38426052	38425934	38426048	0.00013751	0.246		ENSG00000049759	NEDD4L	58341677	58341797	58342905	58343103	1	0.004
ENSG00000099957	P2RX6	21017920	21018060	1	-0.123		ENSG00000176014	TUBB6	12308240	12308795	1.16174e-09	0.088		ENSG00000108433	GOSR2	46923159	46923387	46923159	46923269	1	0.043		ENSG00000196756	SNHG17	38427679	38427847	38427679	38427766	1	-0.038		ENSG00000060069	CTDP1	79717809	79718016	79728906	79729069	3.74996e-05	0.31
ENSG00000099957	P2RX6	21022675	21022751	1	-0.18		ENSG00000124155	PIGT	45416516	45418979	0.56484	0.205		ENSG00000108433	GOSR2	46923159	46923632	46923159	46923269	1	-0.017		ENSG00000196756	SNHG17	38427679	38427855	38427679	38427766	1	-0.03		ENSG00000060069	CTDP1	79728906	79729069	79736354	79736521	0.208093	-0.229
ENSG00000099957	P2RX6	21023117	21023198	1	-0.03		ENSG00000124155	PIGT	45416516	45418979	1	0.004		ENSG00000167524	RSKR	28611543	28611656	28611566	28611656	1	-0.342		ENSG00000196756	SNHG17	38427679	38427855	38427679	38427847	1	-0.013		ENSG00000060069	CTDP1	79728906	79729069	79736354	79736521	0.004407	-0.218
ENSG00000099957	P2RX6	21026010	21026076	1	-0.068		ENSG00000124155	PIGT	45416516	45418979	1	-0.011		ENSG00000167524	RSKR	28613077	28613146	28613089	28613146	1	-0.105		ENSG00000203880	PCMTD2	64267886	64268010	64267967	64268010	0.0758092	-0.027		ENSG00000134775	FHOD3	36355538	36355645	36372679	36372744	0.854893	0.033
ENSG00000099957	P2RX6	21026010	21026076	1	-0.304		ENSG00000124155	PIGT	45416516	45418979	1	0.001		ENSG00000167840	ZNF232	5109393	5109868	5109477	5109868	1.47727e-05	-0.105		ENSG00000088881	EBF4	2755626	2755824	2755742	2755824	1	-0.092		ENSG00000134775	FHOD3	36576450	36576545	36594786	36594898	0.0955033	0.068
ENSG00000099957	P2RX6	21026010	21026329	1	-0.221		ENSG00000124155	PIGT	45418771	45419395	1	0.001		ENSG00000167840	ZNF232	5109393	5109868	5109710	5109868	0.015021	0.07		ENSG00000101126	ADNP	50889047	50894512	50889047	50889957	0.362381	-0.02		ENSG00000134775	FHOD3	36760607	36760782	36769264	36769426	0.0307447	0.119
ENSG00000099957	P2RX6	21026251	21026329	1	-0.28		ENSG00000124155	PIGT	45420527	45421583	0.868397	-0.012		ENSG00000167840	ZNF232	5109477	5109868	5109710	5109868	0.0216571	0.093		ENSG00000088826	SMOX	4182088	4182848	4182482	4182848	1	0		ENSG00000141447	OSBPL1A	24172375	24172483	24196124	24196200	0.0104684	-0.184
ENSG00000099957	P2RX6	21026251	21026329	1	0.061		ENSG00000115257	PCSK4	1486852	1487313	1	-0.222		ENSG00000141349	G6PC3	44070729	44071242	44070729	44071183	0.135649	0.015		ENSG00000125885	MCM8	5967829	5968025	5967877	5968025	1	-0.028		ENSG00000141447	OSBPL1A	24179737	24179835	24181144	24181279	0.00232879	-0.24
ENSG00000100242	SUN2	38739721	38739943	1	-0.009		ENSG00000115257	PCSK4	1486852	1487313	1	-0.551		ENSG00000141349	G6PC3	44071627	44071821	44071627	44071811	1	0.087		ENSG00000196562	SULF2	47659696	47659730	47659696	47659721	1	0.037		ENSG00000141447	OSBPL1A	24181144	24181279	24196124	24196200	0.638885	-0.042
ENSG00000100242	SUN2	38750897	38751035	1	-0.039		ENSG00000173482	PTPRM	8376461	8378414	0.00367381	-0.031		ENSG00000072134	EPN2	19281954	19283714	19281954	19282077	1	0.007		ENSG00000105576	TNPO2	12701597	12701672	12701597	12701644	1	-0.014		ENSG00000141447	OSBPL1A	24341546	24341658	24366891	24366966	1	0.022
ENSG00000100242	SUN2	38754641	38754690	0.3747	-0.016		ENSG00000099956	SMARCB1	23791755	23793688	0.000592451	0.055		ENSG00000273559	CWC25	38810275	38810595	38810467	38810595	0.0127017	-0.284		ENSG00000105576	TNPO2	12702071	12702177	12702071	12702147	0.372867	0.018		ENSG00000186111	PIP5K1C	3633436	3633520	3637535	3637613	1	0.011
ENSG00000100242	SUN2	38754641	38754706	0.90852	0.016		ENSG00000099956	SMARCB1	23791755	23793688	1	0.003		ENSG00000277258	PCGF2	38738748	38738861	38738752	38738861	1	0.003		ENSG00000105576	TNPO2	12705681	12705830	12705681	12705768	0.00399476	0.037		ENSG00000101557	USP14	166786	166819	178932	179037	0.868523	0.002
ENSG00000100350	FOXRED2	36495966	36496208	0.553634	0.003		ENSG00000099956	SMARCB1	23800943	23803422	1	0.005		ENSG00000270647	TAF15	35809483	35809616	35809483	35809576	1	-0.002		ENSG00000105576	TNPO2	12715632	12715739	12715632	12715710	0.85091	-0.023		ENSG00000178342	KCNG2	79856378	79856452	79863627	79864291	1	0.034
ENSG00000100350	FOXRED2	36504097	36504367	0.286873	-0.015		ENSG00000099956	SMARCB1	23800943	23803422	1	0.053		ENSG00000270647	TAF15	35820163	35820248	35820163	35820239	0.0276122	0.035		ENSG00000105576	TNPO2	12723248	12723365	12723248	12723360	1	-0.004		ENSG00000206072	SERPINB11	63716034	63716152	63720012	63720155	0.160172	-0.059
ENSG00000100350	FOXRED2	36504514	36504766	0.00354225	0.04		ENSG00000130813	SHFL	10089306	10089695	1	-0.324		ENSG00000055483	USP36	78836110	78836372	78836261	78836372	0.00012044	0.028		ENSG00000101337	TM9SF4	32141496	32141665	32141540	32141665	1	-0.013		ENSG00000141404	GNAL	11824917	11825015	11862394	11862449	0.692081	-0.009
ENSG00000183172	SMDT1	42081924	42082065	1	-0.003		ENSG00000130813	SHFL	10091249	10091630	1	0.111		ENSG00000167699	GLOD4	778621	778744	778694	778744	0.42083	0.006		ENSG00000101294	HM13	31548964	31549114	31549028	31549114	0.352844	-0.001		ENSG00000105429	MEGF8	42348271	42348472	42349498	42349699	0.47169	0.033
ENSG00000186951	PPARA	46175988	46176144	0.428404	-0.169		ENSG00000130813	SHFL	10091249	10091630	1	-0.139		ENSG00000108852	MPP2	43898243	43898380	43898261	43898380	1	0.057		ENSG00000101294	HM13	31548964	31549114	31549028	31549114	1	-0.127		ENSG00000105429	MEGF8	42349498	42349699	42350147	42350384	1	0.008
ENSG00000186951	PPARA	46176752	46176836	1	0.166		ENSG00000104884	ERCC2	45368929	45369147	0.000865861	0.042		ENSG00000108852	MPP2	43898243	43898380	43898279	43898380	1	0.024		ENSG00000101294	HM13	31548638	31549114	31548964	31549114	1	-0.02		ENSG00000105429	MEGF8	42349498	42349699	42350147	42350384	0.00851848	0.108
ENSG00000186951	PPARA	46188722	46188822	1	0.058		ENSG00000101782	RIOK3	23477005	23477268	0.00288508	-0.02		ENSG00000108852	MPP2	43898261	43898380	43898279	43898380	0.0502522	0.127		ENSG00000101294	HM13	31548638	31549114	31549028	31549114	0.000368649	-0.123		ENSG00000124155	PIGT	45416516	45416694	45418851	45418979	0.137185	-0.052
ENSG00000186951	PPARA	46219811	46220014	0.615533	0.052		ENSG00000141425	RPRD1A	35989823	35993300	0.92197	-0.015		ENSG00000131899	LLGL1	18236834	18237773	18236834	18236939	1	-0.032		ENSG00000101294	HM13	31548964	31549114	31549028	31549114	1	-0.136		ENSG00000124155	PIGT	45416516	45416694	45418851	45418979	1	-0.001
ENSG00000186951	PPARA	46231791	46232239	1	-0.077		ENSG00000141425	RPRD1A	36025598	36027075	1	-0.317		ENSG00000076604	TRAF4	28747212	28747391	28747212	28747264	0.387111	-0.006		ENSG00000101294	HM13	31554745	31554829	31554759	31554829	1	-0.001		ENSG00000124155	PIGT	45418851	45418979	45419294	45419395	1	0.001
ENSG00000100241	SBF1	50457033	50457111	2.62146e-09	-0.318		ENSG00000154889	MPPE1	11886498	11886778	1	-0.017		ENSG00000076604	TRAF4	28748016	28748178	28748016	28748135	1	-0.004		ENSG00000101473	ACOT8	45843526	45843772	45843526	45843721	0.333803	0.029		ENSG00000124155	PIGT	45418851	45418979	45419142	45419395	0.00421734	-0.203
ENSG00000100241	SBF1	50459254	50459381	1	0.019		ENSG00000154889	MPPE1	11885675	11887025	1	-0.43		ENSG00000108773	KAT2A	42114891	42115035	42114953	42115035	1	-0.003		ENSG00000101473	ACOT8	45853922	45853984	45853922	45853979	1	-0.113		ENSG00000124155	PIGT	45418851	45418979	45419277	45419395	0.00515554	-0.208
ENSG00000100241	SBF1	50459254	50459392	1	0.002		ENSG00000158270	COLEC12	333006	335230	1	0.275		ENSG00000108773	KAT2A	42119053	42119436	42119244	42119436	0.016697	-0.049		ENSG00000258366	RTEL1	63661743	63661943	63661849	63661943	0.449588	0.022		ENSG00000124155	PIGT	45418851	45418979	45419294	45419395	0.00603595	-0.211
ENSG00000100241	SBF1	50459254	50459410	1	0.02		ENSG00000172171	TEFM	30898985	30900562	1	-0.185		ENSG00000168259	DNAJC7	41982245	41982401	41982254	41982401	1	-0.001		ENSG00000258366	RTEL1	63662395	63662627	63662545	63662627	1	0.062		ENSG00000134444	RELCH	62279773	62279856	62280359	62280442	0.867276	0.015
ENSG00000100241	SBF1	50459469	50459666	1	-0.001		ENSG00000132470	ITGB4	75757199	75757818	1	0.002		ENSG00000168259	DNAJC7	41997114	41997239	41997136	41997239	1	-0.001		ENSG00000258366	RTEL1	63694318	63694488	63694375	63694488	1	-0.58		ENSG00000173482	PTPRM	7774148	7774271	7906504	7906583	0.4574	0.041
ENSG00000100241	SBF1	50466149	50466258	0.0566191	-0.022		ENSG00000141527	CARD14	80188376	80189872	1	0.5		ENSG00000168259	DNAJC7	42016586	42017151	42017039	42017151	1	-0.098		ENSG00000258366	RTEL1	63694371	63694488	63694375	63694488	1	-0.012		ENSG00000173482	PTPRM	8248149	8248176	8253226	8253414	1	0.006
ENSG00000100241	SBF1	50466977	50467001	1	0.001		ENSG00000141698	NT5C3B	41835587	41835957	0.0372354	0.123		ENSG00000168259	DNAJC7	42016586	42017151	42017051	42017151	1	0.458		ENSG00000026036	RTEL1-TNFRSF6B	63692016	63693003	63692804	63693003	0.847999	0.053		ENSG00000153391	INO80C	35487385	35487439	35489331	35489385	1	0.535
ENSG00000100154	TTC28	27990788	27990812	0.0320216	-0.208		ENSG00000169738	DCXR	82036190	82036448	0.208566	-0.004		ENSG00000168259	DNAJC7	42017039	42017151	42017051	42017151	4.75877e-05	0.358		ENSG00000125826	RBCK1	428950	429094	428962	429094	1	-0.004		ENSG00000141627	DYM	49118743	49118926	49163684	49163787	0.828663	-0.012
ENSG00000100154	TTC28	28296197	28296328	1	-0.01		ENSG00000169738	DCXR	82036190	82036448	1	0.004		ENSG00000167280	ENGASE	79081897	79082877	79081897	79082063	0.00294804	-0.439		ENSG00000101310	SEC23B	18524432	18524669	18524486	18524669	0.453187	0.005		ENSG00000141627	DYM	49281996	49282175	49286433	49286616	0.122954	0.087
ENSG00000100154	TTC28	28297579	28297852	0.00437747	0.033		ENSG00000169738	DCXR	82036190	82036643	1	-0.081		ENSG00000167549	CORO6	29617241	29618971	29618789	29618971	1	-0.9		ENSG00000132664	POLR3F	18481618	18481810	18481622	18481810	1.18201e-05	0.164		ENSG00000141627	DYM	49286433	49286616	49331863	49332006	0.00612729	-0.166
ENSG00000133460	SLC2A11	23877384	23877869	1	0.067		ENSG00000169738	DCXR	82036190	82036643	0	0.126		ENSG00000072310	SREBF1	17817547	17817916	17817695	17817916	8.37601e-08	-0.024		ENSG00000078747	ITCH	34393769	34393881	34393790	34393881	0.00265239	-0.083		ENSG00000141627	DYM	49331863	49332006	49333727	49333853	0.0179274	-0.168
ENSG00000133460	SLC2A11	23877720	23877869	1	-0.025		ENSG00000169738	DCXR	82036190	82036763	1	-0.008		ENSG00000072310	SREBF1	17819537	17819725	17819543	17819725	0.00749745	-0.018		ENSG00000078747	ITCH	34479629	34479789	34479694	34479789	0.464091	-0.024		ENSG00000141627	DYM	49363160	49363233	49391592	49391645	0.105666	0.103
ENSG00000133460	SLC2A11	23882458	23882646	1	0.054		ENSG00000169738	DCXR	82036190	82036763	1	0.291		ENSG00000169718	DUS1L	82060860	82060961	82060864	82060961	0.450927	-0.011		ENSG00000289720	NA	34526267	34526343	34526271	34526343	1	-0.018		ENSG00000141627	DYM	49391592	49391645	49417934	49418057	0.0027176	0.039
ENSG00000133460	SLC2A11	23882494	23882646	1	0.096		ENSG00000169738	DCXR	82036190	82036763	0	0.17		ENSG00000169718	DUS1L	82061556	82061721	82061617	82061721	1.29136e-05	0.028		ENSG00000088305	DNMT3B	32795314	32795534	32795408	32795534	1	0.097		ENSG00000141627	DYM	49391592	49391645	49430254	49430447	0.231783	0.076
ENSG00000133460	SLC2A11	23883771	23883873	1	0.314		ENSG00000169738	DCXR	82036720	82037013	1	0.002		ENSG00000169733	RFNG	82051011	82051342	82051293	82051342	0.00853832	0.028		ENSG00000101391	CDK5RAP1	33366858	33367008	33366858	33367005	0.139288	-0.031		ENSG00000078043	PIAS2	46846706	46846841	46855344	46855435	0.0913994	-0.098
ENSG00000133460	SLC2A11	23883948	23884024	1	0.24		ENSG00000169738	DCXR	82036858	82037547	0	0.301		ENSG00000170412	GPRC5C	74439744	74440827	74439744	74440046	0.000202928	-0.086		ENSG00000196839	ADA	44619521	44619945	44619521	44619847	1	0.009		ENSG00000104884	ERCC2	45364423	45364547	45364837	45364954	0.993715	-0.007
ENSG00000100077	GRK3	25604376	25604453	1	-0.003		ENSG00000275832	ARHGAP23	38477578	38477896	0.507201	-0.003		ENSG00000183011	NAA38	7856984	7857198	7857014	7857198	0.593249	0.001		ENSG00000196839	ADA	44622828	44623078	44622828	44622930	0.013044	-0.124		ENSG00000104884	ERCC2	45364423	45364547	45365041	45365158	0.899858	-0.011
ENSG00000100077	GRK3	25644591	25644665	1	-0.085		ENSG00000073969	NSF	46755313	46755597	1	0.098		ENSG00000170049	KCNAB3	7924628	7925183	7925096	7925183	1	-1		ENSG00000196839	ADA	44623006	44623147	44623006	44623078	1	0.008		ENSG00000133313	CNDP2	74505848	74506011	74510812	74511013	0.000230858	0.173
ENSG00000100077	GRK3	25714407	25714570	1	0.067		ENSG00000175832	ETV4	43545273	43545668	0.484133	0.01		ENSG00000198720	ANKRD13B	29607741	29608110	29607741	29607999	0.00209504	-0.233		ENSG00000196839	ADA	44629046	44629169	44629046	44629166	1	-0.002		ENSG00000263711	LINC02864	73169846	73170035	73172837	73172962	1	-0.507
ENSG00000100077	GRK3	25718244	25718381	1	-0.069		ENSG00000282851	BISPR	17413096	17413305	1	-0.471		ENSG00000167543	TP53I13	29568277	29568548	29568277	29568508	0.0370245	-0.2		ENSG00000170471	RALGAPB	38497352	38497516	38497479	38497516	1	-0.001		ENSG00000263711	LINC02864	73172837	73172962	73200652	73200789	1	0.002
ENSG00000100221	JOSD1	38689295	38689424	1	-0.004		ENSG00000173821	RNF213	80381546	80383070	0.0514621	-0.006		ENSG00000004975	DVL2	7230045	7230155	7230057	7230155	0.0381802	-0.103		ENSG00000170471	RALGAPB	38535073	38535207	38535085	38535207	0.0110566	-0.148		ENSG00000263711	LINC02864	73200652	73200789	73255812	73255918	0.125465	0.013
ENSG00000187860	CCDC157	30365943	30366248	1	-0.5		ENSG00000173821	RNF213	80388611	80389367	0.95449	0.002		ENSG00000161939	RNASEK-C17orf49	7014144	7014878	7014144	7014277	0.299276	0.052		ENSG00000170471	RALGAPB	38565355	38565478	38565358	38565478	0.272162	0.061		ENSG00000075643	MOCOS	36195256	36195346	36203112	36203189	0.101318	-0.083
ENSG00000187860	CCDC157	30365989	30366248	1	-0.125		ENSG00000267123	SCAT1	78630031	78630430	1	0.112		ENSG00000219200	RNASEK	7013318	7013535	7013318	7013516	1	0.009		ENSG00000125835	SNRPB	2463088	2463899	2463088	2463227	1	-0.001		ENSG00000075643	MOCOS	36198689	36198756	36203112	36203189	0.0971271	-0.105
ENSG00000187860	CCDC157	30372074	30372286	1	-0.259		ENSG00000291084	ALOX12P2	6899592	6900345	1	0.1		ENSG00000108506	INTS2	61927653	61927982	61927921	61927982	0.571855	-0.055		ENSG00000125835	SNRPB	2465707	2467315	2465707	2465819	1	0		ENSG00000075643	MOCOS	36213365	36213482	36215515	36215977	0.051092	0.115
ENSG00000187860	CCDC157	30375478	30375663	1	-0.204		ENSG00000291084	ALOX12P2	6899592	6900345	1	0.075		ENSG00000161513	FDXR	74863895	74864347	74864147	74864347	1	0.006		ENSG00000125991	ERGIC3	35542785	35542941	35542821	35542941	1	0.001		ENSG00000175354	PTPN2	12817155	12817365	12825809	12825944	0.893886	-0.002
ENSG00000187860	CCDC157	30375485	30375663	1	-0.221		ENSG00000172794	RAB37	74745007	74747334	1	-0.167		ENSG00000161513	FDXR	74872768	74872968	74872865	74872968	0.000772252	0.026		ENSG00000125991	ERGIC3	35556876	35557109	35556954	35557109	0.971604	0.07		ENSG00000175354	PTPN2	12819213	12819282	12821335	12821425	1	-0.189
ENSG00000224086	PPM1F-AS1	21941101	21941220	1	-0.5		ENSG00000267080	ASB16-AS1	44181622	44183093	1	-0.356		ENSG00000161682	FAM171A2	44358944	44359143	44359061	44359143	1	0.25		ENSG00000125991	ERGIC3	35556876	35557109	35556972	35557109	0.388473	-0.01		ENSG00000166562	SEC11C	59155687	59155807	59157607	59157665	0.631533	0.062
ENSG00000184949	FAM227A	38628237	38628342	1	0.185		ENSG00000267080	ASB16-AS1	44181622	44183093	1	-0.128		ENSG00000030582	GRN	44345301	44345605	44345301	44345334	1	0.667		ENSG00000125991	ERGIC3	35556954	35557109	35556972	35557109	1	-0.007		ENSG00000101782	RIOK3	23473428	23473483	23474947	23475107	0.11827	0.039
ENSG00000100228	RAB36	23153032	23153134	1	-0.12		ENSG00000196535	MYO18A	29096760	29097350	1	0.001		ENSG00000030582	GRN	44351036	44351163	44351036	44351100	1	0.001		ENSG00000087460	GNAS	58903527	58903585	58903530	58903585	0.18343	0.035		ENSG00000101782	RIOK3	23474947	23475107	23477005	23477268	0.130086	0.032
ENSG00000100228	RAB36	23155967	23156032	1	0.038		ENSG00000006042	TMEM98	32931326	32931659	1	0.005		ENSG00000154920	EME1	50375184	50375983	50375184	50375512	0.231804	0.047		ENSG00000087460	GNAS	58903527	58903585	58903530	58903585	0.942595	0.005		ENSG00000184828	ZBTB7C	48165130	48165257	48185323	48185455	1	-0.5
ENSG00000100228	RAB36	23159162	23159253	1	0.297		ENSG00000174231	PRPF8	1684471	1684837	4.30159e-06	0.049		ENSG00000108953	YWHAE	1361901	1362008	1361929	1362008	1	-0.002		ENSG00000078699	CBFA2T2	33640340	33640531	33640343	33640531	0.776954	0.032		ENSG00000134030	CTIF	48619537	48619745	48636613	48636685	0.228445	0.025
ENSG00000100299	ARSA	50625578	50625681	0.00698315	0.09		ENSG00000186594	MIR22HG	1711503	1714014	0.224172	-0.091		ENSG00000126561	STAT5A	42304529	42304652	42304529	42304646	0.217966	-0.054		ENSG00000101363	MANBAL	37301170	37301413	37301207	37301413	1	0.001		ENSG00000134030	CTIF	48664446	48664551	48670668	48670744	0.436189	-0.021
ENSG00000100299	ARSA	50626153	50626278	1	-0.01		ENSG00000186594	MIR22HG	1711503	1714014	6.94548e-08	-0.183		ENSG00000196704	AMZ2	68250187	68250967	68250187	68250470	1	0.007		ENSG00000101347	SAMHD1	36916948	36917096	36916948	36917049	1	0.037		ENSG00000134030	CTIF	48670668	48670744	48711618	48711695	1.27035e-05	-0.184
ENSG00000100299	ARSA	50626833	50627052	0.782221	-0.022		ENSG00000186594	MIR22HG	1711503	1714014	0.670454	-0.059		ENSG00000214087	ARL16	81682033	81683594	81683535	81683594	1	-0.003		ENSG00000000419	DPM1	50940864	50940955	50940864	50940933	1	0.025		ENSG00000134030	CTIF	48761389	48761689	48817220	48817376	0.0474968	0.072
ENSG00000100299	ARSA	50627555	50627792	1	-0.052		ENSG00000186594	MIR22HG	1711503	1714014	2.32614e-09	-0.264		ENSG00000214087	ARL16	81682442	81682675	81682490	81682675	0.315587	-0.024		ENSG00000000419	DPM1	50940864	50940955	50940864	50940933	1	0.017		ENSG00000134030	CTIF	48817220	48817376	48857587	48857641	0.984039	-0.003
ENSG00000100299	ARSA	50627555	50627792	1	-0.026		ENSG00000186594	MIR22HG	1711503	1714014	1	-0.008		ENSG00000073536	NLE1	35139819	35140066	35139848	35140066	0.229801	-0.013		ENSG00000000419	DPM1	50940864	50940955	50940864	50940933	1	0.009		ENSG00000101773	RBBP8	23006362	23006432	23016827	23016924	0.171893	0.129
ENSG00000254413	CHKB-CPT1B	50576856	50577034	1	0.029		ENSG00000186594	MIR22HG	1711503	1714014	1	-0.036		ENSG00000108799	EZH1	42727634	42727763	42727661	42727763	1	-0.028		ENSG00000101224	CDC25B	3797621	3797749	3797663	3797749	0.266162	-0.023		ENSG00000101773	RBBP8	23016827	23016924	23022128	23022270	0.548887	0.049
ENSG00000254413	CHKB-CPT1B	50578548	50578659	1	0.017		ENSG00000163597	SNHG16	76557969	76558600	1	0.04		ENSG00000131462	TUBG1	42610422	42610629	42610422	42610590	0.867672	0		ENSG00000173418	NAA20	20025668	20025767	20025676	20025767	1	0.004		ENSG00000141425	RPRD1A	36033707	36033837	36040806	36040865	0.0365074	0.016
ENSG00000254413	CHKB-CPT1B	50579973	50580082	1	-0.01		ENSG00000163597	SNHG16	76557777	76559043	1	0.149		ENSG00000131462	TUBG1	42613646	42613998	42613646	42613733	1	-0.004		ENSG00000101247	NDUFAF5	13793159	13793227	13793179	13793227	0.579184	-0.001		ENSG00000101019	UQCC1	35314687	35314765	35347163	35347272	0.930794	-0.006
ENSG00000254413	CHKB-CPT1B	50581419	50581553	1	-0.029		ENSG00000163597	SNHG16	76558373	76559043	0.081435	-0.074		ENSG00000131462	TUBG1	42613848	42614136	42613848	42613998	1	0.004		ENSG00000101247	NDUFAF5	13801485	13801683	13801507	13801683	1	-0.006		ENSG00000154889	MPPE1	11897525	11897620	11905737	11905953	0.278154	0.096
ENSG00000025770	NCAPH2	50515719	50515774	0.390867	0.008		ENSG00000236088	COX10-DT	14033551	14034416	0.00568905	-0.217		ENSG00000185624	P4HB	81845459	81845742	81845560	81845742	1	0		ENSG00000124198	ARFGEF2	48965871	48966023	48965874	48966023	0.0797218	0.107		ENSG00000178127	NDUFV2	9124873	9124983	9126830	9126907	0.00223795	-0.119
ENSG00000025770	NCAPH2	50516446	50516548	0.909147	-0.01		ENSG00000118046	STK11	1220372	1220717	0.00454366	-0.299		ENSG00000185624	P4HB	81845459	81845742	81845626	81845742	1	-0.006		ENSG00000124198	ARFGEF2	48965871	48966023	48965877	48966023	1	-0.004		ENSG00000178127	NDUFV2	9124873	9124996	9126830	9126907	0.0026321	-0.122
ENSG00000025770	NCAPH2	50518648	50518732	0.211753	-0.028		ENSG00000118046	STK11	1221212	1222006	1	0.006		ENSG00000185624	P4HB	81845560	81845742	81845626	81845742	1	-0.002		ENSG00000124198	ARFGEF2	48965874	48966023	48965877	48966023	1	-0.012		ENSG00000108960	MMD	55401468	55401538	55407745	55407820	0.0171708	0.332
ENSG00000099954	CECR2	17503081	17503131	0.669417	-0.1		ENSG00000175106	TVP23C	15536979	15540561	0.0242719	-0.158		ENSG00000185624	P4HB	81845817	81845991	81845870	81845991	1	0		ENSG00000124198	ARFGEF2	49025312	49025481	49025316	49025481	0.893579	0.01		ENSG00000141698	NT5C3B	41828789	41828952	41830800	41830890	0.00324583	-0.147
ENSG00000099954	CECR2	17511812	17511896	1	0.054		ENSG00000108559	NUP88	5387385	5387670	1	-0.003		ENSG00000185624	P4HB	81859178	81859387	81859180	81859387	1	-0.335		ENSG00000088367	EPB41L1	36214356	36214440	36214359	36214440	1	-0.305		ENSG00000141696	P3H4	41807858	41808004	41809705	41809834	0.562934	0.017
ENSG00000100207	TCF20	42168608	42168703	0.067241	0.064		ENSG00000072849	DERL2	5481100	5481389	1	-0.012		ENSG00000185624	P4HB	81859178	81859387	81859180	81859387	1	0.233		ENSG00000125843	AP5S1	3823870	3825302	3823874	3825302	1	-0.038		ENSG00000141696	P3H4	41807858	41808004	41810862	41811034	4.95399e-05	0.126
ENSG00000100207	TCF20	42168608	42168736	0.63376	-0.036		ENSG00000129197	RPAIN	5425970	5426299	0.000123455	-0.105		ENSG00000185624	P4HB	81858494	81859387	81858934	81859387	1	0.152		ENSG00000124214	STAU1	49123091	49123235	49123091	49123229	1	-0.004		ENSG00000169738	DCXR	82036383	82036448	82036543	82036643	0.179189	0.056
ENSG00000100207	TCF20	42179608	42179702	1	-0.01		ENSG00000129197	RPAIN	5425970	5428211	4.39648e-14	-0.488		ENSG00000185624	P4HB	81858494	81859387	81859178	81859387	0.00157326	0.116		ENSG00000124214	STAU1	49124374	49124605	49124374	49124587	2.39592e-11	-0.084		ENSG00000175832	ETV4	43529503	43529676	43529883	43529952	0.275614	0.031
ENSG00000100207	TCF20	42209650	42215341	1	-0.031		ENSG00000129197	RPAIN	5425970	5428211	5.31083e-05	-0.111		ENSG00000185624	P4HB	81858494	81859387	81859180	81859387	1	-0.001		ENSG00000171867	PRNP	4699210	4701590	4699215	4701590	0.038945	-0.027		ENSG00000175832	ETV4	43532673	43532939	43533186	43533348	0.117151	0.049
ENSG00000099949	LZTR1	20987503	20987583	1	-0.011		ENSG00000205560	CPT1B	50571157	50571539	1	-0.111		ENSG00000185624	P4HB	81858934	81859387	81859178	81859387	0.00104562	0.12		ENSG00000088836	SLC4A11	3228258	3228428	3228258	3228356	0.128792	0.013		ENSG00000175832	ETV4	43533186	43533348	43533858	43533985	0.00112012	-0.193
ENSG00000285314	NA	20992793	20992904	1	-0.006		ENSG00000006282	SPATA20	50548282	50548618	1	0.001		ENSG00000185624	P4HB	81858934	81859387	81859180	81859387	1	-0.001		ENSG00000088836	SLC4A11	3229523	3229776	3229523	3229706	0.759278	0.005		ENSG00000175832	ETV4	43533858	43533985	43536425	43536479	0.00557664	-0.251
ENSG00000099949	LZTR1	20996885	20996966	1	0.03		ENSG00000006282	SPATA20	50548809	50549186	1	0.002		ENSG00000185624	P4HB	81859178	81859387	81859180	81859387	1	-0.001		ENSG00000088836	SLC4A11	3231329	3231548	3231329	3231476	0.752677	-0.006		ENSG00000175832	ETV4	43536425	43536479	43544974	43545022	0.245896	-0.044
ENSG00000215193	PEX26	18085111	18085258	8.05582e-08	-0.134		ENSG00000006282	SPATA20	50549984	50550312	1	0.004		ENSG00000185624	P4HB	81859766	81860524	81860326	81860524	1	0.005		ENSG00000088836	SLC4A11	3234082	3234314	3234082	3234245	1	0.002		ENSG00000175832	ETV4	43544974	43545022	43545273	43545668	0.0614658	0.087
ENSG00000100033	PRODH	18930989	18931198	1	-1		ENSG00000006282	SPATA20	50549984	50550312	0.564439	-0.023		ENSG00000185624	P4HB	81859810	81860535	81860326	81860535	1	0.004		ENSG00000124104	SNX21	45840321	45840458	45840447	45840458	1	-0.534		ENSG00000175832	ETV4	43544974	43545022	43545273	43545367	0.766929	0.012
ENSG00000185608	MRPL40	19433264	19433348	1	0.004		ENSG00000006282	SPATA20	50550707	50551190	0.0470238	-0.045		ENSG00000185624	P4HB	81859884	81860523	81860326	81860523	1	0.004		ENSG00000101298	SNPH	1295775	1296421	1296324	1296421	1	-0.07		ENSG00000188825	LINC00910	43377670	43377813	43379122	43379262	1	-0.338
ENSG00000100139	MICALL1	37912350	37912492	1	-0.009		ENSG00000006282	SPATA20	50550997	50552180	1	-0.015		ENSG00000185624	P4HB	81860326	81860569	81860346	81860569	1	-0.003		ENSG00000101298	SNPH	1297045	1297252	1297144	1297252	1	0.049		ENSG00000141582	CBX4	79835645	79835712	79837836	79837902	0.77232	0.009
ENSG00000100139	MICALL1	37919035	37919178	1	0.015		ENSG00000198496	NBR2	43138656	43140283	1	0.012		ENSG00000184009	ACTG1	81512231	81512360	81512247	81512360	1	0		ENSG00000088970	KIZ	21244244	21246622	21246478	21246622	1	-0.02		ENSG00000067191	CACNB1	39185130	39185150	39185949	39186104	1	-0.5
ENSG00000100139	MICALL1	37919035	37919178	0.646992	-0.057		ENSG00000091592	NLRP1	5539414	5542027	1	-0.167		ENSG00000185813	PCYT2	81905669	81906177	81906099	81906177	0.353561	-0.045		ENSG00000171552	BCL2L1	31721654	31722348	31721654	31722330	0.0351847	0.156		ENSG00000154217	PITPNC1	67675478	67675542	67687065	67687184	0.433422	-0.025
ENSG00000100139	MICALL1	37921971	37922426	0.223782	-0.155		ENSG00000091592	NLRP1	5583686	5584496	1	-0.333		ENSG00000186395	KRT10	40818766	40819161	40818786	40819161	0.273037	-0.229		ENSG00000171552	BCL2L1	31721654	31722348	31721654	31722330	0.11148	0.116		ENSG00000267123	SCAT1	78618029	78618208	78621666	78621733	1	-0.129
ENSG00000100139	MICALL1	37921971	37922426	0.0281874	-0.037		ENSG00000091592	NLRP1	5583686	5584500	1	-0.428		ENSG00000267278	MAP3K14-AS1	45266249	45266699	45266249	45266518	1	0.459		ENSG00000101197	BIRC7	63239357	63239610	63239411	63239610	1	-0.405		ENSG00000267123	SCAT1	78627917	78628035	78628317	78628438	1	0.014
ENSG00000100139	MICALL1	37926955	37927126	1	0.01		ENSG00000178971	CTC1	8228502	8229446	1	0.353		ENSG00000108788	MLX	42567071	42567328	42567071	42567166	0.551819	0.015		ENSG00000160410	SHKBP1	40578122	40578212	40578153	40578212	1	0.006		ENSG00000182446	NPLOC4	81606690	81606814	81610209	81610258	0.170606	-0.041
ENSG00000100139	MICALL1	37932797	37932888	0.837823	-0.028		ENSG00000178971	CTC1	8228502	8229446	1	0.017		ENSG00000141736	ERBB2	39706989	39707204	39706989	39707141	0.0201	0.038		ENSG00000160410	SHKBP1	40578447	40578542	40578461	40578542	1	0.007		ENSG00000108448	TRIM16L	18727524	18727758	18731069	18731235	0.00425704	-0.11
ENSG00000100129	EIF3L	37850014	37850063	1	0.003		ENSG00000178971	CTC1	8228502	8229206	1	-0.3		ENSG00000131470	PSMC3IP	42573818	42574210	42574098	42574210	1	0.023		ENSG00000160410	SHKBP1	40590729	40590853	40590732	40590853	1	-0.502		ENSG00000108448	TRIM16L	18727524	18727758	18732038	18732134	0.000148843	-0.237
ENSG00000100129	EIF3L	37850523	37850574	1	-0.002		ENSG00000178971	CTC1	8228502	8229446	1	-0.301		ENSG00000131470	PSMC3IP	42573818	42574210	42574195	42574210	0.816513	-0.025		ENSG00000160410	SHKBP1	40590729	40590853	40590732	40590853	1	-0.137		ENSG00000291088	NPEPPSP1	38205634	38205657	38208994	38209116	0.0014232	0.435
ENSG00000100129	EIF3L	37855564	37855644	0.00835059	0.01		ENSG00000178971	CTC1	8228502	8229446	0.721189	-0.011		ENSG00000131470	PSMC3IP	42574098	42574210	42574195	42574210	0.686291	-0.035		ENSG00000160410	SHKBP1	40590729	40590853	40590732	40590853	0.0206632	0.091		ENSG00000291088	NPEPPSP1	38205634	38205742	38208994	38209116	0.204956	0.201
ENSG00000100129	EIF3L	37855564	37855644	1	0.002		ENSG00000178971	CTC1	8228724	8229446	1	0		ENSG00000131470	PSMC3IP	42577079	42577302	42577212	42577302	1	0.003		ENSG00000204070	SYS1	45363528	45363693	45363543	45363693	0.81454	-0.007		ENSG00000109066	TMEM104	74777263	74777375	74785481	74785603	0.702111	0.013
ENSG00000100129	EIF3L	37858678	37858740	1	0.002		ENSG00000178971	CTC1	8228502	8229446	1	-0.072		ENSG00000141503	MINK1	4886450	4886626	4886450	4886617	0.241859	-0.034		ENSG00000171703	TCEA2	64066405	64066538	64066475	64066538	0.000220495	-0.49		ENSG00000109066	TMEM104	74777266	74777375	74785481	74785603	1	0
ENSG00000100129	EIF3L	37858678	37858740	1	-0.246		ENSG00000178971	CTC1	8229890	8230348	1	-0.059		ENSG00000129219	PLD2	4819428	4819582	4819428	4819549	0.25988	-0.072		ENSG00000171703	TCEA2	64070488	64070635	64070491	64070635	0.12511	0.007		ENSG00000109066	TMEM104	74777577	74777738	74785481	74785603	1	-0.003
ENSG00000100129	EIF3L	37858678	37858740	1	0		ENSG00000178971	CTC1	8229890	8230348	1	0.022		ENSG00000108298	RPL19	39202316	39202445	39202316	39202443	1	-0.088		ENSG00000171703	TCEA2	64071857	64071941	64071869	64071941	1	-0.001		ENSG00000109066	TMEM104	74785481	74785603	74788788	74788870	0.0316934	0.182
ENSG00000100129	EIF3L	37874369	37874524	1	0.001		ENSG00000178971	CTC1	8229890	8230468	0.440675	-0.029		ENSG00000125454	SLC25A19	75288387	75288591	75288497	75288591	1	-0.022		ENSG00000188785	ZNF548	57394042	57394223	57394187	57394223	0.0104235	-0.278		ENSG00000161533	ACOX1	75946706	75946795	75948250	75948457	1	0.048
ENSG00000100129	EIF3L	37877673	37878171	1	0.002		ENSG00000178971	CTC1	8232360	8233032	0.0187501	-0.105		ENSG00000125454	SLC25A19	75288387	75288591	75288501	75288591	0.0202697	-0.241		ENSG00000101365	IDH3B	2658394	2658837	2658394	2658522	3.08395e-09	-0.046		ENSG00000161533	ACOX1	75960214	75960375	75973624	75973785	0.0315583	-0.139
ENSG00000100129	EIF3L	37886764	37886845	1	-0.001		ENSG00000173757	STAT5B	42210170	42210497	1	0.008		ENSG00000125454	SLC25A19	75288497	75288591	75288501	75288591	1	0.008		ENSG00000197586	ENTPD6	25207075	25207397	25207078	25207397	1	-0.249		ENSG00000160551	TAOK1	29467144	29467216	29475669	29475771	0.958122	0.029
ENSG00000100129	EIF3L	37886949	37887071	0.812713	-0.003		ENSG00000173757	STAT5B	42217376	42218330	0.102497	0.013		ENSG00000189159	JPT1	75147519	75147653	75147555	75147653	1	0		ENSG00000197586	ENTPD6	25207075	25207397	25207078	25207397	0.312411	0.055		ENSG00000160551	TAOK1	29517452	29517656	29522279	29522519	0.0289683	0.157
ENSG00000100056	ESS2	19138214	19138317	1	-0.005		ENSG00000173757	STAT5B	42217376	42218878	0.681099	0.01		ENSG00000136448	NMT1	45081643	45081995	45081643	45081752	1	0.65		ENSG00000197586	ENTPD6	25225161	25225317	25225204	25225317	0.158305	0.012		ENSG00000196535	MYO18A	29093322	29093427	29093979	29094090	0.138114	-0.095
ENSG00000248751	NA	30286262	30286376	0.000959733	-0.118		ENSG00000173757	STAT5B	42223381	42224868	1	-0.003		ENSG00000136448	NMT1	45081643	45081995	45081643	45081752	1	0.002		ENSG00000080189	SLC35C2	46355072	46355241	46355072	46355178	0.00300914	0.068		ENSG00000006042	TMEM98	32931326	32931659	32933173	32933305	0.00778246	0.052
ENSG00000239282	CASTOR1	30288705	30288776	1	-0.068		ENSG00000108604	SMARCD2	63832089	63833170	1	0.001		ENSG00000161714	PLCD3	45115093	45115244	45115142	45115244	1	-0.003		ENSG00000080189	SLC35C2	46355072	46355279	46355072	46355178	0.0192109	0.167		ENSG00000006042	TMEM98	32931474	32931659	32933173	32933305	4.5172e-06	0.089
ENSG00000239282	CASTOR1	30288705	30288776	1	-0.041		ENSG00000108604	SMARCD2	63833586	63834006	1	-0.001		ENSG00000185359	HGS	81684812	81685069	81684812	81684891	0.107766	0.183		ENSG00000080189	SLC35C2	46355072	46355279	46355072	46355241	0.0896154	0.013		ENSG00000033627	ATP6V0A1	42468009	42468107	42470089	42470218	0.914642	-0.003
ENSG00000186575	NF2	29628657	29628773	0.000192248	-0.035		ENSG00000108604	SMARCD2	63834166	63834575	1	0.002		ENSG00000185359	HGS	81685604	81685693	81685604	81685689	0.822862	-0.007		ENSG00000080189	SLC35C2	46357622	46357773	46357622	46357702	0.000361986	0.041		ENSG00000033627	ATP6V0A1	42468009	42468107	42470089	42470218	0.285415	-0.046
ENSG00000186575	NF2	29636750	29636876	1	-0.018		ENSG00000108604	SMARCD2	63834473	63835020	1	-0.002		ENSG00000185359	HGS	81693869	81694050	81693869	81693965	1	0		ENSG00000062598	ELMO2	46387337	46387437	46387337	46387431	0.538701	-0.02		ENSG00000033627	ATP6V0A1	42514288	42514460	42516771	42516897	1	0.001
ENSG00000186575	NF2	29636750	29636876	0.731959	-0.032		ENSG00000108604	SMARCD2	63834704	63835567	1	0.003		ENSG00000185359	HGS	81695785	81696041	81695785	81695999	0.794796	0.006		ENSG00000062598	ELMO2	46394404	46394532	46394404	46394503	0.0192114	-0.131		ENSG00000262879	NA	47033277	47033381	47054117	47054213	1	0.265
ENSG00000186575	NF2	29639089	29639212	0.805198	-0.013		ENSG00000108604	SMARCD2	63836921	63837625	1	-0.222		ENSG00000185359	HGS	81696606	81696747	81696606	81696699	1	0.001		ENSG00000089057	SLC23A2	4970792	4970919	4970792	4970915	0.00468719	0.399		ENSG00000262879	NA	47033319	47033381	47054117	47054213	1	0.184
ENSG00000186575	NF2	29639089	29639212	1	-0.005		ENSG00000108592	FTSJ3	63820838	63821115	1	0.001		ENSG00000185359	HGS	81700466	81700600	81700466	81700477	1	0.001		ENSG00000088876	ZNF343	2492698	2492825	2492698	2492785	1.47325e-05	-0.107		ENSG00000277363	SRCIN1	38568210	38568231	38574875	38574974	0.0457478	-0.133
ENSG00000186575	NF2	29661204	29661339	1	-0.014		ENSG00000108592	FTSJ3	63826257	63826672	1	-0.007		ENSG00000185359	HGS	81701214	81701422	81701214	81701418	1	0.507		ENSG00000069399	BCL3	44758245	44758841	44758723	44758841	1	0.002		ENSG00000277363	SRCIN1	38568210	38568234	38574875	38574974	0.0258461	-0.199
ENSG00000186575	NF2	29664989	29665064	1	0.005		ENSG00000108433	GOSR2	46923171	46923632	1	-0.05		ENSG00000185359	HGS	81701044	81701131	81701044	81701127	1	0.001		ENSG00000141644	MBD1	50273333	50273471	50273333	50273426	0.0211124	0.182		ENSG00000278845	MRPL45	38299350	38299468	38306532	38306631	0.0257345	-0.09
ENSG00000186575	NF2	29668332	29668446	0.304518	0.021		ENSG00000167524	RSKR	28611392	28611656	1	0.153		ENSG00000256525	POLG2	64483963	64485868	64485727	64485868	8.02829e-06	-0.24		ENSG00000141644	MBD1	50274185	50274353	50274185	50274350	0.521839	0.019		ENSG00000278845	MRPL45	38306532	38306631	38318686	38318735	0.901695	0.011
ENSG00000186575	NF2	29681438	29681601	1	-0.014		ENSG00000167840	ZNF232	5108925	5109768	0.380768	0.052		ENSG00000256525	POLG2	64483963	64485868	64485727	64485868	1	0.052		ENSG00000141644	MBD1	50277089	50277204	50277089	50277196	1	-0.004		ENSG00000278845	MRPL45	38306532	38306631	38318686	38318735	1	0.001
ENSG00000186575	NF2	29683019	29683064	1	0.151		ENSG00000167840	ZNF232	5108925	5109868	2.33101e-06	-0.171		ENSG00000141295	SCRN2	47838269	47838450	47838335	47838450	0.0851005	-0.007		ENSG00000100983	GSS	34928472	34929237	34928472	34928951	0.0274832	-0.025		ENSG00000278845	MRPL45	38318686	38318735	38320617	38320767	0.0822799	0.055
ENSG00000186575	NF2	29683019	29683079	1	0.04		ENSG00000167840	ZNF232	5108925	5109868	0.0498941	0.09		ENSG00000198909	MAP3K3	63685516	63685590	63685516	63685578	0.300294	-0.054		ENSG00000100983	GSS	34945952	34946098	34945952	34946051	1	-0.008		ENSG00000176974	SHMT1	18348324	18348440	18353671	18353817	0.0211629	-0.094
ENSG00000186998	EMID1	29231457	29231508	1	-0.5		ENSG00000141349	G6PC3	44074968	44075451	1	0.001		ENSG00000008283	CYB561	63436006	63436152	63436053	63436152	0.00662224	0.019		ENSG00000100253	MIOX	50488242	50488342	50488274	50488342	1	0.146		ENSG00000176974	SHMT1	18353671	18353817	18355885	18356000	0.00276036	-0.055
ENSG00000186998	EMID1	29233613	29233666	1	-1		ENSG00000173818	ENDOV	80415452	80415821	1	-0.067		ENSG00000108963	DPH1	2036528	2036686	2036528	2036653	0.33225	0.021		ENSG00000267374	MIR924HG	39206916	39208789	39206916	39208039	1	-0.5		ENSG00000176974	SHMT1	18353671	18353817	18355885	18356000	0.0617182	-0.066
ENSG00000099991	CABIN1	24041138	24041273	0.633942	0.013		ENSG00000173818	ENDOV	80429772	80430343	0.0394663	0.209		ENSG00000108963	DPH1	2041767	2042231	2041767	2041875	0.851833	-0.006		ENSG00000101639	CEP192	13038369	13038579	13038514	13038579	1	-0.062		ENSG00000177302	TOP3A	18306890	18306966	18308350	18308424	0.521343	-0.022
ENSG00000099991	CABIN1	24042903	24043084	1	-0.013		ENSG00000091640	SPAG7	4959225	4959916	0.090989	-0.054		ENSG00000109113	RAB34	28715194	28715276	28715218	28715276	0.344853	0.062		ENSG00000101639	CEP192	13116373	13116503	13116376	13116503	1	-0.03		ENSG00000105053	VRK3	49992859	49992952	49997503	49997570	0.0250739	0.139
ENSG00000099991	CABIN1	24049090	24049220	1	-0.163		ENSG00000072134	EPN2	19281954	19283714	1	0.002		ENSG00000109113	RAB34	28715799	28715901	28715828	28715901	1	0		ENSG00000152234	ATP5F1A	46093179	46093365	46093179	46093362	1	0.087		ENSG00000105053	VRK3	49994813	49994919	49995190	49995275	0.117419	0.032
ENSG00000099991	CABIN1	24050824	24050974	0.383771	-0.028		ENSG00000136485	DCAF7	63579336	63579943	1	-0.002		ENSG00000007202	BLTP2	28643163	28643659	28643609	28643659	0.010981	0.005		ENSG00000152234	ATP5F1A	46095052	46095147	46095052	46095131	1	0		ENSG00000163597	SNHG16	76557969	76558600	76558944	76559010	1	-0.277
ENSG00000099991	CABIN1	24054872	24055159	1	-0.018		ENSG00000136485	DCAF7	63588999	63594266	0.104896	-0.044		ENSG00000076382	SPAG5	28579140	28579485	28579364	28579485	1	-0.012		ENSG00000168502	MTCL1	8818962	8819259	8819046	8819259	0.406158	-0.039		ENSG00000266970	SOCS3-DT	78367192	78367266	78368727	78368893	1	0.067
ENSG00000099991	CABIN1	24066986	24067181	0.477982	-0.027		ENSG00000273559	CWC25	38810275	38810595	1	-0.456		ENSG00000011143	MKS1	58206464	58207218	58207084	58207218	1	-0.305		ENSG00000101751	POLI	54277702	54277855	54277771	54277855	0.274178	0.116		ENSG00000236088	COX10-DT	13880301	13880371	13892724	13892839	1	-1
ENSG00000099991	CABIN1	24085005	24085151	1	-0.002		ENSG00000270647	TAF15	35820023	35820437	1	-0.001		ENSG00000011143	MKS1	58214258	58216243	58216087	58216243	1	-0.012		ENSG00000101665	SMAD7	48942480	48942555	48942480	48942552	1	0.101		ENSG00000236088	COX10-DT	13880301	13880371	13892724	13892842	1	-1
ENSG00000099991	CABIN1	24091582	24091843	1	0.008		ENSG00000131899	LLGL1	18235469	18236760	1	0.003		ENSG00000011143	MKS1	58214740	58216243	58216087	58216243	1	0.058		ENSG00000233527	ZNF529-AS1	36594400	36594708	36594441	36594708	1	0.07		ENSG00000108406	DHX40	59570517	59570663	59573115	59573235	0.00120487	0.12
ENSG00000099991	CABIN1	24113565	24113748	1	-0.016		ENSG00000131899	LLGL1	18236834	18237773	1	0.002		ENSG00000181038	METTL23	76726829	76727213	76726829	76726879	0.205487	-0.104		ENSG00000176225	RTTN	70017406	70017672	70017406	70017643	1	-0.138		ENSG00000108406	DHX40	59573115	59573235	59573739	59573967	1	-0.005
ENSG00000099991	CABIN1	24160329	24160406	1	0.002		ENSG00000131899	LLGL1	18240577	18241999	1	-0.45		ENSG00000181038	METTL23	76733292	76733381	76733292	76733377	0.047129	0.017		ENSG00000176225	RTTN	70017406	70017674	70017406	70017643	1	-0.046		ENSG00000108406	DHX40	59573115	59573235	59573739	59573967	0.196493	-0.044
ENSG00000099991	CABIN1	24162065	24162215	0.268472	0.022		ENSG00000076604	TRAF4	28747842	28748178	0.561293	0.005		ENSG00000108587	GOSR1	30481142	30481263	30481142	30481257	0.366907	-0.053		ENSG00000176225	RTTN	70017406	70017674	70017406	70017672	1	0.034		ENSG00000108406	DHX40	59579696	59579879	59586152	59586233	0.0491924	-0.11
ENSG00000099991	CABIN1	24164399	24164563	1	-0.004		ENSG00000168259	DNAJC7	41987818	41988896	1	-0.189		ENSG00000002919	SNX11	48112030	48112111	48112030	48112085	8.62843e-05	0.135		ENSG00000176225	RTTN	70059849	70060042	70059849	70059943	1	-0.019		ENSG00000108559	NUP88	5387778	5387904	5388801	5388960	0.94226	0.003
ENSG00000099991	CABIN1	24165529	24165626	1	-0.007		ENSG00000168259	DNAJC7	41987818	41988896	1	-0.002		ENSG00000167880	EVPL	76018094	76018258	76018160	76018258	0.040956	0.032		ENSG00000176225	RTTN	70149970	70150152	70149970	70150087	1	0.073		ENSG00000108559	NUP88	5387778	5387924	5391560	5391662	0.00428929	-0.125
ENSG00000099991	CABIN1	24168446	24168521	0.797325	-0.031		ENSG00000166582	CENPV	16348615	16349333	0.51803	-0.055		ENSG00000132471	WBP2	75855179	75855335	75855238	75855335	1	0.006		ENSG00000176225	RTTN	70168854	70169067	70168854	70168973	1	-0.026		ENSG00000108559	NUP88	5387778	5387952	5388801	5388960	0.68457	-0.012
ENSG00000099991	CABIN1	24176110	24176275	1	-0.005		ENSG00000171302	CANT1	78996991	78997963	0.356965	0.024		ENSG00000215041	NEURL4	7322947	7323123	7322953	7323123	0.108667	0.065		ENSG00000154040	CABYR	24159471	24160069	24159942	24160069	1	-0.013		ENSG00000108559	NUP88	5388801	5388960	5391560	5391662	0.00102733	-0.133
ENSG00000161179	YDJC	21629009	21629187	0.00812234	-0.2		ENSG00000196689	TRPV1	3590963	3591353	1	-0.022		ENSG00000132522	GPS2	7313567	7313988	7313905	7313988	1	-0.083		ENSG00000154040	CABYR	24159471	24160069	24159945	24160069	0.341586	-0.024		ENSG00000108559	NUP88	5388801	5388960	5391560	5391662	0.855629	-0.004
ENSG00000161179	YDJC	21629542	21629761	5.46402e-05	0.022		ENSG00000172809	RPL38	74203703	74203958	0.295796	-0.002		ENSG00000129657	SEC14L1	77088748	77088985	77088748	77088949	1	-0.19		ENSG00000154040	CABYR	24159942	24160069	24159945	24160069	1	-0.162		ENSG00000108559	NUP88	5391560	5391658	5394890	5394981	0.0691382	-0.118
ENSG00000161179	YDJC	21629601	21629761	5.54456e-05	0.021		ENSG00000173812	EIF1	41689777	41690189	1	0		ENSG00000176170	SPHK1	76385450	76386137	76385450	76385654	1	-0.002		ENSG00000101654	RNMT	13759941	13764556	13762038	13764556	0.00129026	0.14		ENSG00000108559	NUP88	5391560	5391662	5394890	5394981	0.0637293	-0.12
ENSG00000133424	LARGE1	33304228	33304507	0.648988	-0.038		ENSG00000171346	KRT15	41516807	41517165	0.000660373	-0.396		ENSG00000133028	SCO1	10692763	10692961	10692856	10692961	1	0.002		ENSG00000176014	TUBB6	12320535	12320744	12320628	12320744	1	-0.191		ENSG00000108559	NUP88	5394890	5394981	5399551	5399650	0.614001	0.033
ENSG00000133424	LARGE1	33316084	33316248	1	0.014		ENSG00000174292	TNK1	7382835	7383320	1	-0.234		ENSG00000154914	USP43	9701351	9701700	9701351	9701685	0.449714	-0.088		ENSG00000167088	SNRPD1	21623747	21623939	21623874	21623939	1	0		ENSG00000108559	NUP88	5399551	5399650	5404098	5404246	0.00211197	0.145
ENSG00000133424	LARGE1	33564847	33565019	1	0.016		ENSG00000174292	TNK1	7382835	7383320	1	0.096		ENSG00000178999	AURKB	8207175	8207367	8207317	8207367	0.585461	-0.02		ENSG00000124155	PIGT	45418771	45418979	45418851	45418979	1	0.202		ENSG00000072849	DERL2	5480053	5480144	5480386	5480459	1	0.005
ENSG00000133424	LARGE1	33604434	33604558	1	0.039		ENSG00000073605	GSDMB	39906110	39906987	1	-0.667		ENSG00000063244	U2AF2	55669082	55669181	55669082	55669169	0.00412398	0.058		ENSG00000124155	PIGT	45418771	45418979	45418851	45418979	1	-0.001		ENSG00000072849	DERL2	5480386	5480582	5481100	5481142	1	0.003
ENSG00000133424	LARGE1	33626243	33626326	1	0.062		ENSG00000072310	SREBF1	17817547	17817916	1.88393e-06	0.566		ENSG00000170037	CNTROB	7948486	7948685	7948486	7948619	1	0.046		ENSG00000124155	PIGT	45419142	45419395	45419294	45419395	1	0.011		ENSG00000129197	RPAIN	5425970	5426082	5426235	5426299	0.00841716	0.143
ENSG00000133424	LARGE1	33856739	33856802	1.01565e-07	-0.262		ENSG00000169718	DUS1L	82058340	82058818	0.0369568	-0.309		ENSG00000187838	PLSCR3	7393143	7393509	7393466	7393509	1.87863e-06	-0.174		ENSG00000124155	PIGT	45419277	45419395	45419294	45419395	1	0.042		ENSG00000129197	RPAIN	5425970	5426299	5428070	5428211	0.26031	0.068
ENSG00000138867	GUCD1	24543841	24544083	0.00582211	0.099		ENSG00000169718	DUS1L	82058340	82058818	0.259845	0.004		ENSG00000187838	PLSCR3	7393600	7394267	7394103	7394267	0.00156624	-0.231		ENSG00000124155	PIGT	45419472	45419590	45419503	45419590	1	-0.001		ENSG00000129197	RPAIN	5426235	5426299	5428070	5428211	0.864155	0.019
ENSG00000138867	GUCD1	24543841	24544083	0.469988	-0.019		ENSG00000169718	DUS1L	82061208	82061721	1	-0.329		ENSG00000133030	MPRIP	17137915	17138429	17137915	17138075	0.0838252	-0.058		ENSG00000124155	PIGT	45419472	45419590	45419507	45419590	1	0.028		ENSG00000129197	RPAIN	5426235	5426299	5428070	5428211	0.185655	-0.061
ENSG00000138867	GUCD1	24548916	24549001	0.193146	-0.025		ENSG00000169718	DUS1L	82061208	82061721	0.169675	-0.032		ENSG00000108439	PNPO	47944615	47945612	47944615	47944715	1	-0.019		ENSG00000124155	PIGT	45419503	45419590	45419507	45419590	1	0		ENSG00000205560	CPT1B	50576535	50576637	50576856	50577034	0.521835	-0.007
ENSG00000138867	GUCD1	24548916	24549001	0.874011	-0.006		ENSG00000169733	RFNG	82047901	82049116	1	0.002		ENSG00000068079	IFI35	43013266	43013379	43013266	43013373	0.160176	-0.074		ENSG00000124155	PIGT	45420135	45420223	45420152	45420223	1	0		ENSG00000006282	SPATA20	50551510	50551679	50551968	50552180	0.485809	-0.031
ENSG00000138867	GUCD1	24554948	24555136	1	0.252		ENSG00000169733	RFNG	82049676	82050006	1	0.023		ENSG00000141030	COPS3	17270757	17271008	17270895	17271008	1	-0.013		ENSG00000124155	PIGT	45420507	45420693	45420527	45420693	1	0.003		ENSG00000248871	TNFSF12-TNFSF13	7556777	7556902	7559623	7559702	1	-0.134
ENSG00000138867	GUCD1	24554948	24555136	0.448319	0.03		ENSG00000169733	RFNG	82049676	82050555	1	0.029		ENSG00000185504	FAAP100	81551731	81552052	81551927	81552052	0.0839831	-0.184		ENSG00000134444	RELCH	62268868	62268948	62268880	62268948	1	0.007		ENSG00000248871	TNFSF12-TNFSF13	7559623	7559702	7559845	7559893	1	0.403
ENSG00000100297	MCM5	35403206	35403333	1	-0.017		ENSG00000169733	RFNG	82050661	82051342	1	-0.159		ENSG00000171928	TVP23B	18790895	18791040	18790895	18790960	1	-0.002		ENSG00000115257	PCSK4	1486852	1487065	1486852	1486973	1	-0.224		ENSG00000091592	NLRP1	5532821	5532984	5536850	5536940	1	-0.499
ENSG00000128283	CDC42EP1	37565599	37565722	1	0.001		ENSG00000169733	RFNG	82050661	82051342	0.541014	0.041		ENSG00000154265	ABCA5	69273942	69274128	69273958	69274128	1	-0.035		ENSG00000100342	APOL1	36254897	36254999	36254936	36254999	0.938544	-0.022		ENSG00000091592	NLRP1	5533896	5533988	5536850	5536940	1	-0.401
ENSG00000128283	CDC42EP1	37566071	37566812	1	-0.002		ENSG00000161955	TNFSF13	7560723	7561601	0.730076	-0.018		ENSG00000182087	TMEM259	1012065	1012573	1012462	1012573	1	-0.001		ENSG00000259256	LINC01895	3358401	3358625	3358401	3358622	1	0.502		ENSG00000178971	CTC1	8228724	8228892	8229141	8229206	2.2286e-05	0.508
ENSG00000100281	HMGXB4	35262322	35262421	0.207842	-0.122		ENSG00000170049	KCNAB3	7923967	7924265	1	-0.62		ENSG00000108671	PSMD11	32473800	32474081	32473800	32473945	1	0.001		ENSG00000130813	SHFL	10089897	10090047	10089928	10090047	1	-0.005		ENSG00000178971	CTC1	8228726	8228892	8229141	8229206	2.05294e-05	0.325
ENSG00000100281	HMGXB4	35263981	35264096	8.04405e-07	-0.305		ENSG00000198720	ANKRD13B	29607741	29608110	1.4206e-09	0.401		ENSG00000082641	NFE2L1	48050606	48050819	48050606	48050781	1	-0.004		ENSG00000130813	SHFL	10091475	10091630	10091583	10091630	1	-0.114		ENSG00000178971	CTC1	8235052	8235285	8235830	8235959	0.651818	-0.015
ENSG00000100281	HMGXB4	35285996	35286061	1	0.006		ENSG00000198720	ANKRD13B	29609085	29609421	0.15134	0.045		ENSG00000082641	NFE2L1	48050606	48051628	48050606	48050781	1	-0.001		ENSG00000104884	ERCC2	45368629	45368746	45368629	45368743	1	0.004		ENSG00000125970	RALY	34033163	34033239	34065043	34065160	1	-0.007
ENSG00000100147	CCDC134	41810206	41810291	1	-0.055		ENSG00000198720	ANKRD13B	29613353	29614761	0.435821	0.039		ENSG00000082641	NFE2L1	48050606	48051628	48050606	48050819	1	0		ENSG00000133313	CNDP2	74499881	74500033	74499936	74500033	0.601928	0.023		ENSG00000125970	RALY	34073562	34073635	34073818	34073866	0.759583	0.009
ENSG00000198951	NAGA	42065737	42065899	1	0.003		ENSG00000004975	DVL2	7230284	7230797	1	0.002		ENSG00000082641	NFE2L1	48050606	48050819	48050606	48050781	0.858651	0.022		ENSG00000133313	CNDP2	74499881	74500033	74499936	74500033	0.0949729	-0.05		ENSG00000125970	RALY	34073562	34073635	34073818	34073866	0.384205	-0.025
ENSG00000198951	NAGA	42067764	42067936	3.29995e-06	-0.072		ENSG00000070413	DGCR2	19041057	19041959	1	0.003		ENSG00000082641	NFE2L1	48050606	48051628	48050606	48050781	1	0.014		ENSG00000133313	CNDP2	74499881	74500033	74499936	74500033	1	-0.015		ENSG00000125970	RALY	34073818	34073866	34075873	34076040	0.00247	-0.085
ENSG00000100162	CENPM	41943609	41943701	0.0449658	-0.057		ENSG00000161939	RNASEK-C17orf49	7014144	7015156	0.532629	0.062		ENSG00000082641	NFE2L1	48050606	48051628	48050606	48050819	1	-0.002		ENSG00000133313	CNDP2	74501211	74501472	74501328	74501472	1	0.003		ENSG00000125970	RALY	34077027	34077245	34078504	34078553	0.00141668	-0.205
ENSG00000198911	SREBF2	41873797	41874019	1	-0.002		ENSG00000161939	RNASEK-C17orf49	7014144	7015156	0.0191224	0.018		ENSG00000108370	RGS9	65177731	65177803	65177731	65177794	1	0.333		ENSG00000175354	PTPN2	12817155	12817365	12817155	12817265	1	-0.009		ENSG00000198231	DDX42	63799479	63799523	63799588	63799625	1	0
ENSG00000198911	SREBF2	41877228	41877421	1	0.001		ENSG00000219200	RNASEK	7012645	7013742	1	0.349		ENSG00000108984	MAP2K6	69502428	69502685	69502428	69502684	1	0.301		ENSG00000175354	PTPN2	12817155	12817365	12817155	12817265	1	0.007		ENSG00000108384	RAD51C	58720745	58720812	58724039	58724100	0.0166941	-0.183
ENSG00000198911	SREBF2	41877228	41877421	0.658053	-0.01		ENSG00000167861	HID1	74958326	74958763	0.871216	0.002		ENSG00000108984	MAP2K6	69517499	69517613	69517499	69517551	0.0112326	0.07		ENSG00000134779	TPGS2	36786572	36787079	36786572	36786982	0.521017	0.051		ENSG00000108384	RAD51C	58724039	58724100	58732483	58732544	0.000965384	0.305
ENSG00000198911	SREBF2	41877941	41878123	0.614753	-0.007		ENSG00000167861	HID1	74962964	74964632	1	-0.3		ENSG00000189050	RNFT1	59962826	59963284	59962931	59963284	1	-0.018		ENSG00000134779	TPGS2	36786572	36787079	36786572	36786982	1	-0.018		ENSG00000108384	RAD51C	58725691	58725763	58730185	58730307	1	-0.145
ENSG00000198911	SREBF2	41877941	41878123	1	-0.002		ENSG00000161513	FDXR	74863895	74864347	1	0.008		ENSG00000005884	ITGA3	50074143	50074292	50074143	50074280	1	-0.003		ENSG00000101782	RIOK3	23463966	23464112	23464014	23464112	1	-0.002		ENSG00000108433	GOSR2	46931098	46931207	46932066	46932199	0.0515374	0.241
ENSG00000198911	SREBF2	41877941	41878123	1	-0.001		ENSG00000109118	PHF12	28923908	28927063	1	0.003		ENSG00000108846	ABCC3	50658434	50658546	50658434	50658496	0.807892	-0.011		ENSG00000101782	RIOK3	23479316	23479424	23479325	23479424	0.831922	0.009		ENSG00000108433	GOSR2	46932066	46932199	46935028	46935169	0.184317	0.051
ENSG00000198911	SREBF2	41878658	41878758	1	-0.5		ENSG00000005961	ITGA2B	44380599	44381061	1	0.05		ENSG00000108846	ABCC3	50676277	50676588	50676277	50676453	0.58334	0.012		ENSG00000154889	MPPE1	11885675	11885912	11885675	11885816	0.0147145	0.036		ENSG00000087157	PGS1	78400676	78400855	78403567	78404089	0.900066	0
ENSG00000198911	SREBF2	41878658	41878758	0.895992	-0.008		ENSG00000005961	ITGA2B	44383937	44384138	1	0.006		ENSG00000131480	AOC2	42849085	42849371	42849085	42849290	0.00322493	-0.18		ENSG00000154889	MPPE1	11886498	11886778	11886498	11886621	7.52798e-09	-0.475		ENSG00000087157	PGS1	78400734	78400855	78403567	78404089	0.07306	0.015
ENSG00000198911	SREBF2	41897051	41897161	6.27758e-06	0.03		ENSG00000005961	ITGA2B	44384310	44384585	1	0.017		ENSG00000197381	ADARB1	45220835	45221014	45220835	45220970	0.118201	0.012		ENSG00000154889	MPPE1	11886712	11886781	11886712	11886778	0.0597471	0.17		ENSG00000083454	P2RX5	3688625	3688676	3689491	3689627	0.0202396	0.18
ENSG00000198911	SREBF2	41899236	41899553	1	1		ENSG00000030582	GRN	44345301	44345605	1	-0.013		ENSG00000197381	ADARB1	45222017	45223577	45222017	45222107	0.172694	0.153		ENSG00000154889	MPPE1	11896983	11897356	11896983	11897131	1	-0.012		ENSG00000083454	P2RX5	3688625	3688676	3689491	3689630	0.0238001	0.202
ENSG00000198911	SREBF2	41899236	41899553	1	0.001		ENSG00000030582	GRN	44349157	44349551	1	-0.001		ENSG00000159210	SNF8	48936130	48936242	48936169	48936242	1	-0.168		ENSG00000172171	TEFM	30900412	30900562	30900412	30900521	0.146236	-0.026		ENSG00000123159	GIPC1	14482688	14483006	14491655	14491743	0.334152	0.015
ENSG00000198911	SREBF2	41900019	41900122	1	-0.003		ENSG00000108309	RUNDC3A	44316384	44316725	1	1		ENSG00000159210	SNF8	48936130	48936242	48936169	48936242	0.64297	0.005		ENSG00000154240	CEP112	66096250	66096331	66096250	66096328	0.0579762	0.225		ENSG00000123159	GIPC1	14482688	14483006	14491655	14491743	0.882857	-0.004
ENSG00000198911	SREBF2	41900019	41900122	1	0.409		ENSG00000154920	EME1	50375184	50375983	1	-0.012		ENSG00000126581	BECN1	42818543	42819609	42819547	42819609	1	-0.004		ENSG00000169738	DCXR	82036190	82036322	82036190	82036308	1	0.006		ENSG00000078687	TNRC6C	78077160	78077334	78079394	78079541	0.538563	0.028
ENSG00000198911	SREBF2	41900329	41900498	1	0.002		ENSG00000073350	LLGL2	75574212	75574668	1	0.027		ENSG00000126581	BECN1	42818786	42819609	42819547	42819609	1	-0.008		ENSG00000169738	DCXR	82036190	82036448	82036190	82036308	1.75688e-06	-0.053		ENSG00000078687	TNRC6C	78077184	78077334	78079394	78079541	0.813158	-0.025
ENSG00000198911	SREBF2	41902969	41903155	0.00035652	0.025		ENSG00000073350	LLGL2	75574212	75574668	1	0.075		ENSG00000126581	BECN1	42823704	42823879	42823747	42823879	0.0359627	-0.048		ENSG00000169738	DCXR	82036190	82036448	82036190	82036308	1	-0.056		ENSG00000078687	TNRC6C	78079394	78079541	78083046	78083166	0.600158	-0.033
ENSG00000198911	SREBF2	41904534	41904732	1	0.001		ENSG00000073350	LLGL2	75574452	75574668	0.0858625	0.072		ENSG00000126581	BECN1	42824132	42824282	42824154	42824282	0.00179137	-0.226		ENSG00000169738	DCXR	82036190	82036643	82036190	82036308	1	-0.004		ENSG00000141349	G6PC3	44071627	44071811	44074159	44074266	1	0
ENSG00000242259	C22orf39	19356889	19357051	1	-0.01		ENSG00000177303	CASKIN2	75503388	75503760	0.136434	0.034		ENSG00000283103	NA	58314670	58315036	58314805	58315036	0.965603	0.054		ENSG00000169738	DCXR	82036190	82036643	82036190	82036448	0.411217	0.021		ENSG00000173818	ENDOV	80417780	80417945	80422139	80422245	1	0.054
ENSG00000242259	C22orf39	19375630	19375792	1	-0.007		ENSG00000196704	AMZ2	68248042	68248705	0.0753503	0.031		ENSG00000283103	NA	58314670	58315036	58314805	58315036	0.760771	-0.009		ENSG00000141582	CBX4	79835645	79835712	79835645	79835696	1	0		ENSG00000173818	ENDOV	80417780	80417945	80422205	80422245	1	0.011
ENSG00000242259	C22orf39	19377868	19378066	0.123635	-0.033		ENSG00000196704	AMZ2	68250187	68250967	1	-0.008		ENSG00000276234	TADA2A	37411268	37411390	37411268	37411287	1	-0.055		ENSG00000267123	SCAT1	78617392	78619044	78617392	78617626	1	0.816		ENSG00000173818	ENDOV	80425458	80425620	80428595	80428660	1	0.039
ENSG00000242259	C22orf39	19387710	19387816	1	-0.004		ENSG00000214087	ARL16	81682033	81682675	1	-0.187		ENSG00000276234	TADA2A	37437737	37437922	37437737	37437829	3.32108e-07	-0.054		ENSG00000267123	SCAT1	78617392	78619044	78617392	78617626	1	0.126		ENSG00000173818	ENDOV	80425491	80425620	80428595	80428660	0.0352254	-0.148
ENSG00000242259	C22orf39	19447377	19447545	1	-0.011		ENSG00000214087	ARL16	81682033	81682675	0.605042	-0.019		ENSG00000214719	NA	30631754	30631927	30631754	30631895	0.760435	-0.004		ENSG00000267123	SCAT1	78630031	78630430	78630031	78630280	1	-0.184		ENSG00000129250	KIF1C	4999849	4999970	5000219	5000352	4.87028e-05	0.115
ENSG00000185386	MAPK11	50267252	50267286	1	0.333		ENSG00000214087	ARL16	81682033	81683126	0.190892	-0.006		ENSG00000214719	NA	30631754	30631979	30631754	30631895	0.692707	-0.013		ENSG00000291088	NPEPPSP1	38196366	38196523	38196366	38196471	0.206977	-0.076		ENSG00000072134	EPN2	19329560	19329647	19331852	19332068	0.0220738	-0.214
ENSG00000185386	MAPK11	50267256	50267286	0.014089	0.25		ENSG00000214087	ARL16	81682033	81683126	0.000389	-0.431		ENSG00000214719	NA	30631754	30631979	30631754	30631927	0.0634088	-0.091		ENSG00000267080	ASB16-AS1	44181622	44181741	44181622	44181720	1	-0.115		ENSG00000277791	PSMB3	38755882	38755990	38760430	38760608	0.715881	0.014
ENSG00000185386	MAPK11	50267568	50267627	0.0280285	-0.178		ENSG00000214087	ARL16	81682033	81683594	1	0.005		ENSG00000129195	PIMREG	6445075	6445404	6445075	6445342	0.149606	0.125		ENSG00000120093	HOXB3	48552026	48552360	48552026	48552090	1	-0.182		ENSG00000270647	TAF15	35817715	35817755	35820023	35820437	1	0.001
ENSG00000100429	HDAC10	50247691	50247776	0.0769042	-0.068		ENSG00000141252	VPS53	551871	553462	1	0.003		ENSG00000063177	RPL18	48616078	48617423	48617315	48617423	1	0		ENSG00000120093	HOXB3	48552026	48552632	48552026	48552090	1	-0.182		ENSG00000167699	GLOD4	778621	778661	778694	778744	0.018348	-0.037
ENSG00000100429	HDAC10	50248365	50248472	1	0.002		ENSG00000141252	VPS53	708140	710613	1	-0.9		ENSG00000178188	SH2B1	28863842	28867033	28863842	28863945	1	-0.012		ENSG00000033627	ATP6V0A1	42477638	42477742	42477659	42477742	1	-0.03		ENSG00000175711	B3GNTL1	83014453	83014519	83035034	83035099	0.102395	0.106
ENSG00000188130	MAPK12	50248365	50248472	1	-0.01		ENSG00000131462	TUBG1	42610422	42612143	1	-0.001		ENSG00000178188	SH2B1	28872533	28872758	28872533	28872705	9.96291e-05	0.158		ENSG00000033627	ATP6V0A1	42477638	42477742	42477656	42477742	1	0.033		ENSG00000131467	PSME3	42834771	42834876	42837648	42837697	1	0.002
ENSG00000188130	MAPK12	50248661	50248751	1	-0.205		ENSG00000131462	TUBG1	42610422	42612143	1	-0.278		ENSG00000140939	NOL3	67174161	67174454	67174161	67174340	0.0056618	-0.058		ENSG00000033627	ATP6V0A1	42477638	42477742	42477659	42477742	0.988893	-0.005		ENSG00000131467	PSME3	42838092	42838205	42838730	42838799	0.0980596	0.054
ENSG00000188130	MAPK12	50248661	50248751	1	0.002		ENSG00000131462	TUBG1	42610422	42612506	1	0.003		ENSG00000140939	NOL3	67174161	67174464	67174161	67174340	0.0308589	-0.029		ENSG00000033627	ATP6V0A1	42477656	42477742	42477659	42477742	0.0562081	-0.015		ENSG00000108852	MPP2	43898261	43898380	43904429	43904493	1	-0.009
ENSG00000100429	HDAC10	50248661	50248751	1	-0.035		ENSG00000131462	TUBG1	42613646	42613998	1	-0.001		ENSG00000140939	NOL3	67174161	67174464	67174161	67174454	0.13006	0.074		ENSG00000033627	ATP6V0A1	42516771	42522578	42521026	42522578	0.0865839	0.015		ENSG00000130402	ACTN4	38710256	38710342	38711275	38711361	9.11493e-14	0.031
ENSG00000188130	MAPK12	50248830	50248890	0.415719	-0.056		ENSG00000131462	TUBG1	42613848	42614412	1	0.007		ENSG00000167969	ECI1	2243317	2243439	2243368	2243439	0.603359	-0.002		ENSG00000277363	SRCIN1	38568210	38568234	38568210	38568231	1	0.204		ENSG00000130402	ACTN4	38727945	38728026	38728315	38728381	0.123636	0.007
ENSG00000100429	HDAC10	50248830	50248890	0.0235634	-0.074		ENSG00000131462	TUBG1	42613848	42614412	1	0.085		ENSG00000008710	PKD1	2105321	2106024	2105864	2106024	1	-0.004		ENSG00000181045	SLC26A11	80220915	80221115	80220918	80221115	1	-0.02		ENSG00000174238	PITPNA	1541565	1541640	1543019	1543027	0.376832	-0.045
ENSG00000188130	MAPK12	50255809	50255881	1	-0.014		ENSG00000131462	TUBG1	42613646	42614657	1	-0.1		ENSG00000260565	ERVK13-1	2671023	2672570	2671344	2672570	1	0.222		ENSG00000181045	SLC26A11	80221417	80221794	80221547	80221794	1	0.545		ENSG00000174238	PITPNA	1541565	1541640	1548295	1548387	0.0117347	-0.13
ENSG00000188130	MAPK12	50256787	50256964	1	-0.119		ENSG00000131462	TUBG1	42613848	42614657	1	0.002		ENSG00000205629	LCMT1	25128474	25128570	25128474	25128566	1	-0.004		ENSG00000181045	SLC26A11	80221417	80221794	80221547	80221794	1	0.039		ENSG00000174238	PITPNA	1543019	1543027	1553003	1553149	0.394601	0.035
ENSG00000188130	MAPK12	50256787	50256964	1	-0.426		ENSG00000185624	P4HB	81843168	81845742	1	0.001		ENSG00000038532	CLEC16A	11003073	11003305	11003073	11003257	0.382101	0.052		ENSG00000181045	SLC26A11	80223251	80223337	80223290	80223337	1	-0.018		ENSG00000141338	ABCA8	68941938	68942039	68949311	68949472	1	0.003
ENSG00000188130	MAPK12	50256934	50256964	0.0668815	-0.038		ENSG00000185624	P4HB	81845143	81845742	1	0.239		ENSG00000038532	CLEC16A	11044027	11044105	11044027	11044072	1	-0.023		ENSG00000181045	SLC26A11	80236791	80237103	80236927	80237103	1	0.172		ENSG00000168259	DNAJC7	41994869	41994944	41996310	41996424	0.883399	-0.006
ENSG00000188130	MAPK12	50256934	50256964	1	-0.339		ENSG00000185624	P4HB	81845143	81845742	1	0.001		ENSG00000103051	COG4	70519648	70519731	70519676	70519731	1	0.002		ENSG00000174231	PRPF8	1656391	1656565	1656391	1656502	1	0		ENSG00000268434	NA	45780213	45780381	45782192	45782250	1	-0.026
ENSG00000188130	MAPK12	50257081	50257193	9.48272e-09	-0.154		ENSG00000185624	P4HB	81845143	81845742	1	0.054		ENSG00000103051	COG4	70523086	70523550	70523372	70523550	1	0.001		ENSG00000105053	VRK3	50009235	50009385	50009235	50009289	1	-0.002		ENSG00000101331	CCM2L	32022659	32022795	32025855	32025919	1	1
ENSG00000188130	MAPK12	50257081	50257193	1	-0.003		ENSG00000185624	P4HB	81845143	81845742	1	-0.006		ENSG00000263072	ZNF213-AS1	3129420	3129653	3129460	3129653	1	-0.128		ENSG00000186594	MIR22HG	1711503	1712904	1711503	1712399	1	0.156		ENSG00000171302	CANT1	79000099	79000270	79005371	79005481	0.146312	0.052
ENSG00000128159	TUBGCP6	50219287	50219791	1	-0.014		ENSG00000185624	P4HB	81845560	81845991	1	-0.036		ENSG00000245694	CRNDE	54925075	54925213	54925100	54925213	1	0.011		ENSG00000186594	MIR22HG	1711503	1713055	1711503	1712399	1	0.13		ENSG00000171302	CANT1	79000099	79000270	79005371	79005481	0.866895	0.047
ENSG00000128159	TUBGCP6	50220191	50221874	1	-0.108		ENSG00000185624	P4HB	81845143	81845991	1	0.001		ENSG00000245694	CRNDE	54925075	54925213	54925100	54925213	1	0.111		ENSG00000186594	MIR22HG	1711503	1713055	1711503	1712904	1	-0.304		ENSG00000171302	CANT1	79005371	79005481	79008062	79008171	1	-0.014
ENSG00000128159	TUBGCP6	50220250	50221874	0.766629	-0.081		ENSG00000185624	P4HB	81846428	81847068	1	0		ENSG00000261740	BOLA2-SMG1P6	29452108	29454113	29454015	29454113	1	0.006		ENSG00000186594	MIR22HG	1711506	1712895	1711506	1712646	1	-0.014		ENSG00000181481	RNF135	30987943	30988106	30993839	30993904	0.133541	0.008
ENSG00000128159	TUBGCP6	50221274	50221874	1	-0.108		ENSG00000185624	P4HB	81859180	81860520	1	0.004		ENSG00000261740	BOLA2-SMG1P6	29452108	29454113	29454015	29454113	1	0.007		ENSG00000186594	MIR22HG	1711518	1712925	1711518	1712646	1	-0.014		ENSG00000170921	TANC2	63267747	63267873	63314387	63314669	0.521243	0.039
ENSG00000128159	TUBGCP6	50226998	50227077	1	0.012		ENSG00000184009	ACTG1	81509976	81510833	0.000215011	0.009		ENSG00000261740	BOLA2-SMG1P6	29452108	29454113	29454015	29454113	1	0.075		ENSG00000186594	MIR22HG	1711503	1712895	1711503	1712399	1	-0.404		ENSG00000187607	ZNF286A	15701151	15701240	15706476	15706501	3.77856e-05	-0.147
ENSG00000170638	TRABD	50193026	50193093	1	-0.006		ENSG00000184009	ACTG1	81510926	81511626	1	0.001		ENSG00000187555	USP7	8923214	8923413	8923353	8923413	1	-0.006		ENSG00000186594	MIR22HG	1711503	1712904	1711503	1712399	1	-0.396		ENSG00000167549	CORO6	29619059	29619189	29621223	29621484	1	0.043
ENSG00000170638	TRABD	50197240	50197351	0.00747824	-0.025		ENSG00000184009	ACTG1	81511187	81511803	0.000429557	0.031		ENSG00000102908	NFAT5	69647027	69647586	69647027	69647167	1	-0.055		ENSG00000186594	MIR22HG	1711503	1712904	1711503	1712895	1	-0.052		ENSG00000073605	GSDMB	39906960	39906987	39909755	39909924	1	-0.315
ENSG00000170638	TRABD	50197448	50197588	1	-0.081		ENSG00000184009	ACTG1	81511187	81512142	1	0		ENSG00000141101	NOB1	69748917	69749118	69748950	69749118	0.0268827	0.01		ENSG00000186594	MIR22HG	1711506	1712895	1711506	1712646	1	0.124		ENSG00000072310	SREBF1	17818259	17818374	17819012	17819234	0.15159	0.047
ENSG00000170638	TRABD	50197822	50197995	1	-0.003		ENSG00000184009	ACTG1	81511187	81512142	1	0.397		ENSG00000243716	NPIPB5	22513521	22513610	22513521	22513600	1	0.028		ENSG00000186594	MIR22HG	1711506	1712904	1711506	1712646	1	0.13		ENSG00000108840	HDAC5	44092171	44092284	44092380	44092527	0.4261	-0.024
ENSG00000170638	TRABD	50198344	50198515	1	-0.004		ENSG00000184009	ACTG1	81511187	81512142	1	-0.001		ENSG00000243716	NPIPB5	22519137	22519414	22519137	22519269	1	-0.102		ENSG00000186594	MIR22HG	1711506	1712925	1711506	1712646	1	0.124		ENSG00000161955	TNFSF13	7559623	7559702	7559850	7559893	1	0.284
ENSG00000073150	PANX2	50175431	50175482	1	0.148		ENSG00000185813	PCYT2	81905669	81906177	1	0.01		ENSG00000103249	CLCN7	1449275	1450666	1450496	1450666	1	-0.004		ENSG00000186594	MIR22HG	1711506	1712925	1711506	1712895	1	-0.058		ENSG00000132388	UBE2G1	4282797	4282921	4289229	4289408	0.53574	-0.016
ENSG00000093009	CDC45	19479825	19480019	1	-0.113		ENSG00000185813	PCYT2	81906099	81906546	0.904457	-0.004		ENSG00000102893	PHKB	47547432	47547548	47547432	47547547	1	-0.014		ENSG00000186594	MIR22HG	1711506	1712925	1711506	1712904	1	-0.307		ENSG00000132388	UBE2G1	4289229	4289408	4296716	4296814	0.0560317	-0.099
ENSG00000093009	CDC45	19480685	19480779	1	-0.003		ENSG00000185813	PCYT2	81907553	81907857	1	0.009		ENSG00000167207	NOD2	50712193	50712637	50712193	50712373	1	1		ENSG00000186594	MIR22HG	1711518	1712646	1711518	1712399	1	-0.404		ENSG00000132388	UBE2G1	4296716	4296814	4307020	4307123	0.929363	0.005
ENSG00000093009	CDC45	19480952	19481045	1	0.004		ENSG00000185813	PCYT2	81908875	81909321	1	0.344		ENSG00000102977	ACD	67657985	67658641	67658554	67658641	1	-0.008		ENSG00000186594	MIR22HG	1711518	1713055	1711518	1712399	1	-0.404		ENSG00000167863	ATP5PD	75039871	75040041	75040091	75040163	1	0
ENSG00000093009	CDC45	19482689	19482827	0.0616117	0.011		ENSG00000275700	AATF	36988518	36989411	0.00266361	-0.011		ENSG00000102977	ACD	67659228	67659613	67659536	67659613	1	-0.023		ENSG00000186594	MIR22HG	1711518	1713055	1711518	1712646	1	0.124		ENSG00000161513	FDXR	74864147	74864347	74864479	74864564	1	-0.003
ENSG00000093009	CDC45	19494473	19494602	0.795684	-0.01		ENSG00000275700	AATF	36989246	36990857	1	0.001		ENSG00000102977	ACD	67659701	67659795	67659719	67659795	0.165668	-0.022		ENSG00000186594	MIR22HG	1713855	1714045	1713855	1714014	1	-0.028		ENSG00000109118	PHF12	28907589	28907672	28908782	28908881	0.622018	0.023
ENSG00000093009	CDC45	19494506	19494602	0.866297	0.042		ENSG00000161653	NAGS	44006528	44007494	1	0.034		ENSG00000102977	ACD	67659876	67660045	67659902	67660045	0.0180214	-0.018		ENSG00000163597	SNHG16	76561287	76561398	76561293	76561398	1	-0.001		ENSG00000278053	DDX52	37630029	37630173	37632112	37632298	0.0105244	-0.182
ENSG00000093009	CDC45	19499100	19499151	1	0.006		ENSG00000267278	MAP3K14-AS1	45267112	45267490	0.37885	0.201		ENSG00000103005	USB1	58001406	58001588	58001406	58001581	0.0532248	-0.004		ENSG00000170004	CHD3	7894114	7894265	7894126	7894265	0.0202259	-0.165		ENSG00000278053	DDX52	37632112	37632298	37633287	37633418	0.419593	-0.025
ENSG00000093009	CDC45	19514748	19514887	1	0.007		ENSG00000108788	MLX	42568469	42568943	2.38809e-11	0.035		ENSG00000103005	USB1	58002478	58002645	58002478	58002590	1	0		ENSG00000170004	CHD3	7907890	7908019	7907893	7908019	0.279154	-0.018		ENSG00000278053	DDX52	37635550	37635604	37639453	37639568	1	-0.5
ENSG00000093009	CDC45	19514964	19515048	1	-0.009		ENSG00000108788	MLX	42569203	42569606	1	-0.003		ENSG00000103005	USB1	58002478	58002663	58002478	58002590	1	0.002		ENSG00000170004	CHD3	7907890	7908019	7907893	7908019	0.182426	-0.184		ENSG00000030582	GRN	44345530	44345605	44346088	44346228	0.385687	0.139
ENSG00000100084	HIRA	19351357	19351446	0.339267	0.02		ENSG00000108788	MLX	42569506	42570183	1	0		ENSG00000103005	USB1	58002478	58002663	58002478	58002645	1	0.001		ENSG00000170004	CHD3	7910427	7910591	7910438	7910591	1	-0.006		ENSG00000087995	METTL2A	62444836	62444943	62447700	62447766	0.0535274	-0.081
ENSG00000100084	HIRA	19353995	19354118	1	-0.006		ENSG00000108788	MLX	42569506	42570183	0.650947	-0.017		ENSG00000103005	USB1	58014272	58014326	58014272	58014294	1	-0.01		ENSG00000118046	STK11	1220372	1220717	1220580	1220717	0.0188528	-0.046		ENSG00000108819	PPP1R9B	50139428	50139581	50140092	50140228	0.0140833	-0.083
ENSG00000100084	HIRA	19355759	19355865	1	-0.009		ENSG00000141736	ERBB2	39715739	39716605	1	0.167		ENSG00000074755	ZZEF1	4070683	4070924	4070810	4070924	0.603426	0.005		ENSG00000108559	NUP88	5387778	5387952	5387778	5387904	0.235651	-0.008		ENSG00000108819	PPP1R9B	50140092	50140228	50141268	50141373	0.00205664	-0.161
ENSG00000099889	ARVCF	19971215	19971335	1	-1		ENSG00000132361	CLUH	2693899	2694276	1	0.002		ENSG00000140694	PARN	14591912	14593378	14593300	14593378	1	0.005		ENSG00000108559	NUP88	5387778	5387952	5387778	5387904	1	0.117		ENSG00000141580	WDR45B	82617295	82617397	82619042	82619094	0.072055	-0.022
ENSG00000099889	ARVCF	19973118	19973317	1	-0.174		ENSG00000131470	PSMC3IP	42573477	42574210	1	0.01		ENSG00000140694	PARN	14627105	14628251	14628171	14628251	1	-0.012		ENSG00000108559	NUP88	5391560	5391662	5391560	5391658	1	-0.002		ENSG00000141580	WDR45B	82617295	82617397	82619042	82619128	0.0111799	-0.118
ENSG00000099889	ARVCF	19976705	19976723	1	0.038		ENSG00000131470	PSMC3IP	42573477	42574210	0.0438621	0.054		ENSG00000160014	CALM3	46608196	46608340	46608196	46608327	1	-0.005		ENSG00000108559	NUP88	5408732	5408909	5408732	5408906	0.618223	0.024		ENSG00000141580	WDR45B	82619042	82619128	82621608	82621799	0.00367104	-0.124
ENSG00000183765	CHEK2	28695709	28695873	1	-0.003		ENSG00000131470	PSMC3IP	42573477	42574210	0.677662	-0.005		ENSG00000198064	NPIPB13	30245764	30245853	30245774	30245853	1	-0.798		ENSG00000072849	DERL2	5480386	5480543	5480386	5480459	0.540546	-0.018		ENSG00000141580	WDR45B	82621608	82621799	82625388	82625483	0.00215984	-0.153
ENSG00000183765	CHEK2	28696900	28696987	0.0368664	0.018		ENSG00000141503	MINK1	4889646	4890735	1	-0.07		ENSG00000140983	RHOT2	668104	668236	668104	668154	0.0120075	-0.046		ENSG00000072849	DERL2	5481100	5481389	5481100	5481142	1	-0.002		ENSG00000141580	WDR45B	82625388	82625483	82627203	82627291	0.0030809	-0.104
ENSG00000183765	CHEK2	28703504	28703566	1.00115e-05	-0.248		ENSG00000141503	MINK1	4889646	4890735	1	0.006		ENSG00000140983	RHOT2	668352	668569	668352	668411	0.435656	0.003		ENSG00000129197	RPAIN	5425970	5426299	5426235	5426299	0.360364	0.008		ENSG00000141580	WDR45B	82627203	82627291	82630920	82631022	0.000136705	0.15
ENSG00000183765	CHEK2	28710005	28710059	1	-0.006		ENSG00000141503	MINK1	4890221	4890735	1	0.078		ENSG00000140983	RHOT2	672253	672566	672253	672384	1	-0.011		ENSG00000129197	RPAIN	5425970	5428211	5428070	5428211	0.00228511	-0.048		ENSG00000108953	YWHAE	1361091	1361298	1361929	1362008	0.00518906	0.11
ENSG00000183765	CHEK2	28719394	28719485	0.799907	-0.001		ENSG00000129219	PLD2	4807983	4808416	0.703695	-0.01		ENSG00000140983	RHOT2	672253	672825	672253	672384	1	-0.012		ENSG00000006282	SPATA20	50549984	50550312	50550207	50550312	0.00248398	0.251		ENSG00000108953	YWHAE	1361901	1362008	1364858	1365058	0.000342346	-0.099
ENSG00000183765	CHEK2	28721517	28721631	1	-0.005		ENSG00000129219	PLD2	4818001	4818385	0.000937371	-0.046		ENSG00000161996	WDR90	653745	655147	653745	653803	0.00027192	0.217		ENSG00000006282	SPATA20	50550207	50550312	50550229	50550312	1	-0.002		ENSG00000184640	SEPTIN9	77307140	77307197	77402058	77402703	2.30091e-06	0.049
ENSG00000183765	CHEK2	28730419	28730548	0.747698	0.041		ENSG00000161905	ALOX15	4638926	4639132	1	-0.122		ENSG00000161996	WDR90	655772	655889	655772	655885	1	-0.026		ENSG00000178971	CTC1	8228502	8229206	8228502	8228629	0.00017882	-0.176		ENSG00000126858	RHOT1	32209349	32209445	32211115	32211238	0.0108086	-0.228
ENSG00000183765	CHEK2	28730455	28730548	0.567925	0.021		ENSG00000132382	MYBBP1A	4538901	4539967	0.74677	-0.019		ENSG00000161996	WDR90	655772	656537	655772	655889	1	-0.072		ENSG00000178971	CTC1	8229890	8229968	8229890	8229922	1	-0.01		ENSG00000141252	VPS53	586269	586364	601794	601896	5.04001e-05	-0.232
ENSG00000183765	CHEK2	28734402	28734727	0.758856	-0.065		ENSG00000132382	MYBBP1A	4545025	4545345	1	0.01		ENSG00000161996	WDR90	660611	660870	660611	660714	1	-0.016		ENSG00000178971	CTC1	8237374	8237519	8237374	8237414	1	0.011		ENSG00000141252	VPS53	628087	628231	631549	631628	0.866464	0.012
ENSG00000183765	CHEK2	28737884	28738038	1	-0.006		ENSG00000132382	MYBBP1A	4553809	4554093	1	0.001		ENSG00000161996	WDR90	662672	663064	662672	662844	0.00195328	0.283		ENSG00000178971	CTC1	8238391	8238629	8238391	8238578	1	-0.008		ENSG00000141252	VPS53	655837	655953	661808	661895	0.0610896	0.069
ENSG00000100209	HSCB	28744614	28744704	1	0.009		ENSG00000213339	QTRT1	10701949	10702254	0.904842	-0.006		ENSG00000172366	MCRIP2	647416	647884	647416	647544	0.00158054	-0.017		ENSG00000092929	UNC13D	75836571	75836693	75836571	75836593	1	-0.134		ENSG00000108799	EZH1	42722794	42722915	42724304	42724424	0.69111	0.076
ENSG00000100209	HSCB	28744614	28744709	1	0.015		ENSG00000213339	QTRT1	10701949	10702254	1	-0.011		ENSG00000077235	GTF3C1	27464319	27464836	27464394	27464836	0.966831	-0.005		ENSG00000092929	UNC13D	75836571	75836696	75836571	75836693	1	0.776		ENSG00000108799	EZH1	42722794	42722915	42727634	42727763	0.791951	0.051
ENSG00000100209	HSCB	28745863	28746008	0.915489	-0.009		ENSG00000213339	QTRT1	10712160	10712628	0.00152979	0.042		ENSG00000167513	CDT1	88806485	88806674	88806485	88806638	0.751886	-0.006		ENSG00000173757	STAT5B	42219311	42219463	42219311	42219460	1	0.01		ENSG00000185624	P4HB	81846946	81847068	81847242	81847347	0.0647095	-0.081
ENSG00000100209	HSCB	28745863	28746008	0.599988	-0.03		ENSG00000108298	RPL19	39202316	39203109	1	-0.001		ENSG00000158805	ZNF276	89727278	89727357	89727278	89727325	0.20132	0.086		ENSG00000173757	STAT5B	42227528	42227685	42227528	42227657	0.0399918	-0.034		ENSG00000185624	P4HB	81846946	81847072	81847242	81847347	0.0664305	-0.08
ENSG00000100209	HSCB	28751240	28751288	0.718851	-0.023		ENSG00000108298	RPL19	39202316	39203109	1	0.01		ENSG00000167508	MVD	88657734	88658029	88657914	88658029	1	0.014		ENSG00000108604	SMARCD2	63834473	63834596	63834473	63834575	1	0.002		ENSG00000185624	P4HB	81847242	81847347	81855141	81855279	1	0.002
ENSG00000184208	C22orf46	41690783	41690843	1	0.137		ENSG00000108298	RPL19	39202316	39203109	1	-0.002		ENSG00000174628	IQCK	19763847	19764112	19763847	19763900	1	-0.072		ENSG00000187595	ZNF385C	42028782	42029076	42028782	42029073	1	-0.405		ENSG00000185624	P4HB	81847242	81847347	81855141	81855279	1	-0.003
ENSG00000100138	SNU13	41680243	41680364	1	0		ENSG00000108298	RPL19	39202316	39203109	1	0.018		ENSG00000141756	FKBP10	41819529	41820049	41819529	41819675	0.781928	-0.004		ENSG00000198231	DDX42	63805043	63805175	63805070	63805175	0.00720514	0.021		ENSG00000185813	PCYT2	81905381	81905447	81905669	81905735	0.0857049	-0.166
ENSG00000100138	SNU13	41682355	41682587	2.92979e-09	-0.09		ENSG00000125447	GGA3	75239788	75241057	1	0.003		ENSG00000230989	HSBP1	83808034	83808121	83808034	83808118	1	0		ENSG00000108384	RAD51C	58732480	58732544	58732483	58732544	0.12868	0.051		ENSG00000185813	PCYT2	81905669	81905735	81906099	81906177	0.194117	0.079
ENSG00000100138	SNU13	41687721	41688327	1	0.001		ENSG00000125447	GGA3	75240341	75241057	0.000340196	-0.094		ENSG00000103319	EEF2K	22258493	22258827	22258493	22258695	1	0.007		ENSG00000108433	GOSR2	46929519	46929584	46929523	46929584	1	0.309		ENSG00000275700	AATF	36953769	36953907	36986616	36986731	0.0221319	-0.083
ENSG00000100138	SNU13	41688078	41688327	1	0.002		ENSG00000125447	GGA3	75241399	75241696	0.467039	0.027		ENSG00000103018	CYB5B	69424666	69424923	69424666	69424857	1	0.001		ENSG00000108433	GOSR2	46931098	46931207	46931101	46931207	0.65838	0.069		ENSG00000125319	HROB	44152636	44152777	44154552	44154664	0.149838	0.146
ENSG00000100138	SNU13	41688151	41688327	1	0.001		ENSG00000125447	GGA3	75241614	75242473	0.723887	-0.004		ENSG00000103197	TSC2	2081594	2082500	2081594	2081798	1	0.004		ENSG00000108433	GOSR2	46931098	46931207	46931104	46931207	1	-0.003		ENSG00000125319	HROB	44152636	44152777	44154555	44154664	0.159965	0.142
ENSG00000100138	SNU13	41688793	41688981	1	-0.005		ENSG00000125450	NUP85	75234636	75235201	0.669972	0.004		ENSG00000103197	TSC2	2081594	2082504	2081594	2081798	0.892413	0.011		ENSG00000108433	GOSR2	46931101	46931207	46931104	46931207	1	-0.025		ENSG00000125319	HROB	44154552	44154664	44154852	44154938	1	-0.002
ENSG00000100418	DESI1	41607261	41607331	1	0.002		ENSG00000136448	NMT1	45102950	45103876	1	0.005		ENSG00000183751	TBL3	1976210	1976314	1976210	1976257	0.912786	0.003		ENSG00000087157	PGS1	78400676	78400855	78400734	78400855	0.187667	-0.009		ENSG00000125319	HROB	44154555	44154664	44154852	44154938	0.618491	-0.113
ENSG00000100418	DESI1	41607261	41607331	3.96978e-06	-0.09		ENSG00000136448	NMT1	45103708	45104996	0.00184451	0.017		ENSG00000140990	NDUFB10	1961152	1961291	1961152	1961258	0.467887	-0.009		ENSG00000087157	PGS1	78414878	78415027	78414951	78415027	0.00972689	0.135		ENSG00000267278	MAP3K14-AS1	45255137	45255218	45267112	45267328	1	0.02
ENSG00000100418	DESI1	41607839	41607861	1	-0.231		ENSG00000185359	HGS	81694814	81695067	0.691759	0.009		ENSG00000205084	TMEM231	75542590	75542683	75542601	75542683	1	0		ENSG00000083454	P2RX5	3688625	3688759	3688625	3688676	1	-0.005		ENSG00000141699	RETREG3	42586764	42586891	42587833	42587864	0.108836	0.073
ENSG00000100418	DESI1	41607839	41607861	1	-0.004		ENSG00000185359	HGS	81694814	81695067	1	0.004		ENSG00000205084	TMEM231	75545825	75545954	75545863	75545954	0.794601	-0.035		ENSG00000083454	P2RX5	3689491	3689630	3689491	3689627	1	-0.061		ENSG00000141503	MINK1	4894524	4894633	4895074	4895242	0.284355	-0.048
ENSG00000100417	PMM1	41578805	41578881	1	-0.002		ENSG00000185359	HGS	81695785	81696529	1	0		ENSG00000123815	COQ8B	40703368	40703622	40703540	40703622	0.731857	-0.014		ENSG00000167524	RSKR	28613439	28613688	28613439	28613685	1	0.05		ENSG00000177885	GRB2	75325897	75326020	75332699	75332797	0.311882	-0.038
ENSG00000100417	PMM1	41584280	41584372	1.947e-12	-0.071		ENSG00000185359	HGS	81695785	81696529	1	-0.131		ENSG00000123815	COQ8B	40705324	40705447	40705349	40705447	1	-0.01		ENSG00000167840	ZNF232	5109393	5109868	5109393	5109768	1.87981e-09	-0.179		ENSG00000177885	GRB2	75332699	75332797	75393550	75393765	0.714291	-0.011
ENSG00000100417	PMM1	41586075	41586193	1	0.003		ENSG00000185359	HGS	81696606	81696998	0.595902	0.002		ENSG00000123815	COQ8B	40716586	40716886	40716861	40716886	1	-0.016		ENSG00000141349	G6PC3	44074968	44075451	44075309	44075451	1.88014e-08	-0.097		ENSG00000125454	SLC25A19	75278151	75278335	75283422	75283593	0.511117	0.043
ENSG00000100417	PMM1	41586075	41586193	1	-0.013		ENSG00000185359	HGS	81696606	81696998	0.00737966	-0.022		ENSG00000182310	SPACA6	51703227	51703337	51703227	51703335	1	0.041		ENSG00000173818	ENDOV	80425458	80425620	80425491	80425620	0.410903	0.012		ENSG00000125454	SLC25A19	75286632	75286802	75288501	75288591	1	0.014
ENSG00000100417	PMM1	41586296	41586430	1	-0.302		ENSG00000185359	HGS	81696606	81696998	1	-0.012		ENSG00000180096	SEPTIN1	30379765	30380033	30379931	30380033	1	-1		ENSG00000091640	SPAG7	4960021	4960190	4960021	4960111	1	0.599		ENSG00000125450	NUP85	75215753	75215823	75225341	75225464	0.0243979	0.128
ENSG00000100417	PMM1	41586296	41586430	0.0268723	-0.255		ENSG00000185359	HGS	81700466	81700600	1	-0.001		ENSG00000157106	SMG1	18868522	18868719	18868632	18868719	1	0.001		ENSG00000072134	EPN2	19281954	19282077	19281978	19282077	1	0.056		ENSG00000125450	NUP85	75218184	75218306	75225102	75225237	0.0213266	0.129
ENSG00000100417	PMM1	41589051	41589163	1	0.005		ENSG00000185359	HGS	81701243	81701929	1	-0.077		ENSG00000132600	PRMT7	68311018	68311111	68311018	68311099	0.478792	-0.017		ENSG00000072134	EPN2	19313104	19313279	19313122	19313279	0.274118	0.091		ENSG00000189159	JPT1	75147555	75147653	75148528	75148671	1	0
ENSG00000100413	POLR3H	41532603	41532745	1	-0.006		ENSG00000141295	SCRN2	47837691	47838450	0.280702	0.031		ENSG00000132600	PRMT7	68311055	68311111	68311055	68311099	0.158734	-0.09		ENSG00000072134	EPN2	19313104	19313279	19313125	19313279	0.11448	0.031		ENSG00000161714	PLCD3	45113438	45113605	45114249	45114366	0.29794	0.044
ENSG00000100413	POLR3H	41532658	41532745	1	-0.003		ENSG00000141294	LRRC46	47834424	47835399	1	-0.432		ENSG00000132600	PRMT7	68352247	68352409	68352247	68352315	0.888489	-0.016		ENSG00000072134	EPN2	19313122	19313279	19313125	19313279	0.173347	-0.013		ENSG00000256525	POLG2	64483389	64483506	64485727	64485868	0.00494218	0.075
ENSG00000100413	POLR3H	41533521	41533687	0.036686	0.022		ENSG00000006025	OSBPL7	47816106	47816482	1	-0.012		ENSG00000132600	PRMT7	68351389	68352409	68351389	68352315	1	0.004		ENSG00000072134	EPN2	19333955	19336715	19335404	19336715	0.770368	0.014		ENSG00000271605	MILR1	64452596	64452866	64457399	64457684	1	-0.137
ENSG00000183506	PI4KAP2	21476643	21476764	1	-0.048		ENSG00000136490	LIMD2	63698798	63699069	1	-0.105		ENSG00000138834	MAPK8IP3	1761223	1761305	1761223	1761278	0.00843694	0.185		ENSG00000072134	EPN2	19333955	19336715	19335404	19336715	0.00053668	-0.073		ENSG00000141295	SCRN2	47839443	47839643	47840190	47840372	0.0738446	-0.091
ENSG00000183506	PI4KAP2	21488223	21488381	1	-0.072		ENSG00000108963	DPH1	2035969	2036686	1	-0.379		ENSG00000138834	MAPK8IP3	1767804	1768107	1767804	1767918	1	-0.045		ENSG00000277791	PSMB3	38760430	38760608	38760507	38760608	1	-0.001		ENSG00000198909	MAP3K3	63666939	63667060	63681765	63681899	0.0433225	-0.149
ENSG00000184164	CRELD2	49919229	49919312	0.753364	-0.016		ENSG00000108963	DPH1	2035969	2036686	0.89152	0.005		ENSG00000008517	IL32	3065609	3065710	3065609	3065655	1	-0.5		ENSG00000270647	TAF15	35842366	35842459	35842372	35842459	1	0		ENSG00000109113	RAB34	28715194	28715214	28715455	28715507	0.161075	-0.066
ENSG00000184164	CRELD2	49919729	49919840	1	-0.002		ENSG00000108963	DPH1	2040217	2040605	1	0.001		ENSG00000008517	IL32	3065630	3065687	3065630	3065655	1	-0.096		ENSG00000055483	USP36	78795651	78797902	78795651	78797879	0.137882	0.074		ENSG00000109113	RAB34	28715799	28715808	28717212	28717398	0.196441	0.024
ENSG00000184164	CRELD2	49922296	49922443	0.796942	0.006		ENSG00000108963	DPH1	2041767	2043898	0.0342331	-0.005		ENSG00000008517	IL32	3067376	3067613	3067376	3067415	1	-0.262		ENSG00000055483	USP36	78806155	78806320	78806155	78806286	1	0.003		ENSG00000109113	RAB34	28715799	28715901	28717212	28717291	1	0.004
ENSG00000184164	CRELD2	49923233	49923317	1	0.003		ENSG00000108963	DPH1	2041767	2043898	0.765903	-0.002		ENSG00000124120	TTPAL	44484336	44484530	44484336	44484428	0.942101	0.096		ENSG00000167699	GLOD4	770043	770224	770043	770157	1	0.005		ENSG00000109113	RAB34	28715799	28715901	28717212	28717398	1	0.002
ENSG00000184164	CRELD2	49924359	49924455	1	-0.003		ENSG00000108963	DPH1	2041767	2043898	0.184657	-0.024		ENSG00000168488	ATXN2L	28826861	28826986	28826861	28826923	1	-0.008		ENSG00000167699	GLOD4	778694	778810	778694	778744	0.494574	0.019		ENSG00000109113	RAB34	28715799	28715901	28717212	28717425	0.0345877	0.044
ENSG00000015475	BID	17740081	17740176	1	0.002		ENSG00000109113	RAB34	28715640	28715901	1	0.003		ENSG00000168488	ATXN2L	28835932	28836176	28835932	28836122	1	0.102		ENSG00000100425	BRD1	49787389	49787522	49787389	49787494	0.204485	0.034		ENSG00000109113	RAB34	28715799	28715901	28717212	28717593	0.822087	0.001
ENSG00000015475	BID	17743802	17744013	0.78168	-0.007		ENSG00000109113	RAB34	28715640	28715901	0.417689	0.009		ENSG00000168488	ATXN2L	28835932	28836176	28835932	28836122	1	0.095		ENSG00000100425	BRD1	49787389	49787887	49787389	49787494	0.000772277	0.174		ENSG00000109113	RAB34	28716902	28716994	28717212	28717291	3.73614e-06	0.288
ENSG00000015475	BID	17743802	17744013	9.97672e-10	-0.129		ENSG00000007202	BLTP2	28639574	28640025	0.0689353	-0.007		ENSG00000168488	ATXN2L	28835932	28836485	28835932	28836122	0.00492827	-0.341		ENSG00000131467	PSME3	42838691	42838799	42838730	42838799	0.914193	0.001		ENSG00000109113	RAB34	28716902	28716994	28717212	28717425	0.00202678	0.171
ENSG00000015475	BID	17750104	17750174	1	-0.488		ENSG00000007202	BLTP2	28643163	28643659	1	-0.004		ENSG00000168488	ATXN2L	28835932	28836176	28835932	28836122	1	-0.225		ENSG00000076604	TRAF4	28747821	28747947	28747842	28747947	0.423675	0.003		ENSG00000109113	RAB34	28716902	28716994	28717212	28717647	5.35411e-07	0.351
ENSG00000015475	BID	17750104	17750174	0.00319426	-0.034		ENSG00000076382	SPAG5	28578009	28578292	1	0.007		ENSG00000213918	DNASE1	3655848	3655966	3655848	3655937	1	-0.456		ENSG00000076604	TRAF4	28747842	28748178	28748016	28748178	1	-0.002		ENSG00000007202	BLTP2	28633282	28633401	28633548	28633751	0.0175063	0.094
ENSG00000075275	CELSR1	46389289	46389499	1	-0.016		ENSG00000076382	SPAG5	28578217	28578528	0.406751	0		ENSG00000102878	HSF4	67165945	67166070	67165945	67166011	0.172313	-0.008		ENSG00000136478	TEX2	64154841	64154967	64154841	64154961	1	-0.011		ENSG00000007202	BLTP2	28633548	28633751	28633894	28634086	0.0623633	-0.093
ENSG00000075275	CELSR1	46396604	46396746	1	-0.016		ENSG00000076382	SPAG5	28579140	28579485	1	-0.003		ENSG00000102878	HSF4	67167119	67167599	67167119	67167222	1	-0.001		ENSG00000168259	DNAJC7	41982254	41982601	41982254	41982401	1	0.001		ENSG00000007202	BLTP2	28638251	28638415	28638523	28638642	0.886868	0
ENSG00000075275	CELSR1	46463706	46464345	0.18433	0.018		ENSG00000076382	SPAG5	28579750	28580120	0.920769	-0.003		ENSG00000067955	CBFB	67029726	67030177	67029726	67029813	1	0		ENSG00000168259	DNAJC7	41987818	41987910	41987818	41987905	1	-0.006		ENSG00000007202	BLTP2	28639574	28639642	28639900	28640025	0.0446548	0.079
ENSG00000128185	DGCR6L	20316118	20316219	7.5315e-07	-0.051		ENSG00000109103	UNC119	28546707	28547849	0.703743	0.033		ENSG00000067955	CBFB	67082212	67082339	67082212	67082308	0.370675	0.03		ENSG00000166582	CENPV	16348615	16349333	16348615	16348685	3.74446e-05	0.185		ENSG00000007202	BLTP2	28639900	28640025	28640559	28640627	1	0.003
ENSG00000243156	MICAL3	17803810	17803861	3.4685e-08	0.233		ENSG00000011143	MKS1	58206464	58207218	1	-0.084		ENSG00000172831	CES2	66942647	66942785	66942647	66942737	0.166874	-0.018		ENSG00000171346	KRT15	41516807	41517165	41516807	41516964	0.0453156	-0.014		ENSG00000007202	BLTP2	28639900	28640025	28640559	28640683	0.0105308	-0.108
ENSG00000243156	MICAL3	17812506	17812557	0.147809	0.035		ENSG00000011143	MKS1	58206282	58208001	0.00333296	-0.271		ENSG00000102984	ZNF821	71867892	71868037	71867911	71868037	1	-0.177		ENSG00000174292	TNK1	7383227	7383320	7383249	7383320	1	0.04		ENSG00000007202	BLTP2	28640559	28640683	28641888	28642078	0.00239758	-0.129
ENSG00000243156	MICAL3	17822946	17823060	0.11313	0.069		ENSG00000011143	MKS1	58207084	58208001	0.653469	0.035		ENSG00000102984	ZNF821	71867892	71868037	71867911	71868037	1	-0.163		ENSG00000174292	TNK1	7386974	7387154	7386989	7387154	1	0.009		ENSG00000007202	BLTP2	28641888	28642078	28642274	28642335	0.000369495	0.115
ENSG00000243156	MICAL3	17826453	17826516	1	0.13		ENSG00000011143	MKS1	58208104	58208583	0.880699	0.017		ENSG00000102984	ZNF821	71867892	71868037	71867911	71868037	0.887767	0.024		ENSG00000187607	ZNF286A	15700047	15700366	15700134	15700366	1	0.117		ENSG00000007202	BLTP2	28643163	28643311	28643609	28643659	0.00235208	-0.11
ENSG00000243156	MICAL3	17827643	17827781	1	0.043		ENSG00000011143	MKS1	58208104	58208583	1	-0.283		ENSG00000125124	BBS2	56500853	56502456	56501352	56502456	1	-0.015		ENSG00000187607	ZNF286A	15715999	15720787	15716058	15720787	0.46223	-0.1		ENSG00000011143	MKS1	58214258	58214387	58214740	58214838	0.18346	-0.159
ENSG00000243156	MICAL3	17899447	17899548	1	-0.058		ENSG00000011143	MKS1	58211759	58213090	1	0.003		ENSG00000125124	BBS2	56501944	56502456	56502316	56502456	1	-0.004		ENSG00000167525	PROCA1	28704306	28704616	28704306	28704435	1	0.047		ENSG00000136436	CALCOCO2	48843902	48844026	48846442	48846514	1	-1
ENSG00000243156	MICAL3	17901877	17901979	1	-0.016		ENSG00000011143	MKS1	58212981	58213869	1	0.004		ENSG00000125124	BBS2	56519745	56520049	56519956	56520049	1	-0.007		ENSG00000167549	CORO6	29615731	29615857	29615731	29615854	1	0.011		ENSG00000002919	SNX11	48113300	48113401	48118703	48118799	1	0.007
ENSG00000131100	ATP6V1E1	17598193	17598288	1	0		ENSG00000011143	MKS1	58213764	58216243	1	-0.002		ENSG00000140650	PMM2	8849848	8851050	8849848	8849993	1	-0.584		ENSG00000167549	CORO6	29616937	29618632	29616937	29617042	1	-0.333		ENSG00000002919	SNX11	48113300	48113401	48118703	48118799	0.0598979	0.113
ENSG00000131100	ATP6V1E1	17601091	17601181	1	0.002		ENSG00000011143	MKS1	58214258	58216243	1	0.002		ENSG00000162004	CCDC78	725412	725580	725445	725580	1	-0.01		ENSG00000108840	HDAC5	44110728	44110803	44110728	44110800	0.343392	-0.091		ENSG00000180891	CUEDC1	57869121	57869193	57871285	57871369	0.0276707	0.185
ENSG00000131100	ATP6V1E1	17619033	17619127	1	0		ENSG00000011143	MKS1	58213764	58216243	1	-0.5		ENSG00000033011	ALG1	5079063	5079106	5079063	5079102	0.808166	0.011		ENSG00000169718	DUS1L	82058340	82058416	82058340	82058408	0.00123111	-0.087		ENSG00000007168	PAFAH1B1	2653853	2653951	2662780	2662834	1	0.127
ENSG00000131100	ATP6V1E1	17619460	17619526	1	-0.005		ENSG00000011143	MKS1	58214258	58216243	1	0.028		ENSG00000166747	AP1G1	71808504	71808832	71808762	71808832	0.285567	-0.016		ENSG00000169718	DUS1L	82060700	82060783	82060700	82060780	1	0.252		ENSG00000257949	TEN1	75986186	75986284	75991465	75991623	0.028284	0.232
ENSG00000182902	SLC25A18	17583415	17583534	1	-0.017		ENSG00000011143	MKS1	58214740	58216243	0.798583	-0.006		ENSG00000074356	NCBP3	3823792	3825050	3824941	3825050	0.00359312	-0.048		ENSG00000169718	DUS1L	82064125	82064234	82064125	82064201	1	0		ENSG00000257949	TEN1	75986186	75986284	75991465	75991577	1	-0.004
ENSG00000187051	RPS19BP1	39530463	39530554	0.677863	0.007		ENSG00000011143	MKS1	58214740	58216243	1	0.042		ENSG00000242612	DECR2	406684	406952	406684	406833	1	0.114		ENSG00000161955	TNFSF13	7560723	7561601	7560998	7561601	1	-0.033		ENSG00000267426	NA	75900981	75901027	75901200	75901273	0.0920841	0.084
ENSG00000100335	MIEF1	39503695	39503877	0.916458	0.011		ENSG00000181038	METTL23	76732977	76733377	0.863397	0.004		ENSG00000242612	DECR2	407424	407580	407424	407560	1	0.4		ENSG00000170049	KCNAB3	7924414	7924500	7924414	7924498	1	-0.188		ENSG00000132471	WBP2	75846907	75846984	75847486	75847609	0.0193964	-0.127
ENSG00000100335	MIEF1	39509337	39509571	0.000125215	0.017		ENSG00000180891	CUEDC1	57866473	57867415	2.45584e-06	-0.134		ENSG00000242612	DECR2	410242	410404	410242	410367	0.153364	0.018		ENSG00000173065	FAM222B	28755979	28759876	28755979	28759764	0.139315	0.08		ENSG00000132471	WBP2	75847486	75847609	75847795	75847930	0.00620655	-0.11
ENSG00000100335	MIEF1	39509421	39509571	0.0869451	0.001		ENSG00000261408	TEN1-CDK3	76000140	76001541	0.668419	0.011		ENSG00000103202	NME4	398207	398394	398207	398385	1	-0.147		ENSG00000167543	TP53I13	29571831	29572057	29571856	29572057	1	0.041		ENSG00000132471	WBP2	75851567	75851676	75852655	75852820	1	0.002
ENSG00000100335	MIEF1	39511287	39511438	1	0.003		ENSG00000261408	TEN1-CDK3	76002510	76003398	1	-0.054		ENSG00000086504	MRPL28	368500	369220	369067	369220	1	0.002		ENSG00000167543	TP53I13	29571831	29572057	29571856	29572057	1	0.016		ENSG00000132478	UNK	75815168	75815253	75816769	75816912	0.0416863	0.164
ENSG00000100324	TAB1	39417710	39417849	1	-0.007		ENSG00000132475	H3-3B	75778809	75779184	1	0.001		ENSG00000086504	MRPL28	370484	370509	370498	370509	0.000915537	-0.012		ENSG00000184792	OSBP2	30889176	30889234	30889179	30889234	0.871242	0.006		ENSG00000108395	TRIM37	59015609	59015799	59017295	59017424	0.240913	-0.059
ENSG00000244509	APOBEC3C	39015594	39015751	0.722249	-0.026		ENSG00000186765	FSCN2	81536145	81536789	1	-1		ENSG00000166451	CENPN	81014135	81014391	81014135	81014181	0.727984	-0.006		ENSG00000184792	OSBP2	30906193	30907824	30906196	30907824	0.02267	0.072		ENSG00000161526	SAP30BP	75671815	75671863	75693439	75693482	0.026643	0.12
ENSG00000189306	RRP7A	42514105	42514304	0.637968	-0.018		ENSG00000186765	FSCN2	81536145	81536789	1	-0.5		ENSG00000099364	FBXL19	30928466	30928628	30928466	30928499	0.984711	-0.055		ENSG00000040633	PHF23	7235929	7236767	7235929	7236566	0.417249	-0.021		ENSG00000215041	NEURL4	7318268	7318356	7318494	7318674	0.30585	0.067
ENSG00000189306	RRP7A	42518004	42518147	0.118557	0.015		ENSG00000215041	NEURL4	7318064	7318356	0.000936811	0.071		ENSG00000099364	FBXL19	30928466	30928630	30928466	30928499	0.218156	0.056		ENSG00000004975	DVL2	7227654	7227783	7227654	7227711	0.000135272	-0.024		ENSG00000215041	NEURL4	7318268	7318356	7318494	7318691	1	0.003
ENSG00000189306	RRP7A	42518612	42518728	1	-0.003		ENSG00000215041	NEURL4	7318268	7318674	0.157401	-0.015		ENSG00000099364	FBXL19	30928466	30928630	30928466	30928628	1	-0.037		ENSG00000004975	DVL2	7229377	7229475	7229377	7229447	1	-0.001		ENSG00000186185	KIF18B	44934506	44934617	44934830	44934935	0.0489801	-0.17
ENSG00000182057	OGFRP1	42273893	42273974	1	0.536		ENSG00000215041	NEURL4	7321559	7322010	0.579344	-0.007		ENSG00000162066	AMDHD2	2528451	2528718	2528451	2528559	0.408637	0.012		ENSG00000004975	DVL2	7230045	7230155	7230045	7230137	0.0186857	0.028		ENSG00000006695	COX10	14076734	14077056	14102117	14102242	0.00230986	0.161
ENSG00000182057	OGFRP1	42274655	42274821	1	-0.178		ENSG00000132522	GPS2	7312660	7313124	1	0.005		ENSG00000140995	DEF8	89949416	89949638	89949416	89949513	1	0.009		ENSG00000070413	DGCR2	19064847	19065067	19064847	19065058	0.691037	-0.018		ENSG00000065559	MAP2K4	12054888	12054991	12081355	12081530	0.860535	0.011
ENSG00000184983	NDUFA6	42087059	42087175	1	-0.003		ENSG00000132522	GPS2	7313028	7313291	0.736003	-0.032		ENSG00000010361	FUZ	49812446	49812736	49812614	49812736	1	0.357		ENSG00000161939	RNASEK-C17orf49	7017256	7017520	7017260	7017520	1	-0.041		ENSG00000065559	MAP2K4	12081355	12081530	12095574	12095694	0.000254992	0.051
ENSG00000284431	NA	40348396	40348646	1	-0.001		ENSG00000132522	GPS2	7313028	7313291	1	0.005		ENSG00000010361	FUZ	49812446	49812736	49812637	49812736	1	0.292		ENSG00000161939	RNASEK-C17orf49	7017256	7017520	7017260	7017520	0.353518	-0.067		ENSG00000065559	MAP2K4	12081355	12081530	12095574	12095694	3.34321e-05	0.157
ENSG00000284431	NA	40349831	40350035	0.00886717	0.016		ENSG00000132522	GPS2	7313567	7313988	0.110552	0.01		ENSG00000010361	FUZ	49812614	49812736	49812637	49812736	1	-0.204		ENSG00000219200	RNASEK	7013643	7013742	7013665	7013742	1	0.004		ENSG00000065559	MAP2K4	12095574	12095694	12107789	12107909	0.0266937	0.128
ENSG00000239900	ADSL	40364879	40365056	1	-0.008		ENSG00000132522	GPS2	7313567	7314159	0.000503562	0.018		ENSG00000188603	CLN3	28482104	28482382	28482326	28482382	1	-0.002		ENSG00000161513	FDXR	74864147	74864347	74864147	74864345	1	-0.153		ENSG00000065325	GLP2R	9842494	9842616	9854494	9854601	8.93429e-09	-0.124
ENSG00000100359	SGSM3	40401592	40401675	0.131359	-0.079		ENSG00000132522	GPS2	7314487	7315119	0.744868	-0.009		ENSG00000188603	CLN3	28482476	28482672	28482607	28482672	0.812436	-0.012		ENSG00000161513	FDXR	74864823	74864949	74864823	74864931	1	0.009		ENSG00000065325	GLP2R	9880377	9880516	9887931	9887973	0.584038	0.012
ENSG00000284431	NA	40402138	40402205	1	0.004		ENSG00000132507	EIF5A	7311349	7311651	1	0		ENSG00000188603	CLN3	28482607	28482672	28482625	28482672	1	-0.001		ENSG00000161513	FDXR	74866445	74866568	74866445	74866544	0.711806	-0.011		ENSG00000184381	PLA2G6	38139981	38140169	38143104	38143288	1	-0.605
ENSG00000284431	NA	40405140	40405284	3.92781e-06	-0.076		ENSG00000129657	SEC14L1	77213917	77216802	0.0229348	-0.03		ENSG00000188603	CLN3	28491481	28491835	28491713	28491835	0.0990603	-0.026		ENSG00000161513	FDXR	74866783	74866879	74866783	74866876	1	0.5		ENSG00000179094	PER1	8143265	8143876	8144750	8144993	0.008579	-0.207
ENSG00000284431	NA	40407788	40407843	1	-0.01		ENSG00000234912	SNHG20	77088748	77089271	1	-0.002		ENSG00000121281	ADCY7	50266550	50266680	50266550	50266587	1	0.066		ENSG00000161513	FDXR	74866783	74866879	74866783	74866876	0.800682	-0.019		ENSG00000063244	U2AF2	55660176	55660221	55660515	55660619	0.00470358	-0.147
ENSG00000100330	MTMR3	29970975	29971062	0.456911	-0.029		ENSG00000129667	RHBDF2	76472685	76473105	1	0.021		ENSG00000121281	ADCY7	50304359	50304551	50304359	50304516	1	-0.005		ENSG00000161513	FDXR	74866783	74866898	74866783	74866876	1	0.01		ENSG00000187838	PLSCR3	7392790	7392952	7393466	7393509	0.505215	-0.01
ENSG00000100330	MTMR3	29988479	29988562	1	0.019		ENSG00000129667	RHBDF2	76478805	76479277	1	0.007		ENSG00000103275	UBE2I	1312346	1312667	1312346	1312603	1	-0.093		ENSG00000161513	FDXR	74866783	74867005	74866783	74866876	0.937232	0.009		ENSG00000133030	MPRIP	17143555	17143669	17146035	17146092	0.0432435	0.134
ENSG00000100330	MTMR3	30007113	30007319	1	-0.005		ENSG00000129667	RHBDF2	76487711	76488132	0.835912	-0.016		ENSG00000103275	UBE2I	1315653	1315730	1315653	1315726	1	0		ENSG00000161513	FDXR	74866783	74866898	74866783	74866879	1	0.028		ENSG00000133030	MPRIP	17146035	17146092	17147318	17147387	0.380021	0.031
ENSG00000100330	MTMR3	30017926	30018072	1	-0.008		ENSG00000129667	RHBDF2	76487711	76488132	0.595981	-0.204		ENSG00000176715	ACSF3	89093851	89093996	89093851	89093992	1	-0.081		ENSG00000161513	FDXR	74866783	74867005	74866783	74866879	1	0.015		ENSG00000133030	MPRIP	17147318	17147387	17150143	17150233	0.593848	0.018
ENSG00000100330	MTMR3	30022028	30022139	0.242144	-0.031		ENSG00000176170	SPHK1	76385450	76386137	1	-0.028		ENSG00000135723	FHOD1	67238201	67238967	67238902	67238967	1	-0.006		ENSG00000161513	FDXR	74866783	74867005	74866783	74866898	1	-0.091		ENSG00000133030	MPRIP	17173915	17174075	17175292	17175412	0.304464	-0.031
ENSG00000100330	MTMR3	30023456	30023483	1	-0.059		ENSG00000178921	PFAS	8256266	8256648	1	0.006		ENSG00000168701	TMEM208	67228494	67228657	67228494	67228631	1.0347e-10	0.063		ENSG00000030582	GRN	44349157	44349302	44349161	44349302	1	-0.008		ENSG00000108439	PNPO	47945558	47945612	47945860	47945989	0.131647	-0.111
ENSG00000219438	TAFA5	48646596	48646746	1	0.007		ENSG00000179029	TMEM107	8175756	8176026	0.555306	0.018		ENSG00000168701	TMEM208	67228796	67228881	67228796	67228836	1	-0.004		ENSG00000030582	GRN	44349624	44349751	44349666	44349751	1	0		ENSG00000141030	COPS3	17248925	17249039	17254858	17254945	0.158493	-0.044
ENSG00000219438	TAFA5	48646596	48646746	1	-0.001		ENSG00000179029	TMEM107	8175756	8176026	1	-0.18		ENSG00000205250	E2F4	67192760	67192870	67192760	67192824	0.573948	0.03		ENSG00000030582	GRN	44350441	44350577	44350461	44350577	1	0		ENSG00000141030	COPS3	17254858	17254945	17260300	17260474	0.0499715	-0.097
ENSG00000100031	GGT1	24607953	24608023	0.49812	-0.025		ENSG00000179094	PER1	8144055	8144993	1	-0.051		ENSG00000205250	E2F4	67192760	67192870	67192760	67192824	0.748111	-0.026		ENSG00000154920	EME1	50378594	50378681	50378599	50378681	1	-0.114		ENSG00000141030	COPS3	17260300	17260474	17261965	17262106	0.706291	0.012
ENSG00000100031	GGT1	24607953	24608023	1	-0.032		ENSG00000179094	PER1	8146896	8147381	0.000126876	0.037		ENSG00000172775	PSME3IP1	57178501	57178852	57178709	57178852	0.000533658	-0.162		ENSG00000154920	EME1	50379067	50379224	50379106	50379224	0.000335319	-0.043		ENSG00000264187	NA	17231793	17231882	17232787	17232901	0.475849	0.045
ENSG00000100031	GGT1	24607953	24608023	1	-0.01		ENSG00000170037	CNTROB	7944122	7944638	0.563	-0.222		ENSG00000172775	PSME3IP1	57178501	57178852	57178709	57178852	1	-0.024		ENSG00000108819	PPP1R9B	50140092	50140359	50140092	50140228	0.381902	0.006		ENSG00000121067	SPOP	49636758	49636809	49668026	49668078	1	0.275
ENSG00000100031	GGT1	24607953	24608023	1	-0.006		ENSG00000170037	CNTROB	7948486	7949137	1	-0.298		ENSG00000172775	PSME3IP1	57178501	57178852	57178805	57178852	1	-0.045		ENSG00000141560	FN3KRP	82720249	82720363	82720271	82720363	1	-0.001		ENSG00000132383	RPA1	1888674	1888851	1891832	1891940	0.029652	0.11
ENSG00000100031	GGT1	24608989	24609231	0.0111162	0.083		ENSG00000187838	PLSCR3	7393143	7393509	0.270539	0.008		ENSG00000172775	PSME3IP1	57178709	57178852	57178805	57178852	1	-0.089		ENSG00000141542	RAB40B	82658490	82658713	82658490	82658562	0.798591	-0.031		ENSG00000277957	SENP3-EIF4A1	7572283	7572864	7574259	7574308	1	0
ENSG00000100031	GGT1	24608989	24609231	0.52509	-0.028		ENSG00000187838	PLSCR3	7393600	7394159	0.590043	0.012		ENSG00000051108	HERPUD1	56939894	56940245	56939894	56940088	1	0.001		ENSG00000141580	WDR45B	82619042	82619128	82619042	82619094	0.127517	0.03		ENSG00000277957	SENP3-EIF4A1	7574259	7574308	7574545	7574678	1	0
ENSG00000100031	GGT1	24609961	24610033	1	-0.011		ENSG00000108439	PNPO	47944615	47945612	1	-0.008		ENSG00000141002	TCF25	89887651	89887717	89887651	89887681	1	0.008		ENSG00000108479	GALK1	75762703	75762885	75762703	75762795	1	-0.005		ENSG00000277957	SENP3-EIF4A1	7574545	7574678	7575118	7575258	0.00107582	-0.145
ENSG00000100031	GGT1	24609961	24610033	0.393392	-0.018		ENSG00000108439	PNPO	47944615	47945612	1	-0.024		ENSG00000141002	TCF25	89904117	89905096	89904117	89904205	1	-0.006		ENSG00000108479	GALK1	75763013	75763181	75763013	75763149	1	0.005		ENSG00000277957	SENP3-EIF4A1	7575118	7575258	7576523	7576692	0.0079726	-0.115
ENSG00000100031	GGT1	24609964	24610033	1	-0.006		ENSG00000108439	PNPO	47944615	47946393	1	-0.267		ENSG00000141002	TCF25	89908965	89909107	89908965	89909083	1	0.025		ENSG00000184640	SEPTIN9	77402058	77402703	77402336	77402703	1	0.001		ENSG00000161956	SENP3	7565716	7565764	7566926	7567004	0.222531	-0.045
ENSG00000100031	GGT1	24609964	24610033	0.498021	0.04		ENSG00000131469	RPL27	42998418	43000102	1	0.026		ENSG00000140854	KATNB1	57736977	57737067	57736977	57737063	1	-0.429		ENSG00000073350	LLGL2	75574110	75574260	75574212	75574260	0.00633932	0.064		ENSG00000266967	AARSD1	42955841	42955972	42956203	42956320	0.580483	-0.014
ENSG00000100031	GGT1	24609964	24610033	1	0.001		ENSG00000141030	COPS3	17270757	17271008	1	0.001		ENSG00000205336	ADGRG1	57650252	57650355	57650252	57650351	0.251509	-0.014		ENSG00000073350	LLGL2	75574452	75574668	75574609	75574668	0.671226	-0.1		ENSG00000266967	AARSD1	42955841	42955972	42956203	42956320	0.140543	0.068
ENSG00000100031	GGT1	24610249	24610336	1	0.051		ENSG00000244045	TMEM199	28360528	28360847	1	0.004		ENSG00000167526	RPL13	89560939	89561368	89560939	89561063	1	0		ENSG00000073350	LLGL2	75574870	75575207	75574873	75575207	0.272387	0.097		ENSG00000141568	FOXK2	82582740	82582934	82584012	82584188	0.375572	-0.026
ENSG00000100031	GGT1	24610249	24610336	1	-0.005		ENSG00000083290	ULK2	19770829	19776407	0.366631	-0.139		ENSG00000196678	ERI2	20806009	20806450	20806046	20806450	1	0.06		ENSG00000196704	AMZ2	68248639	68248705	68248643	68248705	1	0.5		ENSG00000062716	VMP1	59735337	59735473	59737452	59737543	0.0478615	0.096
ENSG00000100031	GGT1	24611074	24611245	1	-0.001		ENSG00000108602	ALDH3A1	19742544	19743463	1	0.001		ENSG00000185324	CDK10	89689251	89689324	89689251	89689306	0.768871	-0.028		ENSG00000196704	AMZ2	68248639	68248705	68248643	68248705	1	-0.024		ENSG00000062716	VMP1	59738836	59738947	59764970	59765138	0.00162503	-0.104
ENSG00000100031	GGT1	24611077	24611245	1	-0.001		ENSG00000100360	IFT27	36758210	36764036	1	-0.375		ENSG00000185324	CDK10	89693273	89693467	89693273	89693326	1	-0.105		ENSG00000196704	AMZ2	68250187	68250470	68250359	68250470	0.764268	0.028		ENSG00000062716	VMP1	59764970	59765138	59773753	59773885	0.362314	-0.021
ENSG00000100031	GGT1	24614775	24614906	1	-0.001		ENSG00000100360	IFT27	36775673	36776125	1	-0.002		ENSG00000185324	CDK10	89694930	89695070	89694930	89695052	0.00346472	-0.048		ENSG00000100348	TXN2	36480574	36480837	36480574	36480787	1	0.002		ENSG00000062716	VMP1	59773753	59773885	59808795	59808876	0.0961516	-0.079
ENSG00000100031	GGT1	24614775	24614906	1	-0.003		ENSG00000182087	TMEM259	1011095	1011499	0.416991	0.001		ENSG00000197912	SPG7	89528631	89529579	89528631	89529524	0.000127491	-0.04		ENSG00000214087	ARL16	81682033	81682675	81682033	81682149	0.00336649	0.036		ENSG00000182087	TMEM259	1010990	1011095	1011095	1011195	9.94301e-06	0.016
ENSG00000100031	GGT1	24615040	24615127	1	-0.004		ENSG00000182087	TMEM259	1011366	1011612	1.60982e-14	0.036		ENSG00000197912	SPG7	89540943	89541027	89540943	89540977	1	0.16		ENSG00000141252	VPS53	623532	623674	623532	623669	1	-0.01		ENSG00000141198	TOM1L1	54905488	54905567	54912665	54912815	3.30887e-06	0.114
ENSG00000100031	GGT1	24615040	24615127	0.000229957	0.081		ENSG00000182087	TMEM259	1011579	1011798	0.191276	-0.037		ENSG00000197912	SPG7	89540943	89541384	89540943	89541346	1	-0.278		ENSG00000141252	VPS53	667409	670807	667409	669887	1	-0.556		ENSG00000141198	TOM1L1	54905488	54905567	54912686	54912815	4.68513e-05	0.107
ENSG00000100031	GGT1	24620912	24621070	1	-0.004		ENSG00000182087	TMEM259	1011579	1011798	5.98244e-06	0.022		ENSG00000197912	SPG7	89540943	89542279	89540943	89541346	0.2197	-0.285		ENSG00000120071	KANSL1	46032046	46032299	46032046	46032167	1	-0.006		ENSG00000141198	TOM1L1	54938923	54939020	54947260	54947312	0.306468	-0.07
ENSG00000100014	SPECC1L	24276699	24276803	0.188417	0.107		ENSG00000182087	TMEM259	1012065	1012573	0.4805	-0.001		ENSG00000197912	SPG7	89540943	89542279	89540943	89541384	0.0919976	-0.177		ENSG00000120071	KANSL1	46034160	46034285	46034160	46034282	0.0131849	-0.057		ENSG00000269190	FBXO17	38944968	38945104	38946471	38946605	1	0.017
ENSG00000100014	SPECC1L	24311993	24312131	0.0228876	0.049		ENSG00000108671	PSMD11	32479250	32480197	1	-0.6		ENSG00000197912	SPG7	89545871	89546181	89545871	89546030	1	-0.167		ENSG00000108799	EZH1	42706006	42706185	42706006	42706113	1	-0.04		ENSG00000189050	RNFT1	59960067	59960168	59962539	59962616	0.223243	0.116
ENSG00000100014	SPECC1L	24321404	24322918	0.739598	-0.041		ENSG00000082641	NFE2L1	48050606	48051628	9.99201e-16	-0.095		ENSG00000197912	SPG7	89552978	89553163	89552978	89553135	1	0.009		ENSG00000131462	TUBG1	42613848	42614412	42614259	42614412	1	-0.004		ENSG00000108846	ABCC3	50657045	50657183	50658081	50658207	0.882278	0.003
ENSG00000100014	SPECC1L	24411587	24411704	1	0.006		ENSG00000005884	ITGA3	50075458	50075735	0.537225	-0.02		ENSG00000197912	SPG7	89554485	89556085	89554485	89554563	0.558749	-0.005		ENSG00000185624	P4HB	81845143	81845303	81845143	81845230	1	0.001		ENSG00000108846	ABCC3	50658081	50658207	50658434	50658496	0.00342018	0.115
ENSG00000099992	TBC1D10A	30293158	30293319	1	-0.006		ENSG00000005884	ITGA3	50076583	50077447	1	0.139		ENSG00000103245	CIAO3	739539	739738	739642	739738	1	-0.013		ENSG00000185624	P4HB	81845560	81845991	81845560	81845742	1	0.002		ENSG00000005243	COPZ2	48032155	48032233	48032685	48032741	1	-0.028
ENSG00000099992	TBC1D10A	30304530	30304630	3.84487e-07	-0.114		ENSG00000108846	ABCC3	50677743	50678219	0.215696	-0.017		ENSG00000130175	PRKCSH	11435634	11435710	11435634	11435706	0.0696035	0.013		ENSG00000185624	P4HB	81846428	81847072	81846428	81847068	1	0		ENSG00000005243	COPZ2	48032155	48032233	48033210	48033302	1	-0.257
ENSG00000099992	TBC1D10A	30304530	30304651	6.22584e-07	-0.226		ENSG00000197381	ADARB1	45222017	45226560	0.685414	0.037		ENSG00000130175	PRKCSH	11447438	11447618	11447438	11447597	0.0787301	0.117		ENSG00000185624	P4HB	81846946	81847068	81846946	81847012	1	0.001		ENSG00000005243	COPZ2	48032685	48032741	48033210	48033302	1	-0.022
ENSG00000242082	SLC5A4-AS1	32229089	32229372	1	0.201		ENSG00000197381	ADARB1	45222017	45226560	0.00916802	-0.106		ENSG00000130175	PRKCSH	11447438	11447618	11447438	11447597	1	-0.003		ENSG00000185624	P4HB	81846946	81847072	81846946	81847012	1	0		ENSG00000125648	SLC25A23	6452311	6452479	6453980	6454088	0.0544583	-0.092
ENSG00000196236	XPNPEP3	40860677	40860793	0.285197	-0.062		ENSG00000126581	BECN1	42818543	42819609	0.919167	-0.002		ENSG00000149925	ALDOA	30067233	30067366	30067233	30067333	1	0		ENSG00000185624	P4HB	81855452	81855579	81855452	81855505	1	0		ENSG00000108848	LUC7L3	50737286	50737479	50738140	50738199	1	0.327
ENSG00000196236	XPNPEP3	40860677	40860793	0.00886472	0.128		ENSG00000126581	BECN1	42818543	42819609	1	-0.083		ENSG00000149925	ALDOA	30067449	30068978	30067449	30067661	1	-0.001		ENSG00000185624	P4HB	81855452	81855586	81855452	81855505	1	0		ENSG00000197381	ADARB1	45171609	45171684	45175729	45176664	0.661338	0.02
ENSG00000196236	XPNPEP3	40870047	40870139	0.000158176	0.056		ENSG00000126581	BECN1	42818786	42819609	0.334272	-0.01		ENSG00000149925	ALDOA	30068817	30068990	30068817	30068978	1	0.001		ENSG00000185624	P4HB	81855452	81855688	81855452	81855505	1	0		ENSG00000159210	SNF8	48931642	48931717	48933204	48933346	0.00201613	0.195
ENSG00000196236	XPNPEP3	40881769	40882177	0.556404	-0.03		ENSG00000188895	MSL1	40133041	40133658	1	0.013		ENSG00000214078	CPNE1	35626562	35626803	35626566	35626803	1	0.001		ENSG00000185624	P4HB	81855452	81855586	81855452	81855579	1	0		ENSG00000159210	SNF8	48931642	48931717	48933204	48933346	0.00970586	0.02
ENSG00000196236	XPNPEP3	40907586	40907649	1	0.005		ENSG00000125691	RPL23	38850080	38852732	0.0130675	0.299		ENSG00000214078	CPNE1	35630438	35631034	35630900	35631034	1	-0.004		ENSG00000185624	P4HB	81855452	81855688	81855452	81855579	0.48952	-0.024		ENSG00000159210	SNF8	48931642	48931717	48933204	48933346	1	0.005
ENSG00000196236	XPNPEP3	40922332	40922513	0.00693512	-0.066		ENSG00000161395	PGAP3	39673513	39674054	0.00198094	0.087		ENSG00000214078	CPNE1	35632162	35632385	35632310	35632385	9.26304e-07	-0.09		ENSG00000185624	P4HB	81855452	81855688	81855452	81855586	1	-0.002		ENSG00000159210	SNF8	48933204	48933346	48940923	48941062	0.0953259	-0.052
ENSG00000138944	SHISAL1	44296671	44296885	1	-0.012		ENSG00000141738	GRB7	39742565	39743054	1	-0.003		ENSG00000214078	CPNE1	35664759	35664932	35664878	35664932	0.538153	0.004		ENSG00000184009	ACTG1	81511187	81511803	81511187	81511626	1	0		ENSG00000159210	SNF8	48937019	48937124	48940923	48941062	0.000731964	-0.106
ENSG00000100105	PATZ1	31328786	31328859	0.271029	-0.087		ENSG00000171962	DRC3	17992764	17994418	1	0.275		ENSG00000214078	CPNE1	35664358	35664900	35664759	35664900	1	0.002		ENSG00000184009	ACTG1	81511902	81512142	81511902	81512115	1	-0.004		ENSG00000186566	GPATCH8	44467096	44467114	44473724	44473759	1	-0.298
ENSG00000100105	PATZ1	31328786	31328924	1	0.116		ENSG00000142494	SLC47A1	19555795	19556062	0.625104	-0.005		ENSG00000007384	RHBDF1	59248	59349	59298	59349	1	0.004		ENSG00000185813	PCYT2	81908875	81909321	81908875	81909037	0.30698	0.013		ENSG00000108306	FBXL20	39285477	39285573	39297126	39297195	0.705998	-0.009
ENSG00000100124	ANKRD54	37832957	37833082	1	0.008		ENSG00000004660	CAMKK1	3881626	3882564	1	-0.342		ENSG00000087263	OGFOD1	56451520	56451760	56451520	56451567	0.000609056	0.096		ENSG00000275700	AATF	37020933	37021014	37020937	37021014	1	-0.005		ENSG00000133265	HSPBP1	55265885	55265982	55266130	55266286	0.9295	-0.001
ENSG00000100124	ANKRD54	37838499	37838593	1	-0.02		ENSG00000167978	SRRM2	2757471	2757945	0.414731	-0.007		ENSG00000087263	OGFOD1	56453262	56453408	56453262	56453380	2.12038e-05	0.027		ENSG00000275700	AATF	37056600	37056871	37056605	37056871	0.885129	-0.013		ENSG00000133265	HSPBP1	55266130	55266286	55274397	55274622	0.22217	-0.045
ENSG00000100124	ANKRD54	37838499	37838598	1	-0.012		ENSG00000167978	SRRM2	2759568	2760499	0	-0.153		ENSG00000090861	AARS1	70253665	70253800	70253713	70253800	1	0.003		ENSG00000125319	HROB	44154552	44154664	44154555	44154664	1	-0.247		ENSG00000161395	PGAP3	39674616	39674679	39684596	39684749	0.473003	0.074
ENSG00000100124	ANKRD54	37840186	37840234	1	0.029		ENSG00000063177	RPL18	48615330	48615946	1	-0.001		ENSG00000090861	AARS1	70255719	70255836	70255727	70255836	1	-0.001		ENSG00000125319	HROB	44154552	44154664	44154555	44154664	1	-0.038		ENSG00000108344	PSMD3	39984293	39984484	39986574	39986712	0.594983	0.016
ENSG00000100124	ANKRD54	37840186	37840234	1	-0.021		ENSG00000063177	RPL18	48616078	48617423	0.0355084	-0.124		ENSG00000090861	AARS1	70258032	70258217	70258052	70258217	0.34257	-0.004		ENSG00000161653	NAGS	44007566	44007773	44007590	44007773	1	-0.055		ENSG00000278540	ACACA	37161780	37162050	37179259	37179406	0.0111002	0.137
ENSG00000100239	PPP6R2	50388985	50389111	1	-0.088		ENSG00000178188	SH2B1	28863842	28867033	1	-0.11		ENSG00000090861	AARS1	70258032	70259186	70258979	70259186	1	-0.001		ENSG00000267278	MAP3K14-AS1	45255134	45255218	45255137	45255218	1	0.203		ENSG00000006125	AP2B1	35710233	35710320	35717194	35717349	0.821408	-0.007
ENSG00000100239	PPP6R2	50388985	50389111	5.36998e-05	0.12		ENSG00000140939	NOL3	67174161	67174944	0.0134084	-0.056		ENSG00000090861	AARS1	70262345	70262524	70262366	70262524	1	0		ENSG00000108788	MLX	42568469	42568943	42568836	42568943	1.17101e-11	-0.256		ENSG00000091542	ALKBH5	18194954	18195035	18206814	18206970	0.018903	-0.1
ENSG00000100239	PPP6R2	50391866	50392015	0.590093	0.024		ENSG00000140939	NOL3	67174161	67174944	0.0998204	0.148		ENSG00000090861	AARS1	70289420	70289555	70289529	70289555	1	0.006		ENSG00000108788	MLX	42569981	42570183	42570096	42570183	1	-0.007		ENSG00000142494	SLC47A1	19567095	19567228	19571477	19571572	0.679185	-0.016
ENSG00000100239	PPP6R2	50391866	50392015	0.0389956	0.111		ENSG00000140939	NOL3	67174161	67174944	0.0526419	0.023		ENSG00000157353	FCSK	70466881	70467471	70466881	70466954	1	0.041		ENSG00000141736	ERBB2	39694680	39695181	39694987	39695181	0.0403704	0.227		ENSG00000198920	KIAA0753	6623508	6623571	6623606	6623688	1	-0.011
ENSG00000100239	PPP6R2	50418866	50418979	0.63073	-0.023		ENSG00000125122	FBXL9P	67207138	67207773	1	0.094		ENSG00000157353	FCSK	70466881	70467471	70466881	70466954	1	-0.25		ENSG00000132361	CLUH	2696433	2696538	2696433	2696535	0.082522	0.061		ENSG00000074370	ATP2A3	3953346	3953429	3953692	3953710	0.000782115	0.266
ENSG00000100239	PPP6R2	50436987	50437068	0.00262377	-0.08		ENSG00000177663	IL17RA	17101995	17102302	2.70707e-05	0.089		ENSG00000157353	FCSK	70475349	70475493	70475349	70475415	1	-0.003		ENSG00000132361	CLUH	2700677	2700825	2700677	2700782	1	-0.001		ENSG00000004660	CAMKK1	3881626	3881648	3882256	3882370	1	-0.319
ENSG00000100239	PPP6R2	50443865	50444117	1	0.008		ENSG00000290890	NA	74352039	74352378	1	0.019		ENSG00000168872	DDX19A	70361417	70361636	70361417	70361510	0.0278354	-0.015		ENSG00000131470	PSMC3IP	42573477	42573623	42573477	42573587	1	0.003		ENSG00000004660	CAMKK1	3881626	3881648	3882527	3882564	1	-0.121
ENSG00000205593	DENND6B	50313813	50313878	1	-0.036		ENSG00000167965	MLST8	2206357	2206659	0.185478	0.066		ENSG00000155666	KDM8	27218960	27219110	27218960	27219046	1	-0.066		ENSG00000108786	HSD17B1	42554401	42554582	42554404	42554582	1	1		ENSG00000004660	CAMKK1	3881626	3881648	3883041	3883175	1	-0.086
ENSG00000205593	DENND6B	50314399	50314494	1	-0.057		ENSG00000167965	MLST8	2206357	2206659	1	-0.272		ENSG00000067836	ROGDI	4801049	4801321	4801266	4801321	1	0.006		ENSG00000141503	MINK1	4881113	4881257	4881131	4881257	0.186599	-0.012		ENSG00000185722	ANKFY1	4165397	4167911	4169197	4169288	1	0.005
ENSG00000205593	DENND6B	50316565	50316626	1	0.114		ENSG00000167965	MLST8	2206357	2206659	0.000845902	-0.03		ENSG00000103227	LMF1	934189	934254	934243	934254	0.539	0.003		ENSG00000141503	MINK1	4890221	4890735	4890516	4890735	0.886285	0.011		ENSG00000063177	RPL18	48616078	48616202	48616725	48616824	0.000543356	-0.127
ENSG00000205593	DENND6B	50316565	50316712	1	0.084		ENSG00000167965	MLST8	2206357	2206659	1	-0.008		ENSG00000103227	LMF1	934189	934254	934243	934254	1	-0.141		ENSG00000141503	MINK1	4891455	4891716	4891515	4891716	0.00105495	0.23		ENSG00000063177	RPL18	48616078	48616202	48617790	48617877	1	0
ENSG00000093000	NUP50	45166308	45166430	1	0.005		ENSG00000167965	MLST8	2208209	2208613	1	-0.002		ENSG00000186260	MRTFB	14246472	14247507	14246472	14247357	1	-0.041		ENSG00000142507	PSMB6	4797681	4797811	4797716	4797811	1	0		ENSG00000063177	RPL18	48616078	48616202	48617315	48617423	1	0
ENSG00000093000	NUP50	45170987	45171143	0.416269	0.045		ENSG00000008710	PKD1	2091780	2092188	0.0224781	0.035		ENSG00000213648	SULT1A4	29461637	29461763	29461637	29461738	1	0.307		ENSG00000213339	QTRT1	10702115	10702254	10702160	10702254	1	-0.002		ENSG00000169203	NPIPB12	29499997	29500083	29500142	29500274	1	-0.23
ENSG00000093000	NUP50	45170987	45171152	0.416269	0.045		ENSG00000008710	PKD1	2097727	2097984	0.0983714	0.022		ENSG00000102882	MAPK3	30118046	30118163	30118098	30118163	1	0.001		ENSG00000213339	QTRT1	10707465	10707615	10707499	10707615	1	0.005		ENSG00000080603	SRCAP	30720712	30720978	30721188	30721476	0.155814	0.047
ENSG00000093000	NUP50	45170987	45171177	0.075991	-0.057		ENSG00000008710	PKD1	2097727	2097984	1	0.006		ENSG00000149923	PPP4C	30082745	30082963	30082745	30082847	1	0.001		ENSG00000108298	RPL19	39202316	39203109	39202988	39203109	1	0		ENSG00000177663	IL17RA	17105590	17105602	17105852	17105954	0.824303	-0.009
ENSG00000093000	NUP50	45171808	45172037	1	-0.004		ENSG00000008710	PKD1	2105321	2106024	4.44089e-16	0.22		ENSG00000149923	PPP4C	30083393	30083781	30083393	30083567	1	-0.003		ENSG00000108298	RPL19	39202316	39202439	39202321	39202439	1	0		ENSG00000185716	MOSMO	22083675	22083868	22085207	22085275	1	0.25
ENSG00000093000	NUP50	45175893	45176080	0.00260601	-0.075		ENSG00000008710	PKD1	2105321	2106024	1	-0.083		ENSG00000169592	INO80E	29996243	29996617	29996243	29996391	1	-0.003		ENSG00000125447	GGA3	75237981	75238389	75237981	75238090	1	-0.002		ENSG00000142192	APP	25905023	25905077	25911740	25911962	0.0405057	0.037
ENSG00000093000	NUP50	45175893	45176080	1	-0.01		ENSG00000260565	ERVK13-1	2660361	2663407	1	-0.003		ENSG00000187193	MT1X	56683164	56683386	56683164	56683230	1	0.003		ENSG00000125447	GGA3	75243062	75243258	75243062	75243166	0.782006	0.012		ENSG00000142192	APP	25997359	25997416	26000014	26000182	1.11419e-05	-0.033
ENSG00000093000	NUP50	45178237	45178900	1	-0.011		ENSG00000260565	ERVK13-1	2669410	2672570	1	-0.143		ENSG00000099377	HSD3B7	30985652	30985947	30985652	30985824	1	0.006		ENSG00000125450	NUP85	75208526	75208620	75208536	75208620	1	0.333		ENSG00000008710	PKD1	2092479	2092592	2092953	2093093	0.00299545	-0.164
ENSG00000093000	NUP50	45178237	45178900	1	-0.005		ENSG00000260565	ERVK13-1	2669410	2672562	1	0.167		ENSG00000103415	HMOX2	4483636	4483754	4483636	4483738	1	-0.178		ENSG00000125450	NUP85	75226050	75226157	75226055	75226157	1	-0.003		ENSG00000008710	PKD1	2093810	2094013	2094091	2094210	0.14247	0.094
ENSG00000093000	NUP50	45183401	45183520	1	0.01		ENSG00000260565	ERVK13-1	2671023	2672570	1	-0.135		ENSG00000122390	NAA60	3443705	3443893	3443705	3443827	1	-0.028		ENSG00000161714	PLCD3	45113438	45113605	45113438	45113588	1	0		ENSG00000196712	NF1	31327498	31327839	31330295	31330498	0.0194789	0.087
ENSG00000198355	PIM3	49961124	49961234	1	0		ENSG00000196712	NF1	31229024	31229974	1	0.004		ENSG00000122390	NAA60	3484698	3485083	3484698	3485061	0.347327	0.027		ENSG00000185359	HGS	81686311	81686387	81686313	81686387	1	-0.002		ENSG00000196712	NF1	31352256	31352414	31356459	31356582	0.00845736	-0.2
ENSG00000100150	DEPDC5	31861367	31861433	1	-0.181		ENSG00000038532	CLEC16A	11039753	11042363	1	-0.003		ENSG00000131652	THOC6	3025923	3026166	3025923	3025988	1	-0.004		ENSG00000185359	HGS	81686948	81687095	81687002	81687095	1	-0.002		ENSG00000166473	PKD1L2	81177806	81177983	81179644	81179786	1	-0.305
ENSG00000100150	DEPDC5	31876086	31876265	1	-0.167		ENSG00000103051	COG4	70508405	70509388	1.17876e-05	-0.038		ENSG00000123154	WDR83	12669976	12670097	12669976	12670080	0.000571292	-0.1		ENSG00000185359	HGS	81688703	81688827	81688751	81688827	0.724096	0.012		ENSG00000205629	LCMT1	25128474	25128566	25132401	25132523	0.604882	0.021
ENSG00000100150	DEPDC5	31876156	31876265	1	-0.06		ENSG00000263072	ZNF213-AS1	3129247	3129653	1	-0.024		ENSG00000268388	FENDRR	86478700	86478756	86478704	86478756	1	-0.333		ENSG00000185359	HGS	81692384	81692553	81692422	81692553	1	-0.5		ENSG00000205629	LCMT1	25140170	25140247	25161101	25161204	0.217175	0.061
ENSG00000100150	DEPDC5	31895358	31895954	1	0.015		ENSG00000263072	ZNF213-AS1	3129247	3129653	1	-0.065		ENSG00000118900	UBN1	4860663	4861102	4860663	4860953	0.36552	-0.002		ENSG00000185359	HGS	81693484	81693581	81693502	81693581	1	-0.001		ENSG00000289722	NA	1844861	1844963	1853038	1853134	1	0.268
ENSG00000100150	DEPDC5	31897481	31897653	1	-0.089		ENSG00000245694	CRNDE	54923584	54925213	1	-0.188		ENSG00000103248	MTHFSD	86551972	86552146	86552032	86552146	1	-0.026		ENSG00000185359	HGS	81693653	81693752	81693665	81693752	1	0		ENSG00000263072	ZNF213-AS1	3131746	3132103	3132849	3133367	1	0.028
ENSG00000100304	TTLL12	43171818	43171900	1	-0.006		ENSG00000245694	CRNDE	54923584	54925213	1.99462e-07	-0.104		ENSG00000103248	MTHFSD	86555168	86555235	86555172	86555235	1	-0.169		ENSG00000185359	HGS	81693869	81693965	81693875	81693965	1	-0.001		ENSG00000263072	ZNF213-AS1	3131746	3132103	3132849	3132942	1	0.033
ENSG00000100304	TTLL12	43182979	43183149	0.201131	-0.02		ENSG00000102898	NUTF2	67868339	67868599	1	-0.002		ENSG00000005194	CIAPIN1	57439181	57439334	57439185	57439334	1	-0.001		ENSG00000185359	HGS	81694796	81694853	81694814	81694853	1	0.002		ENSG00000261390	MAFTRR	79740146	79740237	79749639	79749781	1	-0.5
ENSG00000100106	TRIOBP	37733297	37733412	1	0.401		ENSG00000103249	CLCN7	1449275	1450666	1	0		ENSG00000135686	KLHL36	84656870	84657944	84656870	84657913	0.499298	0.009		ENSG00000185359	HGS	81694814	81695067	81694923	81695067	1	0.001		ENSG00000261390	MAFTRR	79751213	79751276	79757650	79757715	1	-0.038
ENSG00000100106	TRIOBP	37740894	37741032	1	0.022		ENSG00000102977	ACD	67657532	67657853	0.609844	-0.002		ENSG00000099999	RNF215	30379481	30379622	30379547	30379622	0.0917255	-0.04		ENSG00000185359	HGS	81694923	81695067	81694959	81695067	1	0.001		ENSG00000261390	MAFTRR	79751213	79751276	79757650	79757715	1	0.082
ENSG00000100106	TRIOBP	37750641	37750730	1	-0.003		ENSG00000102977	ACD	67657985	67658362	1	-0.001		ENSG00000050820	BCAR1	75236827	75236998	75236881	75236998	1	-0.009		ENSG00000185359	HGS	81694956	81695067	81694959	81695067	1	0.252		ENSG00000102898	NUTF2	67847277	67847456	67860460	67860550	0.468019	-0.016
ENSG00000100106	TRIOBP	37754876	37754984	1	-0.001		ENSG00000102977	ACD	67657985	67658641	0.635169	-0.008		ENSG00000050820	BCAR1	75242469	75243090	75242913	75243090	0.78154	-0.004		ENSG00000185359	HGS	81695766	81695999	81695785	81695999	1	0.001		ENSG00000261740	BOLA2-SMG1P6	29446801	29446922	29454015	29454075	1	-0.178
ENSG00000100372	SLC25A17	40773936	40774019	0.844548	0		ENSG00000102977	ACD	67657985	67658641	1	0.013		ENSG00000159593	NAE1	66826667	66826780	66826676	66826780	1	-0.001		ENSG00000185359	HGS	81695766	81695999	81695791	81695999	6.69176e-06	-0.145		ENSG00000261740	BOLA2-SMG1P6	29446801	29446922	29454015	29454113	0.732835	-0.012
ENSG00000100372	SLC25A17	40776189	40776308	1	-0.001		ENSG00000102977	ACD	67658719	67659613	1	0.005		ENSG00000159593	NAE1	66827934	66828077	66827979	66828077	1	0.015		ENSG00000185359	HGS	81695785	81695999	81695791	81695999	1	-0.007		ENSG00000261740	BOLA2-SMG1P6	29446801	29447026	29454015	29454113	0.666425	-0.017
ENSG00000100372	SLC25A17	40779008	40779125	1	-0.003		ENSG00000102977	ACD	67658719	67659613	1	-0.143		ENSG00000122299	ZC3H7A	11761405	11761511	11761467	11761511	1	0.004		ENSG00000185359	HGS	81696606	81696747	81696696	81696747	1	0.001		ENSG00000243716	NPIPB5	22519137	22519269	22519328	22519414	1	-0.183
ENSG00000100372	SLC25A17	40779757	40779894	1	-0.007		ENSG00000102977	ACD	67657985	67659613	1	0.143		ENSG00000171208	NETO2	47122867	47122912	47122888	47122912	0.0865049	0.124		ENSG00000185359	HGS	81696657	81696747	81696696	81696747	1	0.006		ENSG00000103249	CLCN7	1457253	1457337	1457693	1457756	0.561158	0.011
ENSG00000100372	SLC25A17	40784512	40784604	1	-0.006		ENSG00000102977	ACD	67658927	67659613	1	0		ENSG00000170540	ARL6IP1	18798700	18798834	18798722	18798834	1	0		ENSG00000185359	HGS	81696823	81696998	81696829	81696998	1	-0.001		ENSG00000100726	TELO2	1506951	1507051	1507305	1507370	0.0678608	0.156
ENSG00000100372	SLC25A17	40784512	40784604	1	-0.776		ENSG00000102977	ACD	67658927	67659419	1	-0.222		ENSG00000130731	METTL26	635517	635774	635611	635774	0.825601	0.021		ENSG00000185359	HGS	81700694	81700814	81700799	81700814	1	-0.001		ENSG00000167207	NOD2	50716890	50716974	50719924	50720008	1	-0.5
ENSG00000100372	SLC25A17	40792524	40792676	1	-0.011		ENSG00000102977	ACD	67658927	67659613	1	-0.242		ENSG00000007376	RPUSD1	787067	787179	787076	787179	0.627127	0.019		ENSG00000185359	HGS	81701008	81701131	81701044	81701131	1	0.004		ENSG00000102977	ACD	67657985	67658028	67658554	67658641	0.49474	-0.04
ENSG00000100372	SLC25A17	40792524	40792676	0.220449	-0.013		ENSG00000102977	ACD	67658927	67659613	0.733492	-0.007		ENSG00000007376	RPUSD1	787343	787477	787353	787477	1	-0.191		ENSG00000185359	HGS	81701214	81701422	81701243	81701422	1	-0.18		ENSG00000102977	ACD	67657985	67658362	67658554	67658641	0.195394	-0.1
ENSG00000100372	SLC25A17	40792524	40792676	1	-0.022		ENSG00000102977	ACD	67659228	67659613	1	-0.31		ENSG00000007376	RPUSD1	787343	787477	787353	787477	1	0.001		ENSG00000185359	HGS	81701537	81702105	81701623	81702105	0.0571495	-0.039		ENSG00000102977	ACD	67657985	67658362	67658927	67659079	0.00945504	-0.164
ENSG00000100372	SLC25A17	40792524	40792676	1	0.006		ENSG00000102977	ACD	67657985	67659795	1	0.003		ENSG00000007376	RPUSD1	787343	787477	787396	787477	0.030506	-0.025		ENSG00000256525	POLG2	64482918	64482999	64482918	64482974	1	-0.009		ENSG00000102977	ACD	67658554	67658641	67658719	67658816	0.843116	0.025
ENSG00000100372	SLC25A17	40794513	40794580	0.632869	-0.012		ENSG00000102977	ACD	67659902	67660290	0.241438	0.071		ENSG00000007376	RPUSD1	787353	787477	787396	787477	0.893544	-0.009		ENSG00000141295	SCRN2	47839443	47839858	47839443	47839643	1	0.001		ENSG00000102977	ACD	67658927	67659079	67659228	67659263	0.26058	-0.082
ENSG00000100372	SLC25A17	40794513	40794580	1	-0.372		ENSG00000140694	PARN	14609057	14610809	1	0.003		ENSG00000162104	ADCY9	3993348	3993510	3993405	3993510	0.0758026	-0.076		ENSG00000006025	OSBPL7	47814520	47814707	47814520	47814614	1	-0.325		ENSG00000102977	ACD	67659228	67659263	67659374	67659419	0.968812	0.003
ENSG00000100372	SLC25A17	40794513	40794580	1	-0.007		ENSG00000140694	PARN	14627105	14628251	1	0.25		ENSG00000125877	ITPA	3209512	3209617	3209512	3209566	1	-0.007		ENSG00000136490	LIMD2	63699027	63699113	63699027	63699069	1	0.02		ENSG00000181031	RPH3AL	247110	247285	281767	281854	0.0782827	0.072
ENSG00000100372	SLC25A17	40797253	40797336	1	-0.003		ENSG00000140694	PARN	14627105	14628251	1	0.007		ENSG00000125877	ITPA	3213318	3213426	3213318	3213383	1	0.005		ENSG00000008283	CYB561	63437345	63437560	63437345	63437484	1	-0.012		ENSG00000181031	RPH3AL	281767	281854	319419	319549	0.295767	-0.037
ENSG00000100372	SLC25A17	40797283	40797336	0.650812	0.01		ENSG00000160014	CALM3	46605826	46608340	1	0.003		ENSG00000059145	UNKL	1369933	1370357	1370129	1370357	0.00541433	-0.134		ENSG00000008283	CYB561	63437345	63437560	63437345	63437484	1	-0.036		ENSG00000103005	USB1	58014272	58014326	58017333	58017439	0.00908909	-0.137
ENSG00000100372	SLC25A17	40799022	40799040	0.731634	-0.057		ENSG00000160014	CALM3	46608481	46608981	1	0.009		ENSG00000168096	ANKS3	4701433	4702242	4702101	4702242	1	-0.018		ENSG00000108963	DPH1	2035969	2036686	2036528	2036686	1	-0.008		ENSG00000103005	USB1	58017333	58017439	58018971	58019055	0.672912	-0.016
ENSG00000100372	SLC25A17	40799022	40799083	1	-0.037		ENSG00000140983	RHOT2	668131	668411	0.002807	0.031		ENSG00000067369	TP53BP1	43420304	43420735	43420617	43420735	1	0.013		ENSG00000108963	DPH1	2036428	2036686	2036528	2036686	1	0.007		ENSG00000135698	MPHOSPH6	82149308	82149403	82151423	82151514	0.431896	-0.052
ENSG00000100372	SLC25A17	40799022	40799083	1	-0.009		ENSG00000140983	RHOT2	668352	668569	0.584378	-0.001		ENSG00000247556	OIP5-AS1	41283989	41284288	41283989	41284110	1	0.001		ENSG00000108963	DPH1	2042604	2043898	2042975	2043898	0.207641	-0.021		ENSG00000140694	PARN	14586317	14586361	14593300	14593378	1	0.016
ENSG00000100372	SLC25A17	40799022	40799083	1	-0.012		ENSG00000140983	RHOT2	668352	668699	1	0.085		ENSG00000247556	OIP5-AS1	41284005	41284180	41284005	41284110	1	0.003		ENSG00000109113	RAB34	28715194	28715276	28715194	28715214	0.835786	-0.007		ENSG00000140694	PARN	14591912	14593378	14599903	14599960	1	-0.005
ENSG00000100372	SLC25A17	40817202	40817377	1	0.003		ENSG00000140983	RHOT2	668352	668699	2.17113e-05	0.048		ENSG00000140521	POLG	89317938	89318749	89318540	89318749	0.000880991	0.061		ENSG00000109113	RAB34	28715992	28716061	28715992	28716058	0.00908811	-0.025		ENSG00000140694	PARN	14593300	14593378	14599903	14599960	0.00343782	0.185
ENSG00000075234	TTC38	46269141	46269289	0.00055961	-0.056		ENSG00000140983	RHOT2	668487	668699	1	-0.029		ENSG00000140521	POLG	89325449	89325686	89325489	89325686	1	-0.013		ENSG00000109113	RAB34	28717212	28717425	28717212	28717398	1	-0.001		ENSG00000140694	PARN	14599903	14599960	14604145	14604223	1	-0.023
ENSG00000075234	TTC38	46281970	46282151	0.363599	0.024		ENSG00000140983	RHOT2	668655	670175	1	-0.106		ENSG00000285077	ARHGAP11B	30635079	30635243	30635079	30635188	1	0.046		ENSG00000109113	RAB34	28717212	28717620	28717212	28717398	1	-0.001		ENSG00000140694	PARN	14599903	14599960	14604145	14604226	0.641059	-0.02
ENSG00000075234	TTC38	46292202	46292328	0.00784316	-0.341		ENSG00000140983	RHOT2	669552	670175	0.061483	-0.001		ENSG00000291082	HERC2P9	28655272	28655691	28655272	28655420	1	0.083		ENSG00000109113	RAB34	28717212	28717647	28717212	28717398	1	-0.001		ENSG00000140983	RHOT2	672488	672566	672702	672825	0.609069	0.022
ENSG00000248405	PRR5-ARHGAP8	44714590	44714671	1	0.01		ENSG00000140983	RHOT2	670122	670357	0.911984	0.005		ENSG00000103852	TTC23	99249170	99249799	99249621	99249799	1	-1		ENSG00000109113	RAB34	28717212	28717620	28717212	28717425	0.98876	-0.003		ENSG00000161996	WDR90	655772	655889	656301	656537	1	0.246
ENSG00000186654	PRR5	44725243	44725292	1	-0.039		ENSG00000140983	RHOT2	670122	670357	1	-0.245		ENSG00000247240	UBL7-DT	74461264	74462031	74461264	74461418	1	0.023		ENSG00000109113	RAB34	28717212	28717647	28717212	28717425	0.961817	-0.005		ENSG00000172366	MCRIP2	642119	642249	647782	647884	0.636986	-0.02
ENSG00000248405	PRR5-ARHGAP8	44731729	44731821	1	-0.006		ENSG00000140983	RHOT2	670891	671203	0.067481	0.046		ENSG00000247240	UBL7-DT	74461264	74462098	74461264	74461418	1	0.03		ENSG00000109113	RAB34	28717212	28717647	28717212	28717620	1	-0.014		ENSG00000172366	MCRIP2	647416	647544	647782	647884	0.81972	-0.006
ENSG00000248405	PRR5-ARHGAP8	44732250	44732391	1	-0.023		ENSG00000140983	RHOT2	670891	671203	0.830657	0.063		ENSG00000247240	UBL7-DT	74461264	74462098	74461264	74462031	0.966052	0.073		ENSG00000109113	RAB34	28717212	28717425	28717212	28717291	0.453065	-0.001		ENSG00000047578	KATNIP	27699533	27699599	27701588	27701695	0.562616	0.055
ENSG00000054611	TBC1D22A	46788979	46789037	0.303113	-0.011		ENSG00000140983	RHOT2	671859	672181	1	0.002		ENSG00000247240	UBL7-DT	74461882	74462031	74461882	74462027	1	0.156		ENSG00000109113	RAB34	28717212	28717425	28717212	28717291	1	0		ENSG00000047578	KATNIP	27740040	27740920	27749583	27750306	0.0182791	-0.179
ENSG00000054611	TBC1D22A	46789311	46789471	1	-0.002		ENSG00000140983	RHOT2	672253	672566	0.0745623	0.015		ENSG00000101266	CSNK2A1	499254	499934	499832	499934	1	-0.005		ENSG00000109113	RAB34	28717212	28717593	28717212	28717291	1	0		ENSG00000174177	CTU2	88707135	88707210	88709937	88710016	0.0842701	0.156
ENSG00000054611	TBC1D22A	46797443	46797620	1	-0.01		ENSG00000140983	RHOT2	672253	672825	1	-0.149		ENSG00000290376	HERC2P3	20443338	20443521	20443370	20443521	0.446323	0.089		ENSG00000109113	RAB34	28717212	28717593	28717212	28717425	1	-0.011		ENSG00000103512	NOMO1	14889095	14889215	14894997	14895090	0.0106682	0.095
ENSG00000054611	TBC1D22A	46912073	46912188	1	-0.26		ENSG00000140983	RHOT2	672253	672825	0.411423	0.006		ENSG00000290376	HERC2P3	20453619	20453762	20453705	20453762	1	-0.115		ENSG00000007202	BLTP2	28639574	28640025	28639574	28639642	1	-0.002		ENSG00000174628	IQCK	19735352	19735450	19763847	19763900	1	0.024
ENSG00000054611	TBC1D22A	46913333	46913446	1	1		ENSG00000127580	WDR24	685868	686186	0.928712	-0.026		ENSG00000169375	SIN3A	75399922	75400156	75400039	75400156	1	-0.001		ENSG00000076382	SPAG5	28580008	28580144	28580008	28580120	1	-0.001		ENSG00000174628	IQCK	19735352	19735450	19763847	19764112	0.15244	-0.09
ENSG00000054611	TBC1D22A	46974289	46974399	1	0.012		ENSG00000161996	WDR90	653745	655147	1	0.134		ENSG00000140400	MAN2C1	75358461	75358808	75358703	75358808	1	-0.005		ENSG00000076382	SPAG5	28591981	28592477	28591981	28592474	1	0.003		ENSG00000141756	FKBP10	41818381	41818527	41820946	41821089	0.536843	-0.02
ENSG00000054611	TBC1D22A	46997633	46997709	1	0.022		ENSG00000161996	WDR90	655057	655468	0.366883	0.022		ENSG00000140400	MAN2C1	75359058	75359425	75359327	75359425	1	-0.004		ENSG00000076382	SPAG5	28591981	28593066	28591981	28592474	0.00775373	0.029		ENSG00000141756	FKBP10	41819209	41819399	41820268	41820461	0.0113052	-0.127
ENSG00000054611	TBC1D22A	47037070	47037198	0.928608	-0.002		ENSG00000161996	WDR90	655772	656537	1	-0.087		ENSG00000140365	COMMD4	75338061	75338420	75338061	75338133	0.0185038	-0.057		ENSG00000076382	SPAG5	28591981	28593066	28591981	28592477	0.59414	0.006		ENSG00000141756	FKBP10	41819529	41819675	41820946	41821089	0.222707	-0.042
ENSG00000128342	LIF	30244754	30244933	0.0219432	-0.022		ENSG00000161996	WDR90	655772	656537	1	0.033		ENSG00000140326	CDAN1	42727620	42727769	42727667	42727769	1	0.008		ENSG00000011143	MKS1	58207084	58207373	58207084	58207218	1	0.006		ENSG00000141756	FKBP10	41819840	41820023	41820268	41820461	1	-0.004
ENSG00000198089	SFI1	31528689	31528863	0.00712828	-0.211		ENSG00000161996	WDR90	666454	666792	1	0.047		ENSG00000212766	EWSAT1	69090914	69091114	69090914	69090988	0.435037	-0.048		ENSG00000011143	MKS1	58208104	58208250	58208104	58208174	1	0.014		ENSG00000141756	FKBP10	41820268	41820461	41820946	41821089	0.000370049	-0.023
ENSG00000198089	SFI1	31531057	31531129	0.011283	0.419		ENSG00000172366	MCRIP2	647416	647884	0.637185	-0.043		ENSG00000212766	EWSAT1	69091691	69092367	69091691	69092242	0.00040029	0.11		ENSG00000011143	MKS1	58214740	58214898	58214740	58214838	1	-0.014		ENSG00000140945	CDH13	82858361	82858473	83032009	83032218	0.00210272	-0.096
ENSG00000198089	SFI1	31546860	31546971	1	-0.023		ENSG00000169189	NSMCE1	27225725	27226836	1	0.001		ENSG00000261801	LOXL1-AS1	73919837	73920038	73919959	73920038	1	-0.097		ENSG00000109083	IFT20	28328325	28328733	28328325	28328657	0.710817	-0.01		ENSG00000140945	CDH13	83032009	83032218	83125384	83125501	0.371324	-0.026
ENSG00000198089	SFI1	31580271	31580364	0.538963	0.038		ENSG00000169189	NSMCE1	27241352	27241889	3.05962e-11	-0.526		ENSG00000177082	WDR73	84645972	84646348	84646183	84646348	0.00470564	-0.132		ENSG00000136436	CALCOCO2	48841697	48841887	48841773	48841887	1	0.006		ENSG00000140945	CDH13	83125384	83125501	83217344	83217497	0.0650913	0.057
ENSG00000198089	SFI1	31603743	31603819	0.109871	-0.072		ENSG00000213658	LAT	28986539	28986714	1	0.191		ENSG00000177082	WDR73	84653631	84654000	84653699	84654000	1	-0.015		ENSG00000180891	CUEDC1	57862975	57863357	57862975	57863285	4.26505e-05	0.037		ENSG00000140945	CDH13	83602453	83602594	83670789	83670972	2.5391e-05	-0.226
ENSG00000198089	SFI1	31613141	31613216	1	-0.039		ENSG00000077235	GTF3C1	27463540	27464836	0.000858256	-0.031		ENSG00000177082	WDR73	84654226	84654280	84654233	84654280	0.173657	-0.095		ENSG00000153944	MSI2	57674917	57675126	57674971	57675126	0.0158747	0.156		ENSG00000103319	EEF2K	22248754	22248815	22250653	22250691	0.954622	0.03
ENSG00000198089	SFI1	31613353	31613530	1.31104e-05	-0.202		ENSG00000077235	GTF3C1	27463540	27464836	0.967776	-0.01		ENSG00000166965	RCCD1	90956611	90957503	90956611	90956900	1	-0.055		ENSG00000153944	MSI2	57679548	57684689	57679606	57684689	0.218869	-0.029		ENSG00000197599	CCDC154	1435088	1435175	1435968	1436086	1	0.561
ENSG00000244625	MIATNB	26693680	26693836	1	0.262		ENSG00000158805	ZNF276	89723136	89723709	0.930496	-0.001		ENSG00000140553	UNC45A	90935284	90935375	90935284	90935330	0.116598	-0.184		ENSG00000267426	NA	75901711	75901920	75901711	75901916	0.320638	-0.008		ENSG00000123815	COQ8B	40705324	40705447	40710058	40710136	0.13912	0.181
ENSG00000244625	MIATNB	26693680	26693836	1	-0.083		ENSG00000158805	ZNF276	89723136	89723709	0.688463	-0.056		ENSG00000140374	ETFA	76284804	76284927	76284852	76284927	1	-0.013		ENSG00000132471	WBP2	75847486	75847609	75847486	75847597	1	-0.001		ENSG00000123815	COQ8B	40710058	40710136	40714106	40714133	1	-0.009
ENSG00000244625	MIATNB	26711829	26712008	1	0.06		ENSG00000102879	CORO1A	30185208	30186720	1	-0.026		ENSG00000138600	SPPL2A	50726072	50726377	50726320	50726377	1.58306e-05	0.067		ENSG00000132478	UNK	75822476	75822658	75822560	75822658	1	-0.004		ENSG00000123815	COQ8B	40710058	40710136	40714066	40714133	1	-0.168
ENSG00000244625	MIATNB	26711829	26712008	1	-0.024		ENSG00000102879	CORO1A	30186815	30187223	1	-0.037		ENSG00000140598	EFL1	82151450	82152423	82151464	82152423	1	0.009		ENSG00000108395	TRIM37	59001597	59001741	59001597	59001714	0.0179282	0.039		ENSG00000125814	NAPB	23395138	23395185	23397071	23397188	1	0.005
ENSG00000244625	MIATNB	26717252	26717459	1	-0.128		ENSG00000174177	CTU2	88714382	88714737	0.00206565	0.042		ENSG00000124299	PEPD	33521671	33521791	33521743	33521791	1	-0.002		ENSG00000161526	SAP30BP	75705610	75706092	75706007	75706092	0.938123	-0.004		ENSG00000167522	ANKRD11	89316932	89317075	89418283	89418368	0.644772	-0.019
ENSG00000244625	MIATNB	26717252	26717459	1	-0.079		ENSG00000167508	MVD	88657435	88658029	1	-0.111		ENSG00000151575	TEX9	56365446	56365893	56365446	56365670	1	0.197		ENSG00000186765	FSCN2	81536549	81536789	81536621	81536789	1	0.037		ENSG00000103021	CCDC113	58252726	58252853	58253997	58254159	0.032859	-0.181
ENSG00000244625	MIATNB	26717252	26717459	2.1934e-07	-0.281		ENSG00000167508	MVD	88657435	88658029	1	0.009		ENSG00000089195	TRMT6	5943826	5944031	5943947	5944031	0.668574	-0.014		ENSG00000183048	SLC25A10	81716680	81716855	81716811	81716855	1	0.009		ENSG00000159720	ATP6V0D1	67445811	67445965	67452237	67452360	1	-0.165
ENSG00000244625	MIATNB	26717252	26717459	1	-0.248		ENSG00000051523	CYBA	88646115	88646838	1	0		ENSG00000169758	TMEM266	76156603	76156758	76156603	76156652	1	-0.039		ENSG00000183048	SLC25A10	81717398	81717491	81717481	81717491	1	-0.006		ENSG00000132613	MTSS2	70665465	70665540	70674305	70674528	0.118813	-0.113
ENSG00000244625	MIATNB	26718139	26718231	1	-0.429		ENSG00000051523	CYBA	88646754	88647175	1	0.001		ENSG00000167004	PDIA3	43746436	43746706	43746436	43746570	1	-0.002		ENSG00000183048	SLC25A10	81717693	81717861	81717756	81717861	1	0.25		ENSG00000132600	PRMT7	68315896	68316074	68321425	68321462	0.885265	-0.014
ENSG00000244625	MIATNB	26718139	26718231	1	0.025		ENSG00000051523	CYBA	88646754	88647175	1	0		ENSG00000167004	PDIA3	43768488	43769646	43768488	43768597	1	-0.001		ENSG00000183048	SLC25A10	81717693	81717861	81717783	81717861	1	0.001		ENSG00000132600	PRMT7	68321425	68321462	68324682	68324832	0.00867369	-0.09
ENSG00000244625	MIATNB	26718139	26718231	1	-0.076		ENSG00000103512	NOMO1	14895513	14896156	0.647188	0.006		ENSG00000138606	SHF	45172146	45172318	45172148	45172318	1	0.074		ENSG00000183048	SLC25A10	81717756	81717861	81717783	81717861	1	0.004		ENSG00000132600	PRMT7	68324682	68324832	68329065	68329174	0.00999952	-0.118
ENSG00000244625	MIATNB	26726643	26726794	1	-0.714		ENSG00000261884	NA	67934796	67935478	1	-0.334		ENSG00000128928	IVD	40407635	40407812	40407635	40407725	0.664701	0.005		ENSG00000215041	NEURL4	7317460	7317684	7317460	7317573	0.00196034	0.045		ENSG00000132600	PRMT7	68347210	68347294	68348341	68348431	0.0238994	0.211
ENSG00000244625	MIATNB	26726643	26726794	1	-0.333		ENSG00000039523	RIPOR1	67540457	67540704	1	-0.362		ENSG00000169032	MAP2K1	66487227	66489276	66487227	66487292	1	-0.002		ENSG00000215041	NEURL4	7318268	7318674	7318268	7318356	4.11983e-05	-0.108		ENSG00000102897	LYRM1	20915555	20915714	20920121	20920214	0.168953	0.052
ENSG00000244625	MIATNB	26726643	26726794	1	-0.35		ENSG00000039523	RIPOR1	67540457	67540704	0.83728	0.012		ENSG00000214575	CPEB1	82553451	82553556	82553466	82553556	1	0.118		ENSG00000215041	NEURL4	7318494	7318691	7318494	7318674	1	0.013		ENSG00000102897	LYRM1	20915555	20915714	20920121	20920214	0.00186386	0.163
ENSG00000185721	DRG1	31400619	31400743	1	0.003		ENSG00000039523	RIPOR1	67545948	67546231	1	-0.007		ENSG00000047346	ATOSA	52587055	52587219	52587150	52587219	1	-0.113		ENSG00000215041	NEURL4	7324107	7324270	7324107	7324266	1	-0.002		ENSG00000174938	SEZ6L2	29872704	29872743	29873239	29873431	0.342657	0.093
ENSG00000185721	DRG1	31403028	31403204	1	0.004		ENSG00000174628	IQCK	19763847	19764112	1	-0.11		ENSG00000166145	SPINT1	40853710	40853929	40853710	40853881	0.598083	0.1		ENSG00000215041	NEURL4	7326710	7327009	7326710	7326910	0.454339	0.007		ENSG00000174938	SEZ6L2	29879863	29880064	29885585	29885749	0.321555	-0.065
ENSG00000185721	DRG1	31403028	31403204	0.754354	-0.013		ENSG00000230989	HSBP1	83808679	83809425	1	0.002		ENSG00000213614	HEXA	72347685	72348134	72348047	72348134	1	0		ENSG00000132522	GPS2	7313028	7313124	7313028	7313097	0.84194	-0.004		ENSG00000008517	IL32	3067376	3067415	3067442	3067613	1	0.797
ENSG00000185721	DRG1	31411011	31411081	1	0		ENSG00000103034	NDRG4	58503797	58504274	1	0.046		ENSG00000213614	HEXA	72353067	72355624	72353690	72355624	1	0		ENSG00000132507	EIF5A	7309596	7309800	7309614	7309800	1	0.005		ENSG00000008517	IL32	3067553	3067613	3067983	3068010	1	-0.312
ENSG00000185721	DRG1	31421307	31421399	1	-0.004		ENSG00000103034	NDRG4	58507807	58507999	1	0.13		ENSG00000213614	HEXA	72353067	72355624	72355558	72355624	1	-0.006		ENSG00000132507	EIF5A	7309596	7309800	7309614	7309800	0.000690708	0.141		ENSG00000008517	IL32	3067983	3068010	3068179	3068239	1	-0.025
ENSG00000099917	MED15	20518877	20518995	2.13219e-06	0.057		ENSG00000103034	NDRG4	58508961	58509189	0.826919	0.027		ENSG00000213614	HEXA	72353690	72355624	72355558	72355624	1	-0.542		ENSG00000132507	EIF5A	7311349	7311651	7311577	7311651	1	0		ENSG00000103404	USP31	23073721	23073880	23079945	23080171	0.150681	-0.12
ENSG00000099917	MED15	20518877	20518995	1	-0.204		ENSG00000161981	SNRNP25	55776	56613	1	-0.001		ENSG00000213614	HEXA	72353690	72355624	72355558	72355624	0.902955	0.009		ENSG00000109099	PMP22	15239470	15239611	15239470	15239600	1	-0.003		ENSG00000103404	USP31	23079945	23080171	23082437	23082557	0.00220069	-0.197
ENSG00000099917	MED15	20518877	20518995	1	0.266		ENSG00000103197	TSC2	2053341	2054440	1	0		ENSG00000099341	PSMD8	38376159	38376247	38376159	38376232	1	0		ENSG00000109099	PMP22	15260649	15260983	15260649	15260757	0.717545	0.001		ENSG00000168488	ATXN2L	28835548	28835758	28836325	28836490	1	0.002
ENSG00000099917	MED15	20537116	20537204	1	-0.002		ENSG00000103197	TSC2	2060669	2062008	1	0.004		ENSG00000198690	FAN1	30903911	30904024	30903911	30904011	1	-0.505		ENSG00000109099	PMP22	15260649	15260761	15260649	15260757	1	-0.012		ENSG00000102878	HSF4	67167474	67167599	67167823	67167947	1	0.15
ENSG00000099917	MED15	20537116	20537204	0.53165	-0.034		ENSG00000103197	TSC2	2078919	2079428	1	0.011		ENSG00000198690	FAN1	30904511	30905353	30904511	30904590	0.263457	0.05		ENSG00000141574	SECTM1	82322877	82323011	82322877	82322905	1	-0.011		ENSG00000067955	CBFB	67066681	67066798	67082212	67082339	0.188821	-0.061
ENSG00000099917	MED15	20537116	20537215	1	-0.008		ENSG00000103197	TSC2	2081594	2082504	1	0.036		ENSG00000198690	FAN1	30904511	30905897	30904511	30904590	0.0158861	0.028		ENSG00000141574	SECTM1	82324581	82324890	82324581	82324783	0.104803	-0.027		ENSG00000067955	CBFB	67066681	67066798	67082212	67082308	0.0505986	-0.074
ENSG00000099917	MED15	20551435	20551487	1	0.001		ENSG00000103197	TSC2	2088047	2088325	1	0.004		ENSG00000172345	STARD5	81323801	81324141	81324000	81324141	1	-0.418		ENSG00000186185	KIF18B	44932055	44932242	44932055	44932206	0.0490583	-0.056		ENSG00000172831	CES2	66938036	66938241	66939216	66939358	0.0159221	0.083
ENSG00000099917	MED15	20551435	20551487	0.635753	-0.026		ENSG00000183751	TBL3	1974055	1974292	1	-0.111		ENSG00000034053	APBA2	28921639	28921749	28921639	28921718	2.66545e-05	-0.07		ENSG00000129657	SEC14L1	77142645	77142750	77142649	77142750	4.66004e-05	0.048		ENSG00000172831	CES2	66938036	66938241	66939216	66939358	0.276708	-0.026
ENSG00000099917	MED15	20553144	20553174	1	-0.004		ENSG00000183751	TBL3	1974055	1974292	1	-0.043		ENSG00000137871	ZNF280D	56666678	56666986	56666799	56666986	1	-0.033		ENSG00000129657	SEC14L1	77191180	77191312	77191187	77191312	1	-0.005		ENSG00000102984	ZNF821	71864137	71864242	71867911	71868037	0.0032586	-0.121
ENSG00000099917	MED15	20553144	20553174	1	-0.026		ENSG00000140990	NDUFB10	1961496	1961975	0.0661898	0.057		ENSG00000103723	AP3B2	82688735	82689232	82689157	82689232	0.0120792	0.187		ENSG00000129667	RHBDF2	76479732	76479941	76479732	76479854	0.742993	0.021		ENSG00000102984	ZNF821	71864137	71864242	71867892	71868037	0.00347225	-0.126
ENSG00000099917	MED15	20554935	20554995	1	0.004		ENSG00000198736	MSRB1	1940777	1941405	1	0.004		ENSG00000103723	AP3B2	82688987	82689232	82689157	82689232	1	0.167		ENSG00000129667	RHBDF2	76487711	76487909	76487711	76487851	1	-0.011		ENSG00000102984	ZNF821	71864902	71865048	71867892	71868037	0.989019	0.036
ENSG00000099917	MED15	20554935	20555148	1	-0.021		ENSG00000205084	TMEM231	75555803	75556238	0.740608	-0.177		ENSG00000166794	PPIB	64162036	64162154	64162040	64162154	1	-0.521		ENSG00000176170	SPHK1	76385942	76386137	76385984	76386137	1	-0.013		ENSG00000102984	ZNF821	71864902	71865048	71867911	71868037	0.955355	0.023
ENSG00000099917	MED15	20554935	20555148	1	-0.016		ENSG00000123815	COQ8B	40700309	40702693	1	-0.283		ENSG00000104064	GABPB1	50301220	50301368	50301256	50301368	1	0.153		ENSG00000154957	ZNF18	11983296	11983407	11983296	11983404	0.11887	0.182		ENSG00000125124	BBS2	56500853	56501025	56501352	56501497	0.188518	-0.078
ENSG00000099917	MED15	20554935	20555148	0.97559	0.001		ENSG00000123815	COQ8B	40700309	40702693	1	-0.004		ENSG00000185658	BRWD1	39255644	39255828	39255664	39255828	1	0.046		ENSG00000154957	ZNF18	11984112	11984197	11984112	11984191	1	0.026		ENSG00000140650	PMM2	8806315	8806407	8811078	8811178	0.00359658	-0.08
ENSG00000099917	MED15	20555076	20555148	0.187996	-0.035		ENSG00000123815	COQ8B	40703540	40703855	0.593939	-0.017		ENSG00000140264	SERF2	43792367	43792611	43792367	43792578	1	-0.045		ENSG00000133028	SCO1	10691871	10691999	10691871	10691964	1	0.003		ENSG00000033011	ALG1	5079063	5079102	5079747	5079807	0.10632	-0.127
ENSG00000099917	MED15	20566466	20566817	0.571902	-0.019		ENSG00000123815	COQ8B	40705095	40705447	1	0.042		ENSG00000137876	RSL24D1	55192710	55192833	55192719	55192833	1	-0.001		ENSG00000184381	PLA2G6	38115526	38115849	38115526	38115681	0.00178612	-0.293		ENSG00000033011	ALG1	5079065	5079102	5079747	5079807	1	0.011
ENSG00000099917	MED15	20575112	20575232	0.000144274	0.207		ENSG00000123815	COQ8B	40705095	40705447	0.0475311	0.09		ENSG00000140479	PCSK6	101318184	101318422	101318318	101318422	1	0.013		ENSG00000178921	PFAS	8253841	8254079	8253858	8254079	1	-0.003		ENSG00000033011	ALG1	5079747	5079807	5080945	5081056	0.162947	-0.09
ENSG00000099917	MED15	20575112	20575232	1	-0.009		ENSG00000123815	COQ8B	40705095	40705447	1	-0.031		ENSG00000184277	TM2D3	101651695	101652391	101652270	101652391	0.0653608	0.082		ENSG00000178921	PFAS	8256266	8256648	8256523	8256648	1	-0.017		ENSG00000074356	NCBP3	3829242	3829368	3840099	3840205	0.0166346	0.141
ENSG00000099917	MED15	20582610	20582747	1	-0.006		ENSG00000123815	COQ8B	40716586	40716882	1	0.22		ENSG00000128833	MYO5C	52260861	52261127	52260901	52261127	0.101869	0.108		ENSG00000178921	PFAS	8266500	8266898	8266752	8266898	0.0060408	0.016		ENSG00000040199	PHLPP2	71702597	71702731	71714511	71714801	0.934704	-0.003
ENSG00000099917	MED15	20582610	20582747	1	-0.003		ENSG00000130304	SLC27A1	17486562	17487335	1	-0.25		ENSG00000166855	CLPX	65156777	65156932	65156843	65156932	0.0061042	-0.022		ENSG00000178999	AURKB	8206749	8206934	8206749	8206888	0.00367759	-0.031		ENSG00000242612	DECR2	406684	406833	407424	407560	0.000315992	-0.103
ENSG00000291033	TXLNGY	19591779	19591959	1	0.456		ENSG00000130304	SLC27A1	17486562	17487335	0.984819	0.013		ENSG00000182718	ANXA2	60355914	60355998	60355918	60355998	1	0.339		ENSG00000178999	AURKB	8206749	8206934	8206749	8206888	0.805815	-0.149		ENSG00000129925	PGAP6	376543	376812	377036	377164	0.981336	0.001
ENSG00000131002	TXLNGY	19596014	19596134	1	-0.063		ENSG00000167522	ANKRD11	89286038	89288670	0.00093538	0.064		ENSG00000182718	ANXA2	60393012	60393440	60393037	60393440	1	-0.484		ENSG00000178999	AURKB	8207175	8207370	8207175	8207367	0.0220063	-0.009		ENSG00000166451	CENPN	81014135	81014181	81017325	81017385	0.722372	-0.017
ENSG00000131002	TXLNGY	19602215	19602311	1	0.155		ENSG00000167522	ANKRD11	89290624	89291183	1	0.004		ENSG00000182718	ANXA2	60393012	60393440	60393238	60393440	1	-0.061		ENSG00000178999	AURKB	8207737	8207901	8207737	8207840	1	-0.154		ENSG00000166451	CENPN	81017325	81017385	81017757	81017834	0.379405	-0.044
ENSG00000291031	BCORP1	19557229	19557289	1	-1		ENSG00000132600	PRMT7	68351389	68352315	1	0.166		ENSG00000182718	ANXA2	60393037	60393440	60393238	60393440	1	-0.055		ENSG00000179029	TMEM107	8175756	8175875	8175756	8175857	0.333985	0.057		ENSG00000166451	CENPN	81017757	81017834	81020099	81020276	0.10645	-0.048
ENSG00000165246	NLGN4Y	14719458	14719518	0.441687	0.086		ENSG00000162078	ZG16B	2830414	2830796	1	0.024		ENSG00000182718	ANXA2	60396150	60396427	60396279	60396427	0.225296	-0.09		ENSG00000179094	PER1	8144750	8144993	8144750	8144847	0.330993	-0.002		ENSG00000166451	CENPN	81020099	81020276	81022596	81022698	0.44117	0.017
ENSG00000165246	NLGN4Y	14748618	14748729	1	-0.031		ENSG00000260807	CEROX1	975760	977029	1	-0.067		ENSG00000182718	ANXA2	60396150	60396427	60396372	60396427	0.0245494	0.078		ENSG00000179094	PER1	8149461	8149663	8149461	8149603	1	-0.004		ENSG00000103042	SLC38A7	58670112	58670167	58672095	58672243	0.0113071	-0.134
ENSG00000092377	TBL1Y	6912087	6912172	1	-0.052		ENSG00000138834	MAPK8IP3	1767804	1768107	1	-0.069		ENSG00000182718	ANXA2	60396279	60396427	60396372	60396427	1	0.15		ENSG00000063244	U2AF2	55662501	55662618	55662504	55662618	1	-0.042		ENSG00000103042	SLC38A7	58678332	58678474	58678695	58678894	0.116968	0.063
ENSG00000092377	TBL1Y	6912087	6912172	1	-0.052		ENSG00000008517	IL32	3065368	3065826	1	0.5		ENSG00000182718	ANXA2	60396150	60396427	60396279	60396427	0.805024	-0.027		ENSG00000170037	CNTROB	7932927	7933349	7933092	7933349	1	0.011		ENSG00000153066	TXNDC11	11721576	11721670	11736016	11736233	0.852731	-0.018
ENSG00000092377	TBL1Y	6995803	6995898	1	-0.147		ENSG00000008517	IL32	3065639	3065826	1	0.295		ENSG00000182718	ANXA2	60396150	60396427	60396279	60396427	1	-0.016		ENSG00000170037	CNTROB	7936237	7936482	7936365	7936482	0.715302	0.016		ENSG00000099364	FBXL19	30927744	30927963	30928466	30928499	0.870022	0.009
ENSG00000092377	TBL1Y	7063896	7064149	1	-0.125		ENSG00000008517	IL32	3067376	3067613	1	0.068		ENSG00000157823	AP3S2	89893876	89893994	89893880	89893994	1	0.002		ENSG00000170037	CNTROB	7949081	7949157	7949084	7949157	1	0.22		ENSG00000162066	AMDHD2	2527560	2527615	2527772	2527985	0.202691	-0.2
ENSG00000092377	TBL1Y	7090088	7090190	1	-0.333		ENSG00000008517	IL32	3068989	3069551	1	0.001		ENSG00000166783	MARF1	15634756	15636342	15635655	15636342	0.256946	0.007		ENSG00000187838	PLSCR3	7390633	7390795	7390633	7390693	0.000552664	0.058		ENSG00000140995	DEF8	89949416	89949513	89954242	89954376	1	0.002
ENSG00000183878	UTY	13251016	13251187	1	-0.055		ENSG00000168488	ATXN2L	28835277	28835758	1	0		ENSG00000168970	JMJD7-PLA2G4B	41836474	41836940	41836474	41836551	1	-0.042		ENSG00000187838	PLSCR3	7392790	7392952	7392790	7392880	0.772348	-0.019		ENSG00000140995	DEF8	89961736	89961864	89962011	89962125	0.0506507	0.147
ENSG00000183878	UTY	13335562	13336335	1	-0.019		ENSG00000168488	ATXN2L	28835277	28835758	1	0.168		ENSG00000159459	UBR1	43025373	43025429	43025380	43025429	1	0.019		ENSG00000187838	PLSCR3	7392790	7392952	7392790	7392880	0.622363	-0.014		ENSG00000100266	PACSIN2	42893456	42893613	42912020	42912157	0	0.144
ENSG00000183878	UTY	13354785	13354833	1	-0.038		ENSG00000168488	ATXN2L	28835932	28836485	0.0474088	-0.004		ENSG00000114062	UBE3A	25407066	25409207	25409087	25409207	0.812807	0.004		ENSG00000126351	THRA	40093019	40093867	40093136	40093867	0.0994118	-0.027		ENSG00000172382	PRSS27	2714064	2714336	2716499	2716526	1	0.197
ENSG00000183878	UTY	13354785	13354833	1	0.319		ENSG00000168488	ATXN2L	28835932	28836485	0.59104	0.012		ENSG00000114062	UBE3A	25408571	25408684	25408619	25408684	1	0.089		ENSG00000167723	TRPV3	3524197	3524363	3524197	3524304	1	-0.146		ENSG00000166548	TK2	66536963	66537017	66541878	66541953	0.777018	0.015
ENSG00000183878	UTY	13358463	13358553	1	-0.206		ENSG00000168488	ATXN2L	28835932	28837237	1.65232e-05	-0.373		ENSG00000114062	UBE3A	25415709	25415842	25415714	25415842	1	-0.341		ENSG00000108439	PNPO	47945558	47945612	47945597	47945612	1	-0.003		ENSG00000166780	BMERB1	15515304	15515428	15567982	15568056	0.0447447	0.127
ENSG00000183878	UTY	13358463	13358553	0.388623	0.024		ENSG00000168488	ATXN2L	28835932	28837237	0.0238957	-0.078		ENSG00000138592	USP8	50424381	50424654	50424381	50424514	0.0842393	0.135		ENSG00000141030	COPS3	17267884	17268045	17267884	17267977	0.1924	-0.005		ENSG00000188603	CLN3	28479461	28479586	28479643	28479741	1	-0.119
ENSG00000183878	UTY	13358463	13358619	1	-0.186		ENSG00000168488	ATXN2L	28835932	28837237	2.84238e-11	-0.091		ENSG00000138592	USP8	50476848	50476997	50476848	50476993	0.0422411	0.052		ENSG00000141030	COPS3	17276034	17276183	17276034	17276164	0.453264	-0.007		ENSG00000188603	CLN3	28479461	28479586	28479643	28479765	1	-0.049
ENSG00000183878	UTY	13358463	13358619	0.845241	-0.018		ENSG00000168488	ATXN2L	28835932	28837237	1	-0.005		ENSG00000102901	CENPT	67829764	67830088	67829929	67830088	1	-0.001		ENSG00000171916	LGALS9C	18491944	18491989	18491947	18491989	1	0.252		ENSG00000188603	CLN3	28487661	28487741	28488590	28488662	0.00620563	0.137
ENSG00000183878	UTY	13359087	13359222	0.396484	0.069		ENSG00000168488	ATXN2L	28835932	28837232	3.95271e-08	-0.167		ENSG00000102901	CENPT	67829764	67830548	67829921	67830548	0.689878	-0.023		ENSG00000083290	ULK2	19785936	19786086	19785936	19786005	0.248437	-0.031		ENSG00000188603	CLN3	28487661	28487741	28488590	28488662	1	0.003
ENSG00000183878	UTY	13359087	13359222	1	-0.162		ENSG00000168488	ATXN2L	28835932	28837237	0.10979	-0.067		ENSG00000102901	CENPT	67829764	67830548	67830389	67830548	1	-0.019		ENSG00000108602	ALDH3A1	19741092	19741231	19741092	19741210	1	0.003		ENSG00000188603	CLN3	28487661	28487741	28489289	28489386	0.55135	0.027
ENSG00000183878	UTY	13393858	13393893	0.378889	0.027		ENSG00000213918	DNASE1	3656998	3657341	1	-0.014		ENSG00000102901	CENPT	67829764	67831358	67831215	67831358	1	-0.023		ENSG00000266967	AARSD1	42956403	42956560	42956403	42956504	0.505616	-0.014		ENSG00000188603	CLN3	28488590	28488662	28489289	28489386	1	-0.001
ENSG00000183878	UTY	13396917	13396972	0.0292072	0.25		ENSG00000102878	HSF4	67165521	67165846	0.0640013	-0.071		ENSG00000102901	CENPT	67829921	67830548	67830389	67830548	1	-0.15		ENSG00000100360	IFT27	36758210	36764036	36758210	36758409	1	-0.1		ENSG00000188603	CLN3	28488590	28488662	28489289	28489386	0.0879664	-0.081
ENSG00000129824	RPS4Y1	2845645	2845743	1	0		ENSG00000102878	HSF4	67165945	67166395	0.0406236	-0.036		ENSG00000102901	CENPT	67832227	67832545	67832454	67832545	0.0241355	0.032		ENSG00000141298	SSH2	29677672	29677741	29677672	29677738	0.845588	-0.042		ENSG00000188603	CLN3	28489289	28489386	28491481	28491560	0.948348	-0.007
ENSG00000129824	RPS4Y1	2854599	2854771	1	0		ENSG00000102878	HSF4	67165945	67166395	0.0631524	-0.206		ENSG00000171763	SPATA5L1	45415586	45415809	45415586	45415779	0.166395	0.011		ENSG00000062716	VMP1	59764970	59765138	59765051	59765138	1	-0.002		ENSG00000254788	CKLF-CMTM1	66558189	66558348	66563121	66563217	0.149522	-0.031
ENSG00000129824	RPS4Y1	2865087	2865245	1	-0.003		ENSG00000102878	HSF4	67167119	67167599	1	-0.388		ENSG00000140199	SLC12A6	34237389	34237550	34237418	34237550	1	0.017		ENSG00000062716	VMP1	59838294	59838397	59838311	59838397	1	0.007		ENSG00000217555	CKLF	66558189	66558348	66563121	66563217	0.0901392	-0.046
ENSG00000129824	RPS4Y1	2928863	2928985	1	1		ENSG00000102878	HSF4	67167119	67167599	1	-0.311		ENSG00000166411	IDH3A	78155212	78155275	78155212	78155251	1	-0.092		ENSG00000182087	TMEM259	1011366	1011612	1011366	1011499	1	0.002		ENSG00000103222	ABCC1	16009775	16009901	16014490	16014628	0.0463044	0.067
ENSG00000099725	PRKY	7325905	7326169	1	0.018		ENSG00000102878	HSF4	67169278	67169945	0.0749948	-0.338		ENSG00000166411	IDH3A	78155212	78155275	78155212	78155251	0.868743	0.003		ENSG00000182087	TMEM259	1011579	1011663	1011579	1011612	0.026979	-0.043		ENSG00000103222	ABCC1	16009775	16009901	16014490	16014628	0.00560421	0.027
ENSG00000099725	PRKY	7325905	7326169	1	-0.042		ENSG00000140829	DHX38	72098926	72099280	1	0.003		ENSG00000092439	TRPM7	50578558	50578664	50578638	50578664	1	-0.044		ENSG00000082641	NFE2L1	48056385	48056598	48056418	48056598	0.187852	0.062		ENSG00000103222	ABCC1	16009775	16009901	16016495	16016621	0.477478	0.025
ENSG00000099725	PRKY	7341114	7341234	1	-0.046		ENSG00000125124	BBS2	56496966	56497880	0.00015827	-0.043		ENSG00000100321	SYNGR1	39374315	39374660	39374315	39374553	1	0.005		ENSG00000082641	NFE2L1	48056385	48056598	48056418	48056598	1	-0.007		ENSG00000103222	ABCC1	16014490	16014628	16016495	16016621	0.00921959	-0.024
ENSG00000099725	PRKY	7341114	7341234	0.0330804	0.049		ENSG00000125124	BBS2	56498436	56499907	4.64052e-07	-0.057		ENSG00000099308	MAST3	18146880	18147044	18146880	18147017	0.4112	0.141		ENSG00000082641	NFE2L1	48056385	48056598	48056418	48056598	0.353666	-0.018		ENSG00000103222	ABCC1	16014490	16014628	16016495	16016621	0.0114866	-0.127
ENSG00000012817	KDM5D	19707933	19708071	1	-0.016		ENSG00000125124	BBS2	56498436	56499907	1	0.389		ENSG00000128923	MINDY2	58821716	58821823	58821716	58821819	0.64758	-0.02		ENSG00000166260	COX11	54961118	54962915	54961118	54961312	0.288807	-0.017		ENSG00000103222	ABCC1	16068155	16068302	16071641	16071729	0.0446736	-0.067
ENSG00000012817	KDM5D	19715351	19715499	1	0.024		ENSG00000125124	BBS2	56498436	56499907	1	0.584		ENSG00000128923	MINDY2	58810229	58810388	58810229	58810286	1	-0.25		ENSG00000141198	TOM1L1	54903707	54903792	54903712	54903792	1	-0.011		ENSG00000103222	ABCC1	16079351	16079478	16083365	16083542	0.573473	-0.022
ENSG00000012817	KDM5D	19732045	19732165	1	-0.009		ENSG00000125124	BBS2	56498436	56501025	0.046597	-0.03		ENSG00000168904	LRRC28	99255897	99256125	99255897	99255973	1	-0.013		ENSG00000141198	TOM1L1	54912665	54912815	54912686	54912815	1	-0.012		ENSG00000103222	ABCC1	16079351	16079478	16083365	16083542	0.260462	-0.009
ENSG00000012817	KDM5D	19739527	19739662	0.188781	-0.035		ENSG00000125124	BBS2	56500853	56501497	0.791996	-0.067		ENSG00000196547	MAN2A2	90903230	90903734	90903230	90903432	0.0889977	-0.036		ENSG00000141198	TOM1L1	54912665	54912815	54912686	54912815	0.0293717	0.01		ENSG00000103222	ABCC1	16083365	16083542	16086823	16086991	0.0312608	0.087
ENSG00000012817	KDM5D	19741317	19741488	1	-0.003		ENSG00000125124	BBS2	56500853	56501497	1	-0.008		ENSG00000196547	MAN2A2	90913272	90913406	90913272	90913374	1	-0.003		ENSG00000141198	TOM1L1	54949517	54949623	54949550	54949623	0.0782731	0.032		ENSG00000070770	CSNK2A2	58168609	58168693	58174450	58174510	0.49324	-0.025
ENSG00000012817	KDM5D	19741734	19741857	2.01476e-06	0.045		ENSG00000125124	BBS2	56498436	56502456	1	-0.556		ENSG00000169609	C15orf40	82991931	82992046	82991955	82992046	0.00213647	0.455		ENSG00000269190	FBXO17	38946471	38946605	38946471	38946567	1	-0.015		ENSG00000070770	CSNK2A2	58168609	58168693	58174450	58174510	0.925499	0.013
ENSG00000100196	KDELR3	38474522	38474623	1	0.016		ENSG00000125124	BBS2	56498436	56502456	0.160347	-0.015		ENSG00000104129	DNAJC17	40774967	40775108	40775030	40775108	0.0112158	-0.033		ENSG00000011260	UTP18	51288028	51288203	51288123	51288203	1	-0.004		ENSG00000156860	FBRS	30661179	30661215	30661303	30661333	1.45105e-05	0.175
ENSG00000100196	KDELR3	38479592	38479751	1	0.021		ENSG00000125124	BBS2	56498436	56502808	8.26295e-07	-0.117		ENSG00000104129	DNAJC17	40779083	40779310	40779222	40779310	1	0.005		ENSG00000108846	ABCC3	50659181	50659368	50659236	50659368	0.152311	0.024		ENSG00000170100	ZNF778	89223156	89223283	89224718	89224802	1	0.13
ENSG00000198692	EIF1AY	20582589	20582693	1	-0.01		ENSG00000125124	BBS2	56501352	56506036	1	-0.007		ENSG00000263551	NA	1133842	1133952	1133842	1133894	1	-0.5		ENSG00000126246	IGFLR1	35739709	35740088	35739709	35740086	1	-0.084		ENSG00000183889	NPIPA9	16335860	16335992	16336051	16336137	1	-0.013
ENSG00000198692	EIF1AY	20584473	20584524	0.0150789	-0.02		ENSG00000162004	CCDC78	722921	723161	1	0		ENSG00000140474	ULK3	74840233	74840641	74840497	74840641	1	-0.025		ENSG00000159210	SNF8	48931642	48931717	48931642	48931714	0.968388	0.002		ENSG00000102890	ELMO3	67199950	67200001	67200191	67200361	1	0.199
ENSG00000114374	USP9Y	12686512	12686606	1	0.047		ENSG00000162004	CCDC78	722921	723161	1	0.064		ENSG00000140474	ULK3	74840233	74840641	74840497	74840641	1	-0.009		ENSG00000131471	AOC3	42854275	42854733	42854447	42854733	1	-0.667		ENSG00000102871	TRADD	67155376	67155654	67156509	67156668	0.954579	-0.058
ENSG00000114374	USP9Y	12690325	12690441	1	0.5		ENSG00000162004	CCDC78	722921	723161	1	-0.151		ENSG00000140474	ULK3	74842074	74842420	74842279	74842420	1	-0.007		ENSG00000172057	ORMDL3	39924029	39924225	39924029	39924220	0.913218	0.012		ENSG00000172775	PSME3IP1	57175538	57175700	57178709	57178852	7.34243e-06	-0.468
ENSG00000114374	USP9Y	12760483	12760617	1	0.03		ENSG00000162004	CCDC78	722921	723936	1	-0.264		ENSG00000140474	ULK3	74842534	74842676	74842538	74842676	1	1		ENSG00000133265	HSPBP1	55279398	55279705	55279398	55279702	1	-0.097		ENSG00000051108	HERPUD1	56939894	56940245	56942131	56942237	0.705316	-0.013
ENSG00000114374	USP9Y	12771067	12771155	1	0.333		ENSG00000162004	CCDC78	724321	724806	1	-0.233		ENSG00000140474	ULK3	74842534	74842676	74842538	74842676	0.0401529	0.377		ENSG00000133265	HSPBP1	55279398	55279705	55279398	55279702	1	0.033		ENSG00000051108	HERPUD1	56940176	56940245	56942131	56942237	1	0.004
ENSG00000114374	USP9Y	12839863	12840614	1	-0.055		ENSG00000162004	CCDC78	724910	725145	1	0.171		ENSG00000136381	IREB2	78439794	78439881	78439794	78439876	0.947139	0		ENSG00000125691	RPL23	38847864	38848057	38847864	38848039	1	0.015		ENSG00000140854	KATNB1	57744393	57744511	57750826	57750927	0.146085	0.061
ENSG00000114374	USP9Y	12847238	12847327	1	0.023		ENSG00000162004	CCDC78	724321	725293	1	-0.045		ENSG00000140382	HMG20A	77458403	77458558	77458403	77458496	1	0.008		ENSG00000125691	RPL23	38847864	38848057	38847864	38848039	1	1		ENSG00000140854	KATNB1	57752529	57752601	57752777	57752928	0.00395476	0.114
ENSG00000130254	SAFB2	5590277	5590408	1	0.004		ENSG00000162004	CCDC78	725077	725293	1	0.073		ENSG00000140464	PML	74033155	74033422	74033155	74033414	0.000362248	0.064		ENSG00000276234	TADA2A	37440504	37440662	37440508	37440662	1	0.145		ENSG00000167526	RPL13	89560953	89561063	89561226	89561368	1	0
ENSG00000130254	SAFB2	5611119	5611630	0.00247957	0.09		ENSG00000162004	CCDC78	725965	726456	1	0.166		ENSG00000166233	ARIH1	72580730	72580991	72580730	72580877	0.744495	-0.001		ENSG00000108599	AKAP10	19958013	19958571	19958013	19958567	0.00322196	-0.058		ENSG00000103194	USP10	84733434	84733503	84744632	84745673	0.650232	-0.002
ENSG00000042753	AP2S1	46839464	46839578	1	-0.001		ENSG00000033011	ALG1	5073152	5075536	1	0		ENSG00000125107	CNOT1	58536967	58537220	58536988	58537220	0.117429	-0.02		ENSG00000108599	AKAP10	19962839	19962991	19962839	19962966	1	-0.038		ENSG00000185324	CDK10	89687588	89687815	89689251	89689324	0.0200869	0.077
ENSG00000042753	AP2S1	46839464	46839620	0.887037	-0.001		ENSG00000033011	ALG1	5078756	5079807	1	-0.517		ENSG00000125107	CNOT1	58556846	58556993	58556861	58556993	0.325612	-0.011		ENSG00000108599	AKAP10	19962839	19962991	19962839	19962966	0.725143	-0.082		ENSG00000197912	SPG7	89523482	89524247	89530682	89530808	1	-0.002
ENSG00000042753	AP2S1	46845992	46846142	1	-0.005		ENSG00000033011	ALG1	5082558	5083757	1	0.003		ENSG00000125107	CNOT1	58624652	58624794	58624672	58624794	0.0104176	-0.057		ENSG00000108599	AKAP10	19962839	19963022	19962839	19962966	1	-0.032		ENSG00000197912	SPG7	89524005	89524247	89530682	89530808	0.00363849	-0.18
ENSG00000042753	AP2S1	46845992	46846142	0.121026	-0.003		ENSG00000166747	AP1G1	71808504	71808813	1	0.027		ENSG00000127586	CHTF18	788623	788775	788623	788756	1	0.003		ENSG00000108599	AKAP10	19962839	19963022	19962839	19962991	0.277755	-0.009		ENSG00000197912	SPG7	89526328	89526468	89529134	89529524	0.00511971	-0.034
ENSG00000181027	FKRP	46747233	46747294	1	0.224		ENSG00000242612	DECR2	406345	406833	0.0537509	0.115		ENSG00000127586	CHTF18	790524	790671	790524	790666	0.378095	0.069		ENSG00000214719	NA	30610888	30610942	30610893	30610942	1	-0.012		ENSG00000197912	SPG7	89536764	89536948	89540943	89541346	0.0163593	0.239
ENSG00000181027	FKRP	46747233	46747305	1	0.159		ENSG00000242612	DECR2	406345	406833	1	-0.252		ENSG00000127586	CHTF18	790524	792367	790524	792347	1	0.047		ENSG00000278540	ACACA	37330172	37330425	37330172	37330335	8.66671e-05	0.096		ENSG00000197912	SPG7	89536764	89536948	89540943	89541384	0.0154368	0.239
ENSG00000181027	FKRP	46748514	46748621	1	-0.238		ENSG00000242612	DECR2	406684	406952	1	-0.15		ENSG00000166140	ZFYVE19	40807088	40807868	40807088	40807671	0.77944	-0.025		ENSG00000141314	RHBDL3	32294293	32294442	32294344	32294442	1	-0.221		ENSG00000197912	SPG7	89536764	89536948	89540943	89542279	0.0047017	0.296
ENSG00000181027	FKRP	46748514	46748665	0.000328742	-0.112		ENSG00000242612	DECR2	410971	411578	1	0.001		ENSG00000100749	VRK1	96837761	96837817	96837761	96837814	1	-0.011		ENSG00000006125	AP2B1	35600936	35601071	35600985	35601071	1	-0.033		ENSG00000197912	SPG7	89548979	89549336	89549499	89549713	1	-0.292
ENSG00000181027	FKRP	46748514	46748717	1	-0.188		ENSG00000103202	NME4	398207	399123	1	-0.312		ENSG00000100749	VRK1	96855223	96855352	96855223	96855350	1	-0.168		ENSG00000006125	AP2B1	35608141	35608387	35608255	35608387	1	0		ENSG00000197912	SPG7	89549080	89549336	89549499	89549713	1	-0.25
ENSG00000181027	FKRP	46748514	46748884	1	-0.213		ENSG00000103202	NME4	398207	399123	1	-0.239		ENSG00000100749	VRK1	96855223	96855356	96855223	96855350	1	-0.027		ENSG00000006125	AP2B1	35650529	35650789	35650602	35650789	1	0		ENSG00000072864	NDE1	15667285	15667439	15677800	15677949	0.649463	0.017
ENSG00000181027	FKRP	46748774	46748884	0.849798	0.008		ENSG00000086504	MRPL28	368500	369220	1	-0.003		ENSG00000100749	VRK1	96855223	96855356	96855223	96855352	1	-0.015		ENSG00000109046	WSB1	27301787	27301956	27301880	27301956	1	-0.01		ENSG00000072864	NDE1	15677800	15677949	15687374	15687511	0.000567869	0.171
ENSG00000090372	STRN4	46721985	46722072	1	-0.011		ENSG00000086504	MRPL28	368500	370225	1	-0.055		ENSG00000100749	VRK1	96855223	96855356	96855223	96855352	1	-0.085		ENSG00000109046	WSB1	27307743	27309272	27309099	27309272	0.127576	-0.015		ENSG00000072864	NDE1	15687374	15687511	15691143	15691323	0.649242	-0.025
ENSG00000090372	STRN4	46722809	46722950	0.413063	-0.022		ENSG00000038358	EDC4	67877508	67878275	0.0307262	0.191		ENSG00000186648	CARMIL3	24064957	24065750	24064957	24065273	1	-0.414		ENSG00000198920	KIAA0753	6590509	6590630	6590509	6590578	0.00142085	0.029		ENSG00000072864	NDE1	15691143	15691323	15694164	15694256	0.0467811	-0.062
ENSG00000090372	STRN4	46723113	46723284	1	-0.002		ENSG00000038358	EDC4	67881264	67881533	0.355058	-0.006		ENSG00000171469	ZNF561	9617044	9617171	9617048	9617171	1	-0.021		ENSG00000004660	CAMKK1	3881626	3882564	3881626	3881648	1	-0.015		ENSG00000130175	PRKCSH	11436388	11436505	11436533	11436723	1	0
ENSG00000090372	STRN4	46728617	46728777	1	-0.01		ENSG00000038358	EDC4	67881667	67882109	0.61246	0.007		ENSG00000171469	ZNF561	9620915	9621231	9621161	9621231	0.000952039	-0.266		ENSG00000185722	ANKFY1	4182180	4182352	4182180	4182349	0.38821	0.02		ENSG00000166847	DCTN5	23658506	23658625	23661169	23661281	0.00364771	0.127
ENSG00000090372	STRN4	46733815	46733875	0.808466	-0.019		ENSG00000038358	EDC4	67882957	67883177	0.141737	0.029		ENSG00000258704	SRP54-AS1	34969157	34969307	34969169	34969307	1	0.012		ENSG00000063177	RPL18	48615876	48615946	48615876	48615905	1	0		ENSG00000103274	NUBP1	10747142	10747276	10752609	10752678	0.66918	0.045
ENSG00000090372	STRN4	46739309	46739386	1	-0.006		ENSG00000090581	GNPTG	1352101	1352306	0.001446	0.025		ENSG00000258704	SRP54-AS1	34982423	34982520	34982429	34982520	1	-0.194		ENSG00000063177	RPL18	48616078	48616220	48616078	48616202	1	0.001		ENSG00000103274	NUBP1	10747142	10747276	10752609	10752678	1	-0.013
ENSG00000090372	STRN4	46740163	46740285	0.163147	0.027		ENSG00000090581	GNPTG	1362205	1362742	0.77255	0.01		ENSG00000258704	SRP54-AS1	34982423	34982584	34982429	34982584	1	-0.163		ENSG00000063177	RPL18	48617315	48617423	48617315	48617415	1	-0.002		ENSG00000103274	NUBP1	10752609	10752678	10755720	10755753	0.176393	0.068
ENSG00000220201	ZGLP1	10309348	10309448	1	-0.223		ENSG00000090581	GNPTG	1362451	1362742	0.209683	-0.015		ENSG00000214900	LINC01588	50038705	50039257	50039014	50039257	1	-0.5		ENSG00000178188	SH2B1	28867330	28867432	28867373	28867432	1	0.012		ENSG00000103274	NUBP1	10761756	10761859	10767948	10768032	0.0107272	-0.165
ENSG00000076928	ARHGEF1	41888063	41888106	1	-0.002		ENSG00000103042	SLC38A7	58675939	58676346	0.00142131	-0.068		ENSG00000080815	PSEN1	73136426	73136583	73136426	73136448	1	0.005		ENSG00000140939	NOL3	67173861	67174046	67174007	67174046	0.804073	0		ENSG00000103148	NPRL3	92595	92725	98144	98301	0.315273	0.059
ENSG00000076928	ARHGEF1	41888063	41888106	1	-0.007		ENSG00000103042	SLC38A7	58675939	58676346	0.00189583	0.01		ENSG00000080815	PSEN1	73136450	73136583	73136450	73136579	0.947586	-0.024		ENSG00000125122	FBXL9P	67210047	67210348	67210047	67210322	1	-0.135		ENSG00000103148	NPRL3	93218	93325	100371	100509	0.00894148	-0.15
ENSG00000076928	ARHGEF1	41888191	41888278	1	-0.009		ENSG00000103042	SLC38A7	58675939	58676346	1	-0.133		ENSG00000080815	PSEN1	73147966	73148106	73147966	73148094	1	0.059		ENSG00000125122	FBXL9P	67210047	67211024	67210047	67210322	1	0.036		ENSG00000103148	NPRL3	117300	117375	119125	119255	0.00991346	-0.085
ENSG00000076928	ARHGEF1	41892024	41892123	0.000117494	0.019		ENSG00000103549	RNF40	30769185	30769600	1	0.005		ENSG00000080815	PSEN1	73147942	73148106	73147942	73148094	0.512938	0.014		ENSG00000125122	FBXL9P	67210047	67211073	67210047	67210322	1	0.036		ENSG00000103148	NPRL3	123506	123545	124936	125073	0.128809	-0.026
ENSG00000076928	ARHGEF1	41894625	41894661	1	-0.006		ENSG00000162066	AMDHD2	2520768	2521123	0.153254	0.009		ENSG00000080815	PSEN1	73147966	73148098	73147966	73148094	0.808599	0.002		ENSG00000125122	FBXL9P	67210047	67211024	67210047	67210348	1	0.167		ENSG00000103148	NPRL3	124936	125073	130521	130591	0.0978257	-0.017
ENSG00000076928	ARHGEF1	41897314	41897326	1	0.587		ENSG00000162066	AMDHD2	2528451	2528718	0.0178126	0.122		ENSG00000080815	PSEN1	73206385	73211942	73206385	73206472	1	0.006		ENSG00000125122	FBXL9P	67210047	67211073	67210047	67210348	1	0.167		ENSG00000214078	CPNE1	35626566	35626826	35627279	35627413	0.0504458	0.058
ENSG00000076928	ARHGEF1	41897314	41897326	1	0.008		ENSG00000011638	LDAF1	21160977	21161278	1	-0.015		ENSG00000080815	PSEN1	73211768	73211985	73211768	73211942	1	-0.004		ENSG00000133488	SEC14L4	30488912	30490290	30488912	30490246	1	-0.008		ENSG00000214078	CPNE1	35627279	35627413	35630740	35630795	0.0309774	-0.127
ENSG00000076928	ARHGEF1	41897945	41897982	0.105135	-0.086		ENSG00000140995	DEF8	89964220	89964575	0.721469	0.015		ENSG00000100479	POLE2	49679720	49679800	49679724	49679800	0.350163	0.098		ENSG00000133488	SEC14L4	30503676	30503768	30503676	30503752	0.00166343	0.326		ENSG00000214078	CPNE1	35627279	35627413	35630438	35630490	0.622917	-0.009
ENSG00000076928	ARHGEF1	41897945	41898113	0.324292	-0.092		ENSG00000166548	TK2	66509442	66512066	0.00705357	0.061		ENSG00000152240	HAUS1	46105193	46105408	46105193	46105368	0.531735	-0.203		ENSG00000103495	MAZ	29810109	29811158	29810115	29811158	1	0.032		ENSG00000214078	CPNE1	35630438	35630490	35630740	35630795	0.0145506	-0.137
ENSG00000076928	ARHGEF1	41897945	41898113	1	0.028		ENSG00000188603	CLN3	28477278	28477635	1	-0.008		ENSG00000232070	TMEM253	21102063	21102192	21102063	21102120	1	-0.015		ENSG00000291051	NA	75505154	75505378	75505154	75505283	1	-1		ENSG00000214078	CPNE1	35630438	35630490	35630900	35631034	0.00123906	-0.132
ENSG00000076928	ARHGEF1	41902783	41902898	1	0.001		ENSG00000188603	CLN3	28482104	28482382	0.00867449	0.014		ENSG00000213928	IRF9	24162143	24162324	24162143	24162280	1	0.07		ENSG00000290890	NA	74338444	74338660	74338444	74338578	1	0.025		ENSG00000087263	OGFOD1	56454773	56454921	56458547	56458594	1	-0.008
ENSG00000076928	ARHGEF1	41904948	41905036	1	-0.002		ENSG00000188603	CLN3	28482104	28482545	1	0		ENSG00000213928	IRF9	24163377	24163959	24163377	24163508	1	-0.028		ENSG00000167965	MLST8	2206030	2206214	2206060	2206214	0.0316915	-0.064		ENSG00000087263	OGFOD1	56458547	56458594	56462533	56462634	0.261916	0.045
ENSG00000076928	ARHGEF1	41905174	41905261	0.049802	-0.02		ENSG00000188603	CLN3	28482326	28482672	6.67454e-06	-0.411		ENSG00000213928	IRF9	24164062	24164955	24164062	24164134	1	-0.007		ENSG00000167965	MLST8	2206357	2206409	2206360	2206409	0.0842552	-0.011		ENSG00000157353	FCSK	70463622	70463774	70465125	70465176	1	-0.15
ENSG00000076928	ARHGEF1	41906456	41906620	2.9754e-14	-0.102		ENSG00000188603	CLN3	28482104	28482672	0.0240047	-0.014		ENSG00000213928	IRF9	24165056	24165255	24165056	24165183	1	0.012		ENSG00000167965	MLST8	2206478	2206659	2206483	2206659	3.98001e-09	-0.21		ENSG00000157353	FCSK	70466881	70466954	70467885	70467966	1	-0.209
ENSG00000076928	ARHGEF1	41928830	41928986	1	-0.667		ENSG00000188603	CLN3	28486577	28487541	1	-0.001		ENSG00000213928	IRF9	24165056	24165379	24165056	24165183	1	0.117		ENSG00000167965	MLST8	2206478	2206659	2206496	2206659	1.17652e-05	-0.114		ENSG00000157353	FCSK	70466881	70467471	70467885	70467966	1	-0.143
ENSG00000076928	ARHGEF1	41928853	41928986	1	-0.514		ENSG00000188603	CLN3	28487455	28488662	0.5346	-0.172		ENSG00000284930	NA	73462528	73462689	73462600	73462689	1	-0.027		ENSG00000167965	MLST8	2206478	2206659	2206554	2206659	1	-0.006		ENSG00000157353	FCSK	70467373	70467471	70467885	70467966	1	-0.178
ENSG00000167604	NFKBID	35897650	35897856	1	-0.1		ENSG00000188603	CLN3	28491481	28491835	0.423121	-0.005		ENSG00000100697	DICER1	95091202	95094156	95093887	95094156	1	-0.053		ENSG00000167965	MLST8	2206483	2206659	2206496	2206659	0.000753047	0.019		ENSG00000168872	DDX19A	70356111	70356247	70361417	70361510	0.0495369	-0.107
ENSG00000129351	ILF3	10666491	10666649	2.58041e-05	-0.022		ENSG00000188603	CLN3	28491713	28492042	0.000920172	0.16		ENSG00000100697	DICER1	95131508	95132677	95132514	95132677	0.800308	-0.002		ENSG00000167965	MLST8	2206483	2206659	2206554	2206659	1	-0.006		ENSG00000168872	DDX19A	70361417	70361510	70364542	70364645	0.0304679	0.09
ENSG00000129351	ILF3	10678612	10678704	1	-0.003		ENSG00000007516	BAIAP3	1344021	1344317	1	-0.5		ENSG00000080824	HSP90AA1	102085757	102086124	102085964	102086124	1	-0.003		ENSG00000167965	MLST8	2206496	2206659	2206554	2206659	1	-0.002		ENSG00000260643	NA	81087600	81087664	81090600	81090680	0.789406	0.028
ENSG00000129351	ILF3	10680345	10680443	0.480036	0.004		ENSG00000103226	NOMO3	16275011	16275443	1	-0.067		ENSG00000092148	HECTD1	31122913	31123047	31122919	31123047	0.729804	-0.027		ENSG00000167965	MLST8	2207192	2207345	2207196	2207345	0.868035	-0.001		ENSG00000140987	ZSCAN32	3390422	3390517	3393648	3393814	8.52877e-05	-0.333
ENSG00000129351	ILF3	10682536	10682704	1	-0.002		ENSG00000168701	TMEM208	67228494	67228881	1	0.002		ENSG00000092148	HECTD1	31134871	31135195	31134942	31135195	2.21393e-05	0.064		ENSG00000167965	MLST8	2208209	2208613	2208449	2208613	0.00772507	-0.041		ENSG00000007541	PIGQ	580182	580263	580857	580972	0.353206	-0.083
ENSG00000129351	ILF3	10684415	10684476	0.0722855	0.07		ENSG00000168701	TMEM208	67228494	67228881	1	-0.394		ENSG00000092148	HECTD1	31173524	31175138	31174910	31175138	9.82716e-05	0.055		ENSG00000008710	PKD1	2097727	2097780	2097727	2097777	0.347226	0.073		ENSG00000169592	INO80E	29996546	29996617	29996807	29996860	0.335786	-0.058
ENSG00000129351	ILF3	10687345	10687708	0.252201	0.067		ENSG00000168701	TMEM208	67228796	67229278	0.538025	-0.025		ENSG00000100626	GALNT16	69259641	69259797	69259641	69259746	1	-0.559		ENSG00000008710	PKD1	2105321	2105707	2105321	2105474	0	0.21		ENSG00000169592	INO80E	30002435	30003013	30003649	30003670	1	-0.408
ENSG00000129351	ILF3	10687345	10687708	0.780316	-0.018		ENSG00000168701	TMEM208	67228796	67229278	1	0.002		ENSG00000141428	C18orf21	35972624	35972840	35972624	35972805	0.644628	-0.011		ENSG00000008710	PKD1	2116832	2117053	2116832	2117016	0.0572784	0.044		ENSG00000177548	RABEP2	28905703	28905759	28905866	28905878	1	-0.004
ENSG00000129351	ILF3	10688549	10688678	1	-0.008		ENSG00000205250	E2F4	67192760	67193170	0.000766348	0.107		ENSG00000100902	PSMA6	35312880	35313059	35312880	35312921	1	0		ENSG00000260565	ERVK13-1	2663083	2663430	2663083	2663407	1	-0.536		ENSG00000261832	NA	28486346	28486490	28486577	28486650	0.0069452	-0.163
ENSG00000129351	ILF3	10688549	10688678	1.07875e-06	-0.039		ENSG00000205250	E2F4	67192760	67193170	0.0530661	0.024		ENSG00000165410	CFL2	34713253	34713561	34713396	34713561	0.530405	-0.015		ENSG00000260565	ERVK13-1	2669410	2672570	2669410	2672562	1	-0.404		ENSG00000261832	NA	28488590	28488662	28491481	28491513	1	-0.141
ENSG00000104824	HNRNPL	38840487	38840559	1	0		ENSG00000125149	PHAF1	67132445	67132911	1	0		ENSG00000165410	CFL2	34713253	34713561	34713507	34713561	0.696289	-0.006		ENSG00000166473	PKD1L2	81127760	81128066	81127760	81127977	1	-0.038		ENSG00000261832	NA	28488590	28488662	28491481	28491560	0.91479	-0.004
ENSG00000104824	HNRNPL	38841612	38841682	0.00235474	0.014		ENSG00000141002	TCF25	89904117	89905096	0.00023662	-0.029		ENSG00000165410	CFL2	34713396	34713561	34713507	34713561	0.382169	-0.013		ENSG00000155592	ZKSCAN2	25251908	25252046	25251908	25252035	1	0.016		ENSG00000261832	NA	28488590	28488662	28491481	28491560	0.745007	-0.019
ENSG00000269547	NA	38915840	38915906	1	-0.007		ENSG00000140854	KATNB1	57736977	57737283	1	-0.002		ENSG00000119688	ABCD4	74288659	74288765	74288715	74288765	1	-0.333		ENSG00000103051	COG4	70496265	70496431	70496265	70496379	1	0.013		ENSG00000099377	HSD3B7	30985459	30985824	30986048	30986204	1.19559e-05	0.088
ENSG00000269547	NA	38918093	38918139	1	0.011		ENSG00000140854	KATNB1	57736977	57737283	1	0.007		ENSG00000119688	ABCD4	74288659	74288765	74288715	74288765	1	0.013		ENSG00000103051	COG4	70512238	70512432	70512238	70512397	1	0.012		ENSG00000099377	HSD3B7	30985524	30985824	30986048	30986204	1.3054e-08	0.084
ENSG00000104835	SARS2	38920085	38920149	1	-0.005		ENSG00000140854	KATNB1	57755789	57756066	0.0925418	-0.002		ENSG00000119688	ABCD4	74297638	74298069	74297929	74298069	1	-0.011		ENSG00000103051	COG4	70512238	70512432	70512238	70512397	1	-0.011		ENSG00000099377	HSD3B7	30985652	30985824	30986048	30986204	0.370836	-0.053
ENSG00000269547	NA	38944968	38945104	1	-0.014		ENSG00000167526	RPL13	89560710	89561063	0.949676	-0.01		ENSG00000187097	ENTPD5	74015823	74015930	74015847	74015930	0.00636132	0.164		ENSG00000263072	ZNF213-AS1	3114794	3114887	3114794	3114882	1	-0.5		ENSG00000103423	DNAJA3	4448732	4448848	4450399	4450497	0.415287	-0.021
ENSG00000269547	NA	38944968	38945104	1	0.021		ENSG00000167526	RPL13	89560939	89561368	1	0.003		ENSG00000119723	COQ6	73950309	73950597	73950309	73950495	1	0.011		ENSG00000259768	ZFHX3-AS1	72747016	72747182	72747120	72747182	1	0.667		ENSG00000122390	NAA60	3479470	3479600	3482501	3482598	0.000541109	-0.193
ENSG00000269547	NA	38946471	38946567	1	0.03		ENSG00000167526	RPL13	89561226	89561751	1	0.001		ENSG00000150527	MIA2	39276933	39277065	39276933	39276955	0.770185	-0.015		ENSG00000245694	CRNDE	54920297	54920338	54920297	54920327	1	-0.147		ENSG00000103343	ZNF174	3401732	3402406	3404425	3404648	1	0.023
ENSG00000269547	NA	38946471	38946567	1	0.007		ENSG00000167526	RPL13	89561226	89561751	1	0		ENSG00000150527	MIA2	39291018	39291111	39291018	39291096	0.648536	0.012		ENSG00000245694	CRNDE	54920297	54920410	54920297	54920327	0.0358039	-0.034		ENSG00000085644	ZNF213	3137165	3137679	3138417	3138541	0.135954	0.151
ENSG00000104825	NFKBIB	38907220	38907309	1	-0.001		ENSG00000167526	RPL13	89561577	89561751	1	0		ENSG00000092199	HNRNPC	21230957	21231072	21230996	21231072	1	-0.007		ENSG00000245694	CRNDE	54920297	54920410	54920297	54920338	1	0.004		ENSG00000085644	ZNF213	3137165	3137679	3138353	3138541	0.152568	0.151
ENSG00000104825	NFKBIB	38907398	38907659	1	-0.009		ENSG00000158792	SPATA2L	89696356	89698305	1	0.007		ENSG00000092199	HNRNPC	21230957	21231072	21230996	21231072	0.55217	-0.019		ENSG00000245694	CRNDE	54923584	54925213	54923584	54923650	1	-0.032		ENSG00000103121	CMC2	80978241	80978415	80980769	80980879	0.0131046	0.011
ENSG00000187994	RINL	38873885	38873988	1	0.04		ENSG00000185324	CDK10	89693273	89693467	0.0831678	0.087		ENSG00000100938	GMPR2	24233478	24233593	24233478	24233586	1	-0.029		ENSG00000261740	BOLA2-SMG1P6	29446801	29447026	29446801	29446922	1	-0.115		ENSG00000103121	CMC2	80991753	80991957	80996922	80997020	1	0.637
ENSG00000187994	RINL	38876330	38876474	1	0.145		ENSG00000185324	CDK10	89693273	89694232	3.82228e-11	-0.304		ENSG00000100938	GMPR2	24233478	24233598	24233478	24233586	1	-0.002		ENSG00000261740	BOLA2-SMG1P6	29446801	29447026	29446801	29446922	0.0902421	-0.09		ENSG00000140718	FTO	53825863	53826491	53844154	53844298	0.0046596	0.167
ENSG00000187994	RINL	38876330	38876490	1	0.155		ENSG00000185324	CDK10	89693273	89694232	0.00444894	-0.364		ENSG00000100938	GMPR2	24233478	24233598	24233478	24233593	1	0.002		ENSG00000187555	USP7	8904434	8904565	8904434	8904524	1	0.002		ENSG00000153774	CFDP1	75395089	75395209	75411824	75411952	1	-0.029
ENSG00000104960	PTOV1	49854969	49855077	1	-0.003		ENSG00000197912	SPG7	89529476	89530808	0.00456949	-0.021		ENSG00000100938	GMPR2	24235966	24236140	24235966	24236041	0.521237	0.007		ENSG00000102908	NFAT5	69684886	69684970	69684889	69684970	0.513382	-0.074		ENSG00000103335	PIEZO1	88722217	88722397	88722582	88722689	0.652649	0.018
ENSG00000104960	PTOV1	49857903	49857977	1	-0.002		ENSG00000197912	SPG7	89529476	89530808	1	0.055		ENSG00000100938	GMPR2	24235966	24236140	24235966	24236041	1	-0.004		ENSG00000100726	TELO2	1506224	1506329	1506237	1506329	0.0333704	0.045		ENSG00000103248	MTHFSD	86551972	86552146	86552178	86552292	0.113747	0.224
ENSG00000104960	PTOV1	49857908	49857977	1	-0.005		ENSG00000197912	SPG7	89530682	89532066	0.589996	0.008		ENSG00000165795	NDRG2	21023985	21024096	21024029	21024096	1	0.025		ENSG00000102977	ACD	67657511	67657701	67657511	67657684	1	0.007		ENSG00000103248	MTHFSD	86552032	86552146	86552178	86552292	0.0169216	0.235
ENSG00000105559	PLEKHA4	48839204	48839263	1	0.174		ENSG00000197912	SPG7	89530682	89532066	1	-0.066		ENSG00000165795	NDRG2	21024029	21025061	21025028	21025061	0.942607	-0.126		ENSG00000102977	ACD	67657761	67657853	67657761	67657814	1	0.002		ENSG00000103248	MTHFSD	86552032	86552146	86554644	86554748	0.116777	-0.122
ENSG00000105559	PLEKHA4	48857421	48857496	1	0.39		ENSG00000197912	SPG7	89540943	89541346	1	-0.047		ENSG00000166165	CKB	103520468	103520592	103520501	103520592	1	0.001		ENSG00000102977	ACD	67657761	67657871	67657761	67657814	1	0.013		ENSG00000103248	MTHFSD	86552032	86552146	86554644	86554751	0.331331	-0.09
ENSG00000105559	PLEKHA4	48861400	48861501	1	-0.157		ENSG00000197912	SPG7	89540943	89542279	0.586351	0.072		ENSG00000166165	CKB	103521817	103522177	103522022	103522177	1	-0.007		ENSG00000102977	ACD	67657761	67657871	67657761	67657853	1	0.004		ENSG00000103091	WDR59	74887682	74887755	74889702	74889815	0.791565	0.014
ENSG00000167468	GPX4	1106180	1106266	1	-0.067		ENSG00000197912	SPG7	89545871	89546181	1	-0.152		ENSG00000185347	TEDC1	105490980	105491132	105490980	105491126	1	0.247		ENSG00000102977	ACD	67657985	67658362	67657985	67658028	1	-0.003		ENSG00000005194	CIAPIN1	57431150	57431266	57432486	57432560	0.0277014	-0.107
ENSG00000167468	GPX4	1106241	1106266	0.00085752	-0.011		ENSG00000197912	SPG7	89545871	89546760	1	-0.111		ENSG00000182979	MTA1	105450057	105450324	105450057	105450184	1	-0.015		ENSG00000102977	ACD	67657985	67658362	67657985	67658028	1	-0.007		ENSG00000140948	ZCCHC14	87414413	87414541	87415275	87415367	0.0316276	0.164
ENSG00000099817	POLR2E	1088608	1088720	1	0		ENSG00000197912	SPG7	89545871	89546760	1	0.4		ENSG00000179364	PACS2	105368458	105368539	105368458	105368515	0.727869	-0.007		ENSG00000102977	ACD	67657985	67658641	67657985	67658028	1	-0.003		ENSG00000099999	RNF215	30386069	30386141	30386615	30386759	0.140387	-0.066
ENSG00000099817	POLR2E	1090907	1090988	1	-0.009		ENSG00000197912	SPG7	89554485	89557747	1	0.002		ENSG00000179364	PACS2	105381913	105382058	105381913	105382046	1	-0.047		ENSG00000102977	ACD	67657985	67658641	67657985	67658362	0.212228	-0.05		ENSG00000159593	NAE1	66805911	66806026	66808520	66808613	1	-0.01
ENSG00000099817	POLR2E	1090907	1090988	1	-0.001		ENSG00000197912	SPG7	89554485	89557747	1	0.143		ENSG00000258620	NA	100407319	100407645	100407319	100407397	1	-0.2		ENSG00000102977	ACD	67658719	67658832	67658719	67658816	0.158368	0.026		ENSG00000159593	NAE1	66827459	66827564	66827934	66828077	1	-0.014
ENSG00000099817	POLR2E	1090907	1090988	1	-0.006		ENSG00000197912	SPG7	89556886	89557747	1	-0.004		ENSG00000100429	HDAC10	50250973	50251405	50251101	50251405	0.0547322	-0.149		ENSG00000102977	ACD	67658927	67659419	67658927	67659079	1	-0.019		ENSG00000159593	NAE1	66827459	66827564	66827979	66828077	1	-0.004
ENSG00000099817	POLR2E	1091791	1091907	1	-0.01		ENSG00000103245	CIAO3	730842	732900	1	0.194		ENSG00000100445	SDR39U1	24441673	24441795	24441677	24441795	0.00246423	-0.047		ENSG00000102977	ACD	67659701	67659795	67659701	67659788	1	-0.01		ENSG00000140848	CPNE2	57119560	57119650	57121092	57121191	0.228271	0.079
ENSG00000099817	POLR2E	1091791	1091907	1	-0.002		ENSG00000162062	TEDC2	2460144	2460693	1	0.399		ENSG00000100445	SDR39U1	24442097	24442260	24442177	24442260	1	0.357		ENSG00000102977	ACD	67659902	67660045	67659902	67660036	0.755237	-0.023		ENSG00000140848	CPNE2	57121092	57121191	57121673	57121760	0.591159	-0.021
ENSG00000099817	POLR2E	1093755	1093903	1	0.293		ENSG00000130175	PRKCSH	11436040	11436505	1	0.004		ENSG00000100445	SDR39U1	24442108	24442260	24442177	24442260	1	0.416		ENSG00000103005	USB1	58009875	58010112	58009928	58010112	1	0.002		ENSG00000006007	GDE1	19504880	19505092	19507686	19507779	0.840929	0.002
ENSG00000099817	POLR2E	1093903	1094078	1	-0.006		ENSG00000130175	PRKCSH	11448913	11449175	1	0		ENSG00000100445	SDR39U1	24442108	24442260	24442177	24442260	3.4465e-09	0.084		ENSG00000074755	ZZEF1	4082436	4082507	4082436	4082504	0.000290109	0.049		ENSG00000166123	GPT2	46897647	46897737	46900681	46900790	0.4163	-0.042
ENSG00000161847	RAVER1	10318228	10318372	0.658164	-0.012		ENSG00000149925	ALDOA	30067449	30068978	1	-0.062		ENSG00000100473	COCH	30875055	30875298	30875055	30875103	0.00620776	0.041		ENSG00000140694	PARN	14604145	14604226	14604145	14604223	1	0.011		ENSG00000130733	YIPF2	10924075	10924192	10925685	10925773	0.341487	-0.063
ENSG00000161847	RAVER1	10321047	10321259	1	-0.007		ENSG00000140691	ARMC5	31462130	31462917	1	-0.007		ENSG00000159110	IFNAR2	33244950	33246482	33244950	33245074	0.137807	0.019		ENSG00000140983	RHOT2	668352	668411	668357	668411	1	0.094		ENSG00000130733	YIPF2	10925685	10925773	10927629	10927716	0.19779	-0.095
ENSG00000161847	RAVER1	10323144	10323274	1	0.004		ENSG00000125170	DOK4	57471921	57473736	1	0.115		ENSG00000100577	GSTZ1	77327471	77328037	77327471	77327552	0.293577	0.027		ENSG00000140983	RHOT2	668352	668411	668357	668411	0.687892	0.001		ENSG00000130733	YIPF2	10927629	10927769	10927798	10927959	0.320624	-0.05
ENSG00000161847	RAVER1	10323374	10323566	1	-0.009		ENSG00000103061	SLC7A6OS	68310334	68310946	0.0111807	0.035		ENSG00000172590	MRPL52	22833417	22833489	22833417	22833482	0.0855138	0.019		ENSG00000140983	RHOT2	668487	668699	668655	668699	0.791485	0.003		ENSG00000068903	SIRT2	38879433	38879500	38879631	38879702	0.856954	-0.008
ENSG00000161847	RAVER1	10328641	10329052	1	-0.018		ENSG00000214078	CPNE1	35626043	35626803	1	-0.091		ENSG00000087111	PIGS	28556165	28556972	28556826	28556972	1	-0.005		ENSG00000140983	RHOT2	668655	668699	668658	668699	1	-0.002		ENSG00000261130	NA	15400786	15400857	15434394	15434759	0.0233138	0.039
ENSG00000161847	RAVER1	10328641	10329111	1	-0.01		ENSG00000214078	CPNE1	35626043	35626803	0.000182906	-0.013		ENSG00000087111	PIGS	28556693	28556972	28556826	28556972	1	0.007		ENSG00000140983	RHOT2	670248	670357	670265	670357	0.000596981	-0.082		ENSG00000067365	METTL22	8635167	8635312	8639090	8639162	2.56235e-10	0.286
ENSG00000161847	RAVER1	10330459	10330526	1	-0.002		ENSG00000214078	CPNE1	35630438	35631034	0.70228	0.032		ENSG00000087111	PIGS	28556779	28556972	28556826	28556972	1	0.002		ENSG00000140983	RHOT2	670888	671000	670891	671000	0.00698772	0.062		ENSG00000090905	TNRC6A	24815146	24815305	24815354	24815475	1	-0.01
ENSG00000073008	PVR	44657761	44657910	1	-0.009		ENSG00000214078	CPNE1	35632162	35632385	0.85856	-0.009		ENSG00000139998	RAB15	64950578	64951151	64950942	64951151	1	0.167		ENSG00000140983	RHOT2	671082	671203	671114	671203	0.703611	0.024		ENSG00000130731	METTL26	634888	634956	635280	635340	0.134474	0.093
ENSG00000073008	PVR	44657761	44657910	0.0312365	0.021		ENSG00000007384	RHBDF1	58973	59349	1	-0.092		ENSG00000139998	RAB15	64950578	64951151	64951073	64951151	0.216339	-0.168		ENSG00000161996	WDR90	651823	652039	651826	652039	1	-0.04		ENSG00000130731	METTL26	634888	635063	635280	635340	0.32095	0.055
ENSG00000073008	PVR	44658741	44658765	0.0177205	0.157		ENSG00000007384	RHBDF1	58973	59349	0.0346557	-0.024		ENSG00000139998	RAB15	64950942	64951151	64951073	64951151	0.213588	-0.268		ENSG00000161996	WDR90	655772	656537	656301	656537	1	0.039		ENSG00000102858	MGRN1	4677462	4677572	4680031	4680097	0.0124943	-0.106
ENSG00000073008	PVR	44658741	44658900	1	-0.167		ENSG00000007384	RHBDF1	58973	59349	1	0.029		ENSG00000167646	DNAAF3	55165781	55166000	55165857	55166000	0.0201391	0.061		ENSG00000161996	WDR90	660551	660714	660611	660714	1	-0.072		ENSG00000007376	RPUSD1	786826	786928	787076	787179	0.103717	-0.026
ENSG00000073008	PVR	44658741	44658900	1	0.037		ENSG00000090861	AARS1	70253267	70253800	1	-0.056		ENSG00000167646	DNAAF3	55166511	55166576	55166522	55166576	1	0.292		ENSG00000161996	WDR90	662672	662844	662678	662844	0.0273165	-0.033		ENSG00000005339	CREBBP	3782683	3782926	3791980	3792094	0.00201747	-0.172
ENSG00000073008	PVR	44658741	44658900	0.0130525	0.075		ENSG00000090861	AARS1	70253267	70253800	0.470859	-0.003		ENSG00000197102	DYNC1H1	102040235	102040439	102040235	102040410	1	0.001		ENSG00000161996	WDR90	666454	666792	666672	666792	1	-0.033		ENSG00000156858	PRR14	30650992	30651127	30651595	30651668	1	0.02
ENSG00000073008	PVR	44659509	44659625	1	0.004		ENSG00000090861	AARS1	70253918	70254734	1	-0.002		ENSG00000197102	DYNC1H1	102049439	102049611	102049439	102049582	1	0		ENSG00000103522	IL21R	27442961	27443116	27442966	27443116	1	0.169		ENSG00000059145	UNKL	1369933	1370357	1371518	1371611	1	-0.017
ENSG00000105677	TMEM147	35545887	35545957	1	0.004		ENSG00000090861	AARS1	70255727	70258217	0.0068693	-0.008		ENSG00000174373	RALGAPA1	35688458	35690003	35689835	35690003	0.849386	0.042		ENSG00000213658	LAT	28986381	28986446	28986384	28986446	1	-0.168		ENSG00000059145	UNKL	1370129	1370357	1371518	1371611	0.792367	-0.09
ENSG00000105677	TMEM147	35546525	35546585	1	0.001		ENSG00000090861	AARS1	70255727	70258217	0.0774892	-0.07		ENSG00000092036	HAUS4	22956745	22957094	22956915	22957094	0.341679	-0.062		ENSG00000047578	KATNIP	27708704	27708920	27708713	27708920	1	-0.061		ENSG00000168096	ANKS3	4714050	4714186	4724749	4724831	1	-0.09
ENSG00000105677	TMEM147	35546525	35546585	1	-0.001		ENSG00000090861	AARS1	70258032	70259186	0.685853	-0.009		ENSG00000100796	PPP4R3A	91475810	91475966	91475849	91475966	1.95729e-05	0.257		ENSG00000158805	ZNF276	89723259	89723709	89723278	89723709	0.994008	-0.005		ENSG00000168096	ANKS3	4726658	4726780	4726978	4727177	0.438304	-0.057
ENSG00000105677	TMEM147	35546671	35546808	1	-0.016		ENSG00000090861	AARS1	70258032	70259186	1	-0.167		ENSG00000100949	RABGGTA	24267865	24267958	24267869	24267958	1	0.007		ENSG00000174177	CTU2	88712060	88712383	88712273	88712383	0.42097	0.023		ENSG00000167972	ABCA3	2308449	2308623	2317282	2317403	0.708358	-0.013
ENSG00000105677	TMEM147	35546671	35546808	1.14122e-08	-0.034		ENSG00000157353	FCSK	70466881	70467471	1	0.043		ENSG00000100949	RABGGTA	24268513	24268826	24268724	24268826	1	0.006		ENSG00000167508	MVD	88656104	88656561	88656104	88656304	0.763773	-0.016		ENSG00000167972	ABCA3	2317282	2317403	2317647	2317764	0.0771803	0.068
ENSG00000105677	TMEM147	35546671	35547029	1	-0.001		ENSG00000157353	FCSK	70466881	70467966	1	0.2		ENSG00000022976	ZNF839	102339093	102339229	102339093	102339223	0.526077	0.053		ENSG00000051523	CYBA	88643288	88644022	88643288	88643571	1	0		ENSG00000103126	AXIN1	304303	304441	309972	310069	0.717024	0.027
ENSG00000105677	TMEM147	35546671	35547029	3.66716e-07	-0.024		ENSG00000157353	FCSK	70466881	70467966	1	-0.364		ENSG00000022976	ZNF839	102339093	102339229	102339093	102339223	1	0.061		ENSG00000051523	CYBA	88643288	88644178	88643288	88643571	1	0		ENSG00000247556	OIP5-AS1	41290304	41290355	41298040	41298334	1	0.007
ENSG00000105677	TMEM147	35546944	35547029	0.000682351	-0.027		ENSG00000157353	FCSK	70478550	70479403	0.12458	0.024		ENSG00000119682	AREL1	74669946	74670871	74670761	74670871	0.662661	-0.002		ENSG00000051523	CYBA	88643288	88644287	88643288	88643571	1	0		ENSG00000010310	GIPR	45677322	45677383	45677709	45677779	1	0.333
ENSG00000130529	TRPM4	49166040	49166215	0.860846	0.21		ENSG00000168872	DDX19A	70370222	70371563	1	-0.007		ENSG00000119682	AREL1	74675698	74675946	74675740	74675946	0.343513	0.006		ENSG00000051523	CYBA	88643289	88644821	88643289	88643571	1	0		ENSG00000140395	SKIC8	78289950	78290099	78292615	78292788	0.0105398	-0.099
ENSG00000130529	TRPM4	49181348	49181461	0.0115538	0.001		ENSG00000090857	PDPR	70128783	70129122	0.885219	0.023		ENSG00000119682	AREL1	74684453	74684680	74684483	74684680	0.49958	0.032		ENSG00000051523	CYBA	88646115	88646838	88646115	88646197	1	-0.002		ENSG00000140395	SKIC8	78289950	78290099	78292615	78292885	0.258368	-0.015
ENSG00000130529	TRPM4	49190695	49190773	1	-0.045		ENSG00000089280	FUS	31184938	31188357	1	-0.316		ENSG00000006432	MAP3K9	70739897	70740164	70740041	70740164	1	-0.046		ENSG00000051523	CYBA	88646754	88646838	88646754	88646787	1	0		ENSG00000290399	NA	22674420	22674586	22676804	22676934	0.153494	0.186
ENSG00000130529	TRPM4	49211014	49211087	1	0.01		ENSG00000007541	PIGQ	580182	580972	0.120537	0.019		ENSG00000129484	PARP2	20344931	20345126	20344931	20345087	1	0.008		ENSG00000051523	CYBA	88646754	88646968	88646754	88646787	1	0.001		ENSG00000134138	MEIS2	36950323	36950400	37036813	37036959	1	0.306
ENSG00000177380	PPFIA3	49145942	49146005	1	-0.014		ENSG00000102886	GDPD3	30112657	30113064	1	1		ENSG00000092108	SCFD1	30622319	30622462	30622319	30622399	0.400352	-0.041		ENSG00000051523	CYBA	88646754	88646968	88646754	88646838	1	0		ENSG00000103852	TTC23	99234987	99235080	99241364	99241559	0.310268	-0.148
ENSG00000104812	GYS1	48974212	48974339	1	-0.002		ENSG00000149923	PPP4C	30082745	30083567	0.861121	0.001		ENSG00000092108	SCFD1	30622314	30622462	30622314	30622399	1	-0.266		ENSG00000102974	CTCF	67637687	67639162	67637693	67639162	1	-0.05		ENSG00000103852	TTC23	99241364	99241559	99245388	99245510	1	0.212
ENSG00000104812	GYS1	48987193	48987385	1	-0.002		ENSG00000149923	PPP4C	30082745	30083567	1	-0.189		ENSG00000092108	SCFD1	30700187	30702375	30700187	30700258	1	-0.009		ENSG00000039523	RIPOR1	67538659	67538824	67538671	67538824	1	0.004		ENSG00000103852	TTC23	99245388	99245510	99249170	99249799	1	0.729
ENSG00000104812	GYS1	48991301	48991483	1	-0.002		ENSG00000149923	PPP4C	30083393	30083781	1	0.001		ENSG00000092108	SCFD1	30705822	30708065	30705822	30705885	1	-0.001		ENSG00000039523	RIPOR1	67539845	67539899	67539849	67539899	0.000557278	-0.026		ENSG00000103852	TTC23	99245388	99245510	99249621	99249799	1	0.898
ENSG00000104812	GYS1	48991301	48991538	1	-0.004		ENSG00000169592	INO80E	29996243	29996617	1.0536e-13	0.062		ENSG00000119638	NEK9	75106465	75106702	75106501	75106702	0.112547	-0.015		ENSG00000039523	RIPOR1	67540551	67540704	67540578	67540704	0.000357729	0.027		ENSG00000138629	UBL7	74448477	74448600	74449185	74449353	0.0508611	-0.118
ENSG00000270011	ZNF559-ZNF177	9333014	9333113	1	-0.064		ENSG00000169592	INO80E	30001211	30004657	0.0157571	-0.309		ENSG00000072042	RDH11	67692933	67693052	67692972	67693052	0.318764	-0.007		ENSG00000039523	RIPOR1	67543347	67543469	67543350	67543469	0.0114152	0.023		ENSG00000138629	UBL7	74451435	74451520	74452295	74452378	0.107632	0.048
ENSG00000270011	ZNF559-ZNF177	9333014	9333113	1	-0.088		ENSG00000149929	HIRIP3	29995102	29995463	0.321943	-0.002		ENSG00000100564	PIGH	67593727	67593952	67593742	67593952	1	0.098		ENSG00000270049	ATP6V0D1-DT	67492024	67492121	67492030	67492121	1	-0.171		ENSG00000138629	UBL7	74452295	74452378	74456551	74456671	1	0.001
ENSG00000270011	ZNF559-ZNF177	9337795	9337858	1	0.37		ENSG00000125148	MT2A	56608583	56609057	1	-0.002		ENSG00000100564	PIGH	67593727	67593952	67593742	67593952	1	0.006		ENSG00000102981	PARD6A	67661892	67662774	67661895	67662774	1	0.103		ENSG00000138629	UBL7	74452295	74452378	74456551	74456671	0.219154	-0.036
ENSG00000270011	ZNF559-ZNF177	9337795	9338017	1	0.631		ENSG00000232645	LINC01431	23356593	23357137	1	0.131		ENSG00000032219	ARID4A	58366023	58366230	58366023	58366068	0.574221	0.021		ENSG00000230989	HSBP1	83808679	83808746	83808685	83808746	1	-0.001		ENSG00000206149	HERC2P9	28618523	28618655	28629265	28629441	1	-0.018
ENSG00000270011	ZNF559-ZNF177	9341101	9341184	1	-0.609		ENSG00000196118	CFAP119	30759011	30759247	1	-0.09		ENSG00000100888	CHD8	21430800	21431858	21431810	21431858	0.733139	0.04		ENSG00000103034	NDRG4	58503705	58503903	58503797	58503903	1	-0.367		ENSG00000290823	NA	101965952	101966223	101972595	101972694	0.536015	-0.011
ENSG00000270011	ZNF559-ZNF177	9341101	9341184	1	-1		ENSG00000196118	CFAP119	30759341	30759724	1	-0.109		ENSG00000129559	NEDD8	24218058	24218215	24218132	24218215	0.144583	0.007		ENSG00000103034	NDRG4	58503705	58503903	58503797	58503903	1	-0.217		ENSG00000290823	NA	101966069	101966223	101972595	101972694	0.423933	-0.035
ENSG00000270011	ZNF559-ZNF177	9364861	9364948	1	0.306		ENSG00000196118	CFAP119	30760283	30760668	1	0.129		ENSG00000254505	CHMP4A	24211410	24211592	24211414	24211592	1	-0.5		ENSG00000103197	TSC2	2053341	2054440	2054295	2054440	1	-0.024		ENSG00000101266	CSNK2A1	492253	492364	495718	495802	0.0170105	0.089
ENSG00000270011	ZNF559-ZNF177	9371609	9371752	1	-0.73		ENSG00000103423	DNAJA3	4442267	4443164	0.0981567	-0.014		ENSG00000254505	CHMP4A	24211410	24211592	24211414	24211592	0.838471	-0.014		ENSG00000103197	TSC2	2055979	2056244	2056195	2056244	1	0.003		ENSG00000101266	CSNK2A1	499254	499305	499832	499934	0.319776	-0.05
ENSG00000270011	ZNF559-ZNF177	9371609	9371752	1	0.5		ENSG00000090447	TFAP4	4260089	4260595	1	0.003		ENSG00000100926	TM9SF1	24190379	24190653	24190430	24190653	1	-0.002		ENSG00000103197	TSC2	2056643	2056769	2056655	2056769	0.0107926	0.018		ENSG00000101266	CSNK2A1	508450	508660	527932	528049	0.330726	-0.01
ENSG00000198453	ZNF568	36921750	36921965	1	0.071		ENSG00000090447	TFAP4	4261778	4262422	0.661994	0.003		ENSG00000196497	IPO4	24180682	24180758	24180688	24180758	0.000862759	-0.051		ENSG00000103197	TSC2	2060669	2062008	2061870	2062008	1	-0.003		ENSG00000290376	HERC2P3	20466194	20466370	20483402	20483517	0.00653836	0.329
ENSG00000198453	ZNF568	36922585	36922846	1	0.229		ENSG00000131652	THOC6	3025707	3026288	0.0730433	0.016		ENSG00000100897	DCAF11	24114776	24115293	24114776	24114924	8.42282e-08	0.088		ENSG00000103197	TSC2	2079031	2079196	2079034	2079196	0.0309662	-0.117		ENSG00000103978	TMEM87A	42231191	42231260	42231843	42231915	0.668677	-0.017
ENSG00000198453	ZNF568	36925199	36925258	1	0.127		ENSG00000131652	THOC6	3025923	3026166	0.84481	-0.01		ENSG00000100897	DCAF11	24115381	24115749	24115381	24115726	0.204129	0.043		ENSG00000103197	TSC2	2079031	2079196	2079034	2079196	1	0.305		ENSG00000169375	SIN3A	75414204	75414311	75422646	75422823	0.199632	-0.062
ENSG00000198453	ZNF568	36931552	36931645	1	0.46		ENSG00000131652	THOC6	3025923	3026288	1	-0.024		ENSG00000100897	DCAF11	24115514	24115749	24115514	24115726	1	-0.018		ENSG00000103197	TSC2	2085229	2085322	2085235	2085322	1	-0.002		ENSG00000140400	MAN2C1	75358200	75358344	75358461	75358618	0.205607	0.067
ENSG00000198453	ZNF568	36976326	36976367	1	0.449		ENSG00000131652	THOC6	3025923	3026288	0.0277126	0.026		ENSG00000100889	PCK2	24094310	24094845	24094310	24094434	1.11022e-16	0.094		ENSG00000103197	TSC2	2086731	2086871	2086766	2086871	1	0.002		ENSG00000140400	MAN2C1	75359058	75359153	75359327	75359425	0.843347	0.009
ENSG00000198453	ZNF568	36979003	36979126	1	0.177		ENSG00000182224	CYB5D1	7858402	7858824	0.00122521	-0.048		ENSG00000100889	PCK2	24099048	24099247	24099048	24099236	1	0.004		ENSG00000103197	TSC2	2088047	2088325	2088226	2088325	1	-0.007		ENSG00000140400	MAN2C1	75359058	75359153	75359327	75359438	1	0.009
ENSG00000267254	ZNF790-AS1	36801202	36801240	0.0691407	0.075		ENSG00000123154	WDR83	12669754	12670080	0.203792	0.07		ENSG00000099797	TECR	14564785	14564992	14564785	14564858	0.891641	-0.015		ENSG00000183751	TBL3	1974180	1974292	1974196	1974292	1	0.005		ENSG00000140400	MAN2C1	75359058	75359191	75359327	75359425	0.824346	0.013
ENSG00000267254	ZNF790-AS1	36801875	36801933	1	-0.085		ENSG00000103335	PIEZO1	88715932	88716119	1	-0.003		ENSG00000099797	TECR	14564785	14564992	14564785	14564858	1	-0.044		ENSG00000205084	TMEM231	75542601	75542979	75542601	75542683	1	0.003		ENSG00000140400	MAN2C1	75359058	75359191	75359327	75359438	1	0.01
ENSG00000267254	ZNF790-AS1	36812509	36812606	1	-0.017		ENSG00000099999	RNF215	30379481	30379780	0.00861457	-0.044		ENSG00000099797	TECR	14564785	14565123	14564785	14564858	1	-0.001		ENSG00000205084	TMEM231	75545825	75546020	75545825	75545954	1	-0.012		ENSG00000140400	MAN2C1	75362641	75362748	75363998	75364188	0.397814	-0.042
ENSG00000267254	ZNF790-AS1	36812509	36812606	1	-0.131		ENSG00000118557	PMFBP1	72119096	72120089	1	-1		ENSG00000099797	TECR	14564785	14565123	14564785	14564992	1	-0.002		ENSG00000205084	TMEM231	75545825	75546077	75545825	75545954	0.0122745	-0.104		ENSG00000140365	COMMD4	75338984	75339104	75339263	75339344	0.0311155	-0.112
ENSG00000267254	ZNF790-AS1	36823730	36823812	1	-0.081		ENSG00000197170	PSMD12	67357302	67357578	1	0.001		ENSG00000203485	INF2	104706034	104706176	104706034	104706152	1	0		ENSG00000123815	COQ8B	40700309	40700451	40700309	40700447	1	-0.008		ENSG00000140365	COMMD4	75339036	75339104	75339263	75339344	0.000222216	0.034
ENSG00000267254	ZNF790-AS1	36823730	36823821	1	-0.108		ENSG00000140848	CPNE2	57146084	57147964	0.333373	-0.023		ENSG00000203485	INF2	104710936	104711011	104710936	104711007	1	-0.001		ENSG00000123815	COQ8B	40703540	40703855	40703540	40703622	0.548282	-0.031		ENSG00000140365	COMMD4	75339263	75339344	75339701	75339878	0.672636	-0.004
ENSG00000267254	ZNF790-AS1	36823730	36823821	1	0.222		ENSG00000068903	SIRT2	38889688	38889961	0.814789	-0.023		ENSG00000100722	ZC3H14	88602827	88603060	88602827	88603045	0.556801	-0.006		ENSG00000123815	COQ8B	40705095	40705181	40705095	40705174	1	-0.002		ENSG00000128881	TTBK2	42817031	42817097	42827927	42828032	0.0546913	-0.155
ENSG00000197619	ZNF615	52000258	52000378	1	0.111		ENSG00000067365	METTL22	8628729	8629110	1	0.005		ENSG00000165959	CLMN	95194214	95194596	95194535	95194596	0.456022	-0.012		ENSG00000123815	COQ8B	40705095	40705447	40705095	40705181	1	-0.004		ENSG00000214331	PDPR2P	74349741	74349859	74350616	74350738	1	-0.056
ENSG00000197619	ZNF615	52000345	52000378	1	-0.227		ENSG00000141646	SMAD4	51076637	51077419	1	-0.167		ENSG00000185215	TNFAIP2	103123460	103123951	103123460	103123483	0.00534634	0.038		ENSG00000123815	COQ8B	40714066	40714153	40714066	40714133	1	-0.002		ENSG00000137814	HAUS2	42558197	42558290	42560781	42560870	0.119979	-0.151
ENSG00000197619	ZNF615	52003696	52003900	1	-0.125		ENSG00000090905	TNRC6A	24805013	24805733	1	-0.001		ENSG00000100823	APEX1	20455225	20455389	20455225	20455328	1	-0.11		ENSG00000130304	SLC27A1	17487099	17487335	17487173	17487335	0.451987	0.036		ENSG00000137814	HAUS2	42559338	42559408	42560781	42560870	3.33236e-05	-0.243
ENSG00000197619	ZNF615	52004416	52004723	1	0.75		ENSG00000090905	TNRC6A	24805013	24805733	0.553987	-0.058		ENSG00000100823	APEX1	20455225	20455394	20455225	20455328	0.014832	-0.018		ENSG00000167522	ANKRD11	89291680	89291799	89291680	89291777	1	-0.037		ENSG00000137814	HAUS2	42559338	42559408	42560781	42560870	0.000482223	-0.111
ENSG00000197619	ZNF615	52004416	52004849	1	0.666		ENSG00000156858	PRR14	30651595	30651964	0.00299728	0.164		ENSG00000100823	APEX1	20455225	20455394	20455225	20455389	0.800986	-0.007		ENSG00000167522	ANKRD11	89316932	89317078	89316932	89317075	1	0.098		ENSG00000137814	HAUS2	42559338	42559408	42561269	42561402	0.166632	0.06
ENSG00000197619	ZNF615	52007292	52007330	1	-0.778		ENSG00000156858	PRR14	30652720	30653103	0.0142114	-0.017		ENSG00000100823	APEX1	20455577	20455773	20455577	20455703	1	0.007		ENSG00000167522	ANKRD11	89316932	89317078	89316932	89317075	0.097087	0.066		ENSG00000175826	CTDNEP1	7246790	7246862	7247063	7247182	0.044347	0.044
ENSG00000125753	VASP	45521321	45521406	0.464628	0.003		ENSG00000168096	ANKS3	4701433	4702242	0.257234	-0.174		ENSG00000100823	APEX1	20455577	20456101	20455577	20455703	1	0.004		ENSG00000159720	ATP6V0D1	67438970	67439147	67438970	67439095	0.0527516	-0.012		ENSG00000273749	CYFIP1	22916476	22916630	22916881	22917029	0.188289	-0.01
ENSG00000125753	VASP	45524877	45525077	1	-0.001		ENSG00000103126	AXIN1	289439	293718	1	-0.003		ENSG00000139926	FRMD6	51701055	51701159	51701055	51701135	0.241149	0.061		ENSG00000132600	PRMT7	68324142	68324832	68324682	68324832	1	0.001		ENSG00000273749	CYFIP1	22944861	22944939	22947002	22947092	0.177258	-0.049
ENSG00000167461	RAB8A	16121749	16121810	0.806994	0.017		ENSG00000247556	OIP5-AS1	41286010	41289155	1	-0.167		ENSG00000197045	GMFB	54482121	54482202	54482152	54482202	0.786394	0.013		ENSG00000132600	PRMT7	68351389	68352315	68352247	68352315	1	-0.002		ENSG00000275835	TUBGCP5	23006267	23006352	23008698	23008881	0.0145718	0.149
ENSG00000167461	RAB8A	16127436	16127526	1	0		ENSG00000247556	OIP5-AS1	41297862	41299624	1	-0.147		ENSG00000119689	DLST	74891055	74891193	74891055	74891167	1	0.005		ENSG00000132600	PRMT7	68353394	68353566	68353491	68353566	0.842837	0.021		ENSG00000275835	TUBGCP5	23008698	23008881	23009944	23010133	0.0787922	0.119
ENSG00000167460	TPM4	16076046	16076172	1	-0.017		ENSG00000247556	OIP5-AS1	41308719	41309739	1	-0.055		ENSG00000119705	SLIRP	77710837	77710896	77710837	77710880	1	-0.001		ENSG00000132600	PRMT7	68353394	68353566	68353491	68353566	1	0.177		ENSG00000275835	TUBGCP5	23024736	23024830	23026115	23026205	0.274744	-0.096
ENSG00000167460	TPM4	16077956	16078149	1	-1		ENSG00000140521	POLG	89317375	89318749	1	-0.256		ENSG00000259066	NA	93186259	93186503	93186259	93186482	1	-0.004		ENSG00000132600	PRMT7	68356029	68356215	68356140	68356215	1	-0.1		ENSG00000140157	NIPA2	22851638	22851870	22858539	22858630	0.168137	0.033
ENSG00000167460	TPM4	16077956	16078149	1	0		ENSG00000140521	POLG	89317375	89318749	1	-0.002		ENSG00000213983	AP1G2	23565815	23566160	23566063	23566160	0.00341049	-0.046		ENSG00000138834	MAPK8IP3	1743331	1743476	1743334	1743476	1	-0.121		ENSG00000140157	NIPA2	22851638	22851870	22858539	22858630	0.192048	-0.017
ENSG00000167460	TPM4	16077956	16078149	1	0.167		ENSG00000140521	POLG	89317375	89318749	0.019802	-0.012		ENSG00000213983	AP1G2	23567110	23567319	23567236	23567319	1	0.003		ENSG00000167377	ZNF23	71447596	71449885	71447596	71449882	1	0.063		ENSG00000140157	NIPA2	22853211	22853268	22858539	22858630	0.962212	-0.004
ENSG00000167460	TPM4	16080914	16081075	0.875744	-0.005		ENSG00000140521	POLG	89317938	89318749	1	-0.124		ENSG00000213983	AP1G2	23567596	23567783	23567738	23567783	0.112323	0.046		ENSG00000167377	ZNF23	71454041	71454218	71454041	71454168	1	-0.062		ENSG00000170113	NIPA1	22810748	22810796	22814082	22814153	0.204257	-0.103
ENSG00000167460	TPM4	16080914	16081075	1	-0.25		ENSG00000140521	POLG	89317938	89318749	1	-0.409		ENSG00000160256	SLX9	44943683	44943837	44943683	44943792	0.902665	0.005		ENSG00000167377	ZNF23	71454041	71454218	71454041	71454168	1	0.104		ENSG00000170113	NIPA1	22812162	22812253	22814082	22814153	0.616866	-0.017
ENSG00000167460	TPM4	16081019	16081075	1	-0.005		ENSG00000140521	POLG	89320765	89321260	1	0.001		ENSG00000160256	SLX9	44943683	44943837	44943683	44943792	1	-0.012		ENSG00000174938	SEZ6L2	29896821	29897121	29896821	29896911	0.67222	0		ENSG00000170113	NIPA1	22813632	22813714	22814082	22814153	0.0438018	0.047
ENSG00000167460	TPM4	16081019	16081075	1	-0.5		ENSG00000140521	POLG	89327166	89328535	0.572582	0.012		ENSG00000100865	CINP	102355767	102355897	102355771	102355897	0.236878	-0.015		ENSG00000008517	IL32	3065780	3065826	3065783	3065826	1	-0.197		ENSG00000170113	NIPA1	22813632	22813714	22819287	22819416	1	0.849
ENSG00000167460	TPM4	16081440	16081538	1	-0.5		ENSG00000103852	TTC23	99218587	99219048	1	0.009		ENSG00000259316	NA	64365973	64366075	64365985	64366075	1	0.053		ENSG00000124120	TTPAL	44479967	44480444	44479984	44480444	1	0.019		ENSG00000170113	NIPA1	22814082	22814153	22819287	22819416	1	0.004
ENSG00000167460	TPM4	16086422	16086540	1	0		ENSG00000182253	SYNM	99129366	99135593	0.006077	-0.147		ENSG00000259316	NA	64365973	64366075	64365985	64366075	1	0.021		ENSG00000168488	ATXN2L	28830961	28831072	28830984	28831072	0.199216	-0.005		ENSG00000140553	UNC45A	90944891	90945063	90946613	90946914	0.103961	0.049
ENSG00000167460	TPM4	16088026	16089120	1	-0.001		ENSG00000101266	CSNK2A1	486375	487575	1	0.001		ENSG00000090061	CCNK	99502718	99503644	99502718	99502984	1	-0.002		ENSG00000168488	ATXN2L	28832186	28832399	28832204	28832399	1	-0.257		ENSG00000273173	SNURF	24967931	24968082	24975357	24975509	0.0292372	0.071
ENSG00000167460	TPM4	16093039	16093132	1	-0.003		ENSG00000101266	CSNK2A1	487426	488778	1	0.003		ENSG00000129460	NGDN	23475170	23475778	23475170	23475308	1	-0.004		ENSG00000168488	ATXN2L	28832186	28832399	28832204	28832399	0.511464	0.007		ENSG00000273173	SNURF	24967931	24968082	24976876	24977029	0.958742	-0.004
ENSG00000167460	TPM4	16095263	16095357	1	0.004		ENSG00000101266	CSNK2A1	499254	499934	0.795499	-0.006		ENSG00000092203	TOX4	21487450	21487693	21487450	21487602	0.621306	-0.003		ENSG00000168488	ATXN2L	28834505	28834693	28834522	28834693	1	-0.006		ENSG00000140374	ETFA	76227137	76227230	76227712	76227897	1	-0.383
ENSG00000167460	TPM4	16095263	16095893	1	0.007		ENSG00000290376	HERC2P3	20438926	20439655	0.000373893	-0.524		ENSG00000125746	EML2	45639294	45639397	45639356	45639397	1	-0.088		ENSG00000168488	ATXN2L	28835277	28835758	28835548	28835758	1	-0.006		ENSG00000140374	ETFA	76274411	76274494	76283756	76283825	0.00716133	-0.147
ENSG00000267106	ZNF561-AS1	9626783	9626860	1	-0.144		ENSG00000140400	MAN2C1	75356605	75356902	0.861441	-0.004		ENSG00000165898	ISCA2	74494274	74494404	74494274	74494390	1	1		ENSG00000168488	ATXN2L	28835545	28835758	28835554	28835758	1	0.162		ENSG00000140374	ETFA	76283756	76283825	76285636	76285738	1	0.002
ENSG00000267106	ZNF561-AS1	9626783	9626860	1	-0.13		ENSG00000140400	MAN2C1	75358461	75358808	0.825684	-0.019		ENSG00000050130	JKAMP	59495017	59495224	59495017	59495087	1	-0.004		ENSG00000168488	ATXN2L	28835548	28835758	28835554	28835758	0.0144851	0.008		ENSG00000140374	ETFA	76284364	76284460	76284804	76284927	1	-0.159
ENSG00000267106	ZNF561-AS1	9626783	9626902	1	-0.158		ENSG00000140400	MAN2C1	75359058	75359425	0.510564	-0.011		ENSG00000103811	CTSH	78944537	78945035	78944890	78945035	0.22425	0.097		ENSG00000168488	ATXN2L	28835932	28837237	28836727	28837237	1	-0.002		ENSG00000140374	ETFA	76284364	76284460	76284852	76284927	1	-0.107
ENSG00000267106	ZNF561-AS1	9626783	9627806	1	-0.042		ENSG00000140400	MAN2C1	75361285	75361720	1	0.003		ENSG00000103811	CTSH	78944777	78945022	78944890	78945022	0.0144818	0.133		ENSG00000168488	ATXN2L	28836727	28837237	28836747	28837237	1	-0.056		ENSG00000140374	ETFA	76292618	76292700	76295590	76295737	8.11596e-05	0.022
ENSG00000267106	ZNF561-AS1	9627712	9627806	1	0.276		ENSG00000140365	COMMD4	75338061	75338420	0.0068781	0.015		ENSG00000126773	PCNX4	60124217	60125251	60124217	60124310	0.827625	-0.003		ENSG00000168488	ATXN2L	28836727	28837237	28836750	28837237	0.116166	0.199		ENSG00000140374	ETFA	76295590	76295737	76309931	76310064	0.798045	-0.005
ENSG00000267106	ZNF561-AS1	9627712	9627806	1	0.04		ENSG00000140365	COMMD4	75338984	75339878	1	-0.078		ENSG00000100519	PSMC6	52707201	52707529	52707201	52707304	0.0293107	0.014		ENSG00000168488	ATXN2L	28836747	28837237	28836750	28837237	0.0320338	0.136		ENSG00000140367	UBE2Q2	75873427	75873568	75876186	75876271	0.00920867	-0.186
ENSG00000267106	ZNF561-AS1	9627715	9627806	1	0.326		ENSG00000175826	CTDNEP1	7243590	7244245	0	0.111		ENSG00000186010	NDUFA13	19527280	19527372	19527280	19527352	1	0		ENSG00000168488	ATXN2L	28836727	28837237	28836747	28837237	1	-0.011		ENSG00000137812	KNL1	40611477	40611511	40615340	40615378	0.000741498	-0.347
ENSG00000267106	ZNF561-AS1	9627715	9627806	1	0.04		ENSG00000177082	WDR73	84645470	84646348	0.199558	-0.223		ENSG00000231607	DLEU2	50044639	50044768	50044650	50044768	1	0.33		ENSG00000168488	ATXN2L	28836727	28837237	28836750	28837237	1	0.058		ENSG00000138600	SPPL2A	50726320	50726377	50730964	50731039	0.398037	0.061
ENSG00000267106	ZNF561-AS1	9627715	9627806	1	0.481		ENSG00000177082	WDR73	84645470	84646348	0.00183388	-0.081		ENSG00000173575	CHD2	92953356	92954336	92953356	92953573	0.414251	-0.018		ENSG00000168488	ATXN2L	28836747	28837237	28836750	28837237	1	0.113		ENSG00000138600	SPPL2A	50730964	50731039	50732602	50732684	0.000543572	-0.172
ENSG00000005007	UPF1	18845979	18846119	1	0.014		ENSG00000177082	WDR73	84645972	84646348	0.465329	0.064		ENSG00000126226	PCID2	113208023	113208650	113208598	113208650	0.328612	-0.033		ENSG00000213918	DNASE1	3656963	3657111	3656998	3657111	1	-0.079		ENSG00000128908	INO80	41016087	41016215	41020899	41021125	1.56516e-05	-0.187
ENSG00000005007	UPF1	18864169	18864251	1	-0.006		ENSG00000177082	WDR73	84647889	84648625	0.00197337	-0.031		ENSG00000137822	TUBGCP4	43401715	43403799	43401715	43401850	2.98329e-07	0.104		ENSG00000102878	HSF4	67166319	67166395	67166323	67166395	1	0.006		ENSG00000128908	INO80	41020899	41021125	41027595	41027736	0.126952	-0.092
ENSG00000005007	UPF1	18866043	18866166	1	-0.003		ENSG00000184056	VPS33B	91006371	91007046	1	-0.267		ENSG00000137822	TUBGCP4	43403682	43403842	43403682	43403799	0.018928	0.039		ENSG00000102878	HSF4	67166557	67166622	67166587	67166622	1	0.028		ENSG00000140534	TICRR	89585707	89585942	89592046	89592176	0.779689	0.036
ENSG00000105357	MYH14	50244241	50244337	0.00512196	-0.078		ENSG00000284946	NA	90980883	90981669	0.0262424	-0.021		ENSG00000253710	ALG11	52012410	52012574	52012410	52012462	0.00725066	-0.049		ENSG00000102878	HSF4	67167460	67167599	67167474	67167599	1	0.113		ENSG00000140598	EFL1	82238306	82238521	82240417	82240555	0.807729	-0.009
ENSG00000127616	SMARCA4	10977652	10977815	0.575586	0.023		ENSG00000166965	RCCD1	90956611	90957503	0.406899	-0.219		ENSG00000134900	TPP2	102664794	102664936	102664794	102664925	1	-0.241		ENSG00000102878	HSF4	67167719	67167947	67167823	67167947	1	0.125		ENSG00000267002	NA	43159422	43159727	43166979	43167849	1	0.433
ENSG00000127616	SMARCA4	10980776	10980852	7.10409e-05	-0.062		ENSG00000140553	UNC45A	90935945	90936460	1	0.08		ENSG00000134900	TPP2	102664794	102664936	102664794	102664925	0.213061	0.038		ENSG00000102878	HSF4	67169630	67169941	67169635	67169941	1	-0.034		ENSG00000124299	PEPD	33413574	33413643	33463986	33464062	0.478083	-0.029
ENSG00000127616	SMARCA4	10980776	10980852	0.206629	0.055		ENSG00000140553	UNC45A	90935945	90936460	1	0.007		ENSG00000132963	POMP	28659818	28659919	28659818	28659883	1	-0.185		ENSG00000140829	DHX38	72110955	72111077	72111042	72111077	1	-0.004		ENSG00000124299	PEPD	33478045	33478090	33489995	33490057	0.246387	0.073
ENSG00000127616	SMARCA4	10980776	10980852	1	-0.52		ENSG00000140553	UNC45A	90948141	90948794	1	-0.001		ENSG00000102796	DHRS12	51773920	51774034	51773929	51774034	1	0.14		ENSG00000182149	IST1	71924768	71924817	71924772	71924817	0.614303	0.003		ENSG00000151575	TEX9	56373440	56373504	56412301	56412436	1	0.053
ENSG00000127616	SMARCA4	10980776	10980852	1	0.077		ENSG00000140553	UNC45A	90949653	90950267	0.98565	0		ENSG00000009830	POMT2	77279536	77279928	77279822	77279928	0.484352	-0.007		ENSG00000125124	BBS2	56496966	56497124	56496966	56497079	0.0687363	-0.034		ENSG00000137815	RTF1	41438320	41438431	41452900	41453048	0.0106392	0.137
ENSG00000127616	SMARCA4	10983479	10983711	1	0.005		ENSG00000140374	ETFA	76225848	76227230	5.14637e-06	-0.643		ENSG00000009830	POMT2	77279683	77279928	77279822	77279928	1	-0.003		ENSG00000125124	BBS2	56498436	56498693	56498436	56498568	1.06495e-06	-0.06		ENSG00000284906	NA	30658765	30658844	30716219	30716342	0.0117059	0.253
ENSG00000127616	SMARCA4	10983479	10983711	1	0.023		ENSG00000138600	SPPL2A	50726072	50726377	0.00571382	-0.093		ENSG00000009830	POMT2	77279683	77279928	77279822	77279928	1	0.026		ENSG00000125124	BBS2	56498436	56498696	56498436	56498568	1.50122e-05	-0.056		ENSG00000167004	PDIA3	43756648	43756766	43761423	43761531	1	0.001
ENSG00000127616	SMARCA4	11007901	11008023	0.48815	-0.027		ENSG00000138600	SPPL2A	50732602	50736202	1	0.003		ENSG00000009830	POMT2	77284881	77285041	77284949	77285041	1	-0.003		ENSG00000125124	BBS2	56498436	56498696	56498436	56498693	1	-0.315		ENSG00000167004	PDIA3	43761423	43761531	43763076	43763206	0.81647	-0.005
ENSG00000127616	SMARCA4	11033766	11033865	0.000383606	-0.04		ENSG00000128908	INO80	40982861	40983921	1	0.007		ENSG00000009830	POMT2	77286739	77286822	77286743	77286822	1	0.006		ENSG00000125124	BBS2	56500853	56501025	56500853	56500977	1	-0.014		ENSG00000167004	PDIA3	43761423	43761531	43763076	43763206	0.00807809	-0.134
ENSG00000127616	SMARCA4	11033771	11033865	0.0125765	-0.019		ENSG00000128908	INO80	40987090	40987974	0.465757	-0.015		ENSG00000009830	POMT2	77306245	77306441	77306336	77306441	1.11874e-05	0.041		ENSG00000125124	BBS2	56499777	56501025	56499777	56499907	1	-0.012		ENSG00000140577	CRTC3	90607377	90607478	90614452	90614488	0.707238	-0.001
ENSG00000127616	SMARCA4	11039457	11039553	0.00101774	0.125		ENSG00000185088	RPS27L	63153852	63155731	1	0.001		ENSG00000009830	POMT2	77306245	77306503	77306401	77306503	0.00989489	0.065		ENSG00000125124	BBS2	56501352	56502076	56501352	56501497	0.677719	-0.011		ENSG00000140577	CRTC3	90614452	90614488	90617882	90617968	0.00716203	0.117
ENSG00000127616	SMARCA4	11039457	11039553	1.11022e-16	0.127		ENSG00000185088	RPS27L	63156412	63157477	1	0.002		ENSG00000009830	POMT2	77306336	77306503	77306401	77306503	0.682154	0.017		ENSG00000140650	PMM2	8811637	8811713	8811641	8811713	1	-0.003		ENSG00000140577	CRTC3	90617882	90617968	90619740	90619790	0.024114	-0.124
ENSG00000127616	SMARCA4	11047594	11047795	1	-0.001		ENSG00000185043	CIB1	90230933	90231213	0.156454	-0.033		ENSG00000167595	PROSER3	35762252	35762477	35762252	35762356	1	-0.007		ENSG00000162004	CCDC78	722921	723022	722921	723018	1	-0.225		ENSG00000186654	PRR5	44702491	44702608	44714590	44714671	1	-0.045
ENSG00000127616	SMARCA4	11058685	11058889	0.843042	0.013		ENSG00000185043	CIB1	90231094	90231507	1	0		ENSG00000167595	PROSER3	35762255	35762356	35762255	35762352	1	-0.039		ENSG00000162004	CCDC78	722921	723047	722921	723018	1	0.493		ENSG00000186654	PRR5	44731734	44731821	44732250	44732391	0.666767	0.022
ENSG00000127616	SMARCA4	11058787	11058889	1	0.008		ENSG00000167004	PDIA3	43765449	43766012	1	0		ENSG00000005810	MYCBP2	77076750	77076849	77076759	77076849	0.45049	-0.07		ENSG00000162004	CCDC78	722921	723047	722921	723022	1	0.454		ENSG00000186654	PRR5	44731734	44731821	44732250	44732391	1	-0.189
ENSG00000142002	DPP9	4683189	4683324	0.000286562	0.023		ENSG00000167004	PDIA3	43768488	43769646	1	0		ENSG00000172716	SLFN11	35367540	35367700	35367602	35367700	1	-0.007		ENSG00000162004	CCDC78	724321	724806	724321	724509	1	-0.05		ENSG00000267855	NDUFA7	8311411	8311595	8316495	8316645	1	0.239
ENSG00000142002	DPP9	4689569	4689683	1	-0.003		ENSG00000167004	PDIA3	43768488	43769646	1	-0.02		ENSG00000172716	SLFN11	35367540	35367700	35367649	35367700	1	0.064		ENSG00000033011	ALG1	5074878	5075536	5075387	5075536	1	-0.001		ENSG00000267855	NDUFA7	8316495	8316645	8319300	8319394	1	0.004
ENSG00000142002	DPP9	4689569	4689722	1	-0.002		ENSG00000167004	PDIA3	43769517	43770329	1	0		ENSG00000172716	SLFN11	35367602	35367700	35367649	35367700	1	0.06		ENSG00000033011	ALG1	5082555	5082673	5082558	5082673	0.0533525	-0.014		ENSG00000104177	MYEF2	48149031	48149083	48149162	48149371	0.666727	-0.021
ENSG00000142002	DPP9	4695377	4695555	1	-0.008		ENSG00000167004	PDIA3	43769517	43770329	1	-0.075		ENSG00000172716	SLFN11	35367540	35367700	35367602	35367700	0.684032	0.011		ENSG00000175595	ERCC4	13924529	13926756	13926560	13926756	0.832177	0.033		ENSG00000159128	IFNGR2	33411444	33411575	33414887	33415020	1	0.003
ENSG00000142002	DPP9	4700215	4700273	0.13691	-0.035		ENSG00000167004	PDIA3	43769517	43770580	1	0		ENSG00000172716	SLFN11	35373473	35373620	35373581	35373620	1	-0.029		ENSG00000166747	AP1G1	71789278	71789482	71789278	71789480	0.309867	-0.061		ENSG00000159128	IFNGR2	33426883	33427032	33432176	33432336	0.191599	0.056
ENSG00000142002	DPP9	4700215	4700277	1	-0.012		ENSG00000167004	PDIA3	43770249	43770580	1	0		ENSG00000120658	ENOX1	43667441	43667544	43667478	43667544	1	-0.045		ENSG00000125144	MT1G	56667311	56667380	56667311	56667377	1	-0.147		ENSG00000169032	MAP2K1	66435026	66435237	66443279	66443357	0.177768	-0.037
ENSG00000142002	DPP9	4715528	4715726	1	0.002		ENSG00000167004	PDIA3	43770522	43771517	1	0		ENSG00000120699	EXOSC8	37000787	37001723	37000787	37000822	0.000555685	0.044		ENSG00000242612	DECR2	406684	406833	406735	406833	0.000914353	-0.304		ENSG00000169032	MAP2K1	66435026	66435237	66436745	66436892	0.052209	0.06
ENSG00000142002	DPP9	4716052	4716152	1	0.004		ENSG00000174326	SLC16A11	7043311	7044092	1	-0.5		ENSG00000120699	EXOSC8	37000787	37001801	37000787	37000822	1.31843e-09	0.094		ENSG00000242612	DECR2	410208	410367	410242	410367	0.0932117	0.022		ENSG00000169032	MAP2K1	66435026	66435237	66436745	66436892	0.244415	-0.008
ENSG00000142002	DPP9	4716052	4716152	1	0.057		ENSG00000186654	PRR5	44702217	44702608	1	-0.016		ENSG00000120699	EXOSC8	37000785	37002309	37000785	37000822	2.0903e-07	-0.129		ENSG00000086504	MRPL28	368500	369220	368500	369211	1	-0.001		ENSG00000169032	MAP2K1	66436745	66436892	66443279	66443357	0.495376	0
ENSG00000142002	DPP9	4719202	4719324	1	0.004		ENSG00000140465	CYP1A1	74720719	74721053	1	0.333		ENSG00000120697	ALG5	36994988	36995596	36995424	36995596	0.000289743	-0.066		ENSG00000273611	ZNHIT3	36492812	36492899	36492817	36492899	1	-0.004		ENSG00000169032	MAP2K1	66436745	66436892	66443279	66443357	0.742843	0.008
ENSG00000142002	DPP9	4722194	4722304	0.489943	-0.006		ENSG00000174444	RPL4	66500948	66501504	1	-0.001		ENSG00000120697	ALG5	36994988	36995596	36995426	36995596	1	0.011		ENSG00000273611	ZNHIT3	36493925	36494006	36493959	36494006	1	-0.001		ENSG00000169032	MAP2K1	66481754	66481879	66484993	66485191	0.968731	0
ENSG00000142002	DPP9	4722498	4722551	1	-0.011		ENSG00000174444	RPL4	66502611	66503164	1	-0.001		ENSG00000120697	ALG5	36995424	36995596	36995426	36995596	1	0.416		ENSG00000153048	CARHSP1	8860104	8860309	8860104	8860218	1	0.283		ENSG00000169032	MAP2K1	66484989	66485191	66487227	66487292	0.686809	-0.015
ENSG00000083807	SLC27A5	58498784	58498915	0.105424	-0.021		ENSG00000174444	RPL4	66503057	66503529	1	0		ENSG00000172915	NBEA	35208699	35208854	35208699	35208836	1	0.15		ENSG00000090581	GNPTG	1361694	1361797	1361742	1361797	1	-0.001		ENSG00000169032	MAP2K1	66487227	66487292	66489214	66489276	0.186931	-0.055
ENSG00000249471	ZNF324B	58452127	58452782	1	0.37		ENSG00000169032	MAP2K1	66487227	66489276	1	0		ENSG00000172915	NBEA	35655578	35655755	35655578	35655749	1	0.031		ENSG00000103042	SLC38A7	58675939	58676054	58675939	58676022	1	-0.008		ENSG00000075131	TIPIN	66341149	66341356	66349059	66349123	0.846972	0.012
ENSG00000174586	ZNF497	58357951	58358286	1	-0.873		ENSG00000169032	MAP2K1	66487227	66489763	1	-0.333		ENSG00000188243	COMMD6	75537498	75537675	75537663	75537675	0.18068	0.008		ENSG00000103042	SLC38A7	58675939	58676121	58675939	58676022	0.00164033	-0.063		ENSG00000075131	TIPIN	66349314	66349437	66351524	66351600	0.60287	0.01
ENSG00000174586	ZNF497	58358488	58358585	1	-0.106		ENSG00000169032	MAP2K1	66487227	66489763	1	0.002		ENSG00000188243	COMMD6	75537498	75537675	75537663	75537675	1	0.121		ENSG00000103042	SLC38A7	58675939	58676121	58675939	58676054	0.168158	0.01		ENSG00000075131	TIPIN	66351524	66351600	66352128	66352207	0.49867	-0.052
ENSG00000268230	NA	58359196	58359323	1	0.361		ENSG00000103653	CSK	74800411	74800746	0.863169	-0.007		ENSG00000122026	RPL21	27255241	27255354	27255241	27255349	1	-0.003		ENSG00000103042	SLC38A7	58675939	58676054	58675939	58676022	0.127995	-0.03		ENSG00000011052	NME1-NME2	51155650	51155780	51159979	51160081	0.206827	0.039
ENSG00000266904	LINC00663	19761203	19761421	1	0.143		ENSG00000103653	CSK	74800680	74800922	1	0.001		ENSG00000005812	FBXL3	77021512	77021861	77021656	77021861	0.729621	0.013		ENSG00000103042	SLC38A7	58675939	58676346	58675939	58676121	1	-0.002		ENSG00000011052	NME1-NME2	51168241	51168343	51169936	51170049	0.0653505	0.046
ENSG00000266904	LINC00663	19761256	19761421	1	0.166		ENSG00000103653	CSK	74801694	74802083	1	0.001		ENSG00000167721	TSR1	2335259	2335394	2335307	2335394	0.119632	-0.013		ENSG00000103042	SLC38A7	58683954	58684178	58683954	58684083	0.595803	-0.015		ENSG00000047346	ATOSA	52611574	52611777	52613672	52613857	0.262309	0.128
ENSG00000266904	LINC00663	19761325	19761421	1	0.177		ENSG00000130703	OSBPL2	62281057	62281879	1	0.005		ENSG00000213995	NAXD	110625189	110625303	110625189	110625278	0.00362728	0.048		ENSG00000089505	CMTM1	66578830	66579135	66578846	66579135	1	0.345		ENSG00000166145	SPINT1	40854059	40854086	40854396	40854522	1	0.334
ENSG00000089335	ZNF302	34679827	34679959	1	0.007		ENSG00000213614	HEXA	72345445	72346325	1	0.002		ENSG00000172766	NAA16	41362030	41362873	41362030	41362159	1	0.405		ENSG00000103549	RNF40	30769185	30769600	30769474	30769600	1	-0.004		ENSG00000130703	OSBPL2	62264628	62264718	62271633	62271731	1	-0.123
ENSG00000105568	PPP2R1A	52200273	52200398	0.433424	0.009		ENSG00000213614	HEXA	72345676	72346325	1	-0.042		ENSG00000133104	SPART	36314221	36314421	36314226	36314421	1	-0.004		ENSG00000011638	LDAF1	21160977	21161278	21161084	21161278	0.896192	-0.031		ENSG00000213614	HEXA	72346526	72346710	72347685	72347758	0.483208	-0.029
ENSG00000105568	PPP2R1A	52200273	52200398	1	-0.047		ENSG00000213614	HEXA	72347685	72348134	1	0.001		ENSG00000134897	BIVM	102816427	102817128	102816427	102816554	0.23119	-0.012		ENSG00000140995	DEF8	89949416	89949513	89949419	89949513	1	-0.087		ENSG00000213614	HEXA	72351132	72351234	72353067	72353178	0.00641316	-0.136
ENSG00000105568	PPP2R1A	52205920	52206063	1	-0.001		ENSG00000213614	HEXA	72353067	72355624	1	0.001		ENSG00000092020	PPP2R3C	35109818	35109931	35109847	35109931	0.919269	-0.013		ENSG00000140995	DEF8	89949416	89949638	89949564	89949638	1	0.052		ENSG00000213614	HEXA	72351132	72351234	72353067	72353178	0.425935	-0.047
ENSG00000105568	PPP2R1A	52205962	52206063	1	0		ENSG00000213614	HEXA	72353067	72355624	0.014784	0.053		ENSG00000073670	ADAM11	44772398	44772466	44772398	44772462	0.712527	-0.09		ENSG00000140995	DEF8	89957472	89957660	89957510	89957660	2.53943e-06	0.026		ENSG00000213614	HEXA	72353067	72353178	72353690	72353737	0.00707293	-0.125
ENSG00000105568	PPP2R1A	52211259	52211492	1	-0.002		ENSG00000213614	HEXA	72353690	72355624	1	0.002		ENSG00000132950	ZMYM5	19851354	19852190	19851688	19852190	1	-0.117		ENSG00000140995	DEF8	89957472	89957660	89957540	89957660	1	-0.017		ENSG00000213614	HEXA	72353067	72353178	72355558	72355624	1	0.002
ENSG00000105568	PPP2R1A	52216528	52216663	1	-0.001		ENSG00000099341	PSMD8	38376159	38376454	1	0.001		ENSG00000132950	ZMYM5	19851354	19852190	19851688	19852190	0.753253	0.083		ENSG00000140995	DEF8	89957510	89957660	89957540	89957660	1	-0.002		ENSG00000213614	HEXA	72353690	72353737	72355558	72355624	0.567521	-0.007
ENSG00000105568	PPP2R1A	52219690	52219864	1	0		ENSG00000099341	PSMD8	38376159	38376454	1	-0.25		ENSG00000172175	MALT1	58734306	58734566	58734306	58734381	1	-0.008		ENSG00000140995	DEF8	89957537	89957660	89957540	89957660	1	-0.582		ENSG00000213614	HEXA	72362375	72362466	72370430	72370694	1	0.241
ENSG00000167555	ZNF528	52402428	52402545	1	0.241		ENSG00000099341	PSMD8	38380898	38382228	1	0.001		ENSG00000227354	RBM26-AS1	79421986	79422214	79421986	79422195	1	0.693		ENSG00000140995	DEF8	89964169	89964310	89964220	89964310	0.722093	0.025		ENSG00000284626	NA	90240899	90241724	90244117	90244217	0.0182666	0.122
ENSG00000167555	ZNF528	52414203	52414368	1	0.334		ENSG00000198690	FAN1	30925126	30928656	7.13381e-07	-0.573		ENSG00000120686	UFM1	38349998	38350227	38349998	38350055	0.667286	-0.019		ENSG00000166548	TK2	66509442	66510949	66509442	66510934	1	0.6		ENSG00000140463	BBS4	72727939	72727994	72729615	72729684	0.919422	-0.012
ENSG00000167555	ZNF528	52414938	52415039	1	1		ENSG00000198690	FAN1	30925788	30928656	0.0276274	-0.413		ENSG00000138081	FBXO11	47810315	47813377	47813233	47813377	0.0462415	0.05		ENSG00000166548	TK2	66513730	66513862	66513730	66513811	0.656526	0.017		ENSG00000034053	APBA2	28921639	28921749	28995752	28995806	0.78565	0.015
ENSG00000167555	ZNF528	52414938	52415039	1	-0.5		ENSG00000103876	FAH	80152793	80153135	1	0.241		ENSG00000112659	CUL9	43216157	43216503	43216157	43216385	1	-0.015		ENSG00000188603	CLN3	28479643	28479765	28479643	28479741	1	-0.07		ENSG00000034053	APBA2	28995752	28995806	29053844	29054835	0.00609671	-0.22
ENSG00000160193	WDR4	42855681	42855780	1	-0.003		ENSG00000103876	FAH	80168051	80168316	1	-0.007		ENSG00000090615	GOLGA3	132775065	132775305	132775140	132775305	1	0.006		ENSG00000188603	CLN3	28487455	28488662	28487455	28487541	1	-0.001		ENSG00000034053	APBA2	29053844	29054835	29093074	29093220	0.0985293	-0.096
ENSG00000160193	WDR4	42873550	42873691	1	0.056		ENSG00000172345	STARD5	81322407	81324141	1	0.889		ENSG00000090615	GOLGA3	132776160	132776756	132776633	132776756	1	0.002		ENSG00000188603	CLN3	28487455	28488662	28487455	28487541	1	-0.067		ENSG00000157766	ACAN	88860325	88860439	88868215	88868329	1	1
ENSG00000160193	WDR4	42873602	42873691	0.487671	0.136		ENSG00000140263	SORD	45040407	45043421	1	0		ENSG00000090615	GOLGA3	132786688	132786787	132786692	132786787	1	-0.005		ENSG00000140931	CMTM3	66609758	66610003	66609882	66610003	0.00575419	0.02		ENSG00000069966	GNB5	52124472	52124639	52125947	52126044	0.375359	-0.021
ENSG00000160193	WDR4	42876701	42876767	1	-0.018		ENSG00000243708	PLA2G4B	41841230	41841949	1	-0.542		ENSG00000090615	GOLGA3	132789022	132789290	132789026	132789290	1	0.016		ENSG00000254788	CKLF-CMTM1	66563071	66563217	66563121	66563217	1	-0.012		ENSG00000069966	GNB5	52125947	52126044	52128195	52128244	0.736945	-0.005
ENSG00000269834	ZNF528-AS1	52395597	52395750	1	-0.25		ENSG00000250988	SNHG21	82756903	82757206	1	-0.13		ENSG00000090615	GOLGA3	132801766	132801969	132801786	132801969	1	-0.004		ENSG00000224905	NA	14143508	14144468	14143756	14144468	1	0.334		ENSG00000069966	GNB5	52147458	52147535	52149883	52149925	0.487969	0.017
ENSG00000269834	ZNF528-AS1	52396609	52396752	1	0.5		ENSG00000103723	AP3B2	82662167	82662922	0.14985	0.178		ENSG00000090615	GOLGA3	132807872	132808549	132807890	132808549	1	0.009		ENSG00000121274	TENT4B	50225097	50225285	50225238	50225285	0.439806	-0.058		ENSG00000140264	SERF2	43785409	43785534	43791975	43792383	0.570891	-0.002
ENSG00000269834	ZNF528-AS1	52396609	52397267	1	0.666		ENSG00000103723	AP3B2	82664366	82664943	1	0.017		ENSG00000090615	GOLGA3	132816539	132816812	132816659	132816812	0.0700241	-0.092		ENSG00000169951	ZNF764	30553763	30556110	30553763	30556107	1	0.067		ENSG00000140264	SERF2	43801131	43801187	43801517	43801569	1	-0.021
ENSG00000198464	ZNF480	52314152	52314279	1	-0.027		ENSG00000103723	AP3B2	82688735	82689232	1	0.167		ENSG00000090615	GOLGA3	132828326	132828869	132828802	132828869	0.0146019	-0.182		ENSG00000103275	UBE2I	1319701	1320283	1320173	1320283	1	0.003		ENSG00000285920	NA	41332155	41333050	41342385	41342454	0.660009	0.041
ENSG00000198464	ZNF480	52317415	52317513	1	0.023		ENSG00000166794	PPIB	64156724	64160197	1	-0.001		ENSG00000146457	WTAP	159748190	159750010	159748190	159748369	2.06557e-12	0.243		ENSG00000196557	CACNA1H	1218969	1219130	1219002	1219130	1	0.323		ENSG00000285920	NA	41375711	41375828	41377195	41377304	0.104907	-0.097
ENSG00000196214	ZNF766	52288041	52288115	1	-0.002		ENSG00000137876	RSL24D1	55183314	55185425	1	0.001		ENSG00000241370	RPP21	30345297	30345573	30345297	30345398	2.32903e-06	0.022		ENSG00000170100	ZNF778	89220996	89221152	89221003	89221152	1	0.256		ENSG00000128989	ARPP19	52564189	52564246	52568847	52568900	8.55159e-08	-0.27
ENSG00000130816	DNMT1	10134216	10134307	0.433915	-0.028		ENSG00000182718	ANXA2	60351192	60351819	1	0		ENSG00000241370	RPP21	30346431	30346564	30346431	30346557	1	-0.088		ENSG00000101624	CEP76	12698978	12699203	12698978	12699165	0.0306156	-0.109		ENSG00000137807	KIF23	69440767	69441079	69444789	69445041	0.0254459	-0.059
ENSG00000130816	DNMT1	10146350	10146524	1	0.001		ENSG00000103855	CD276	73712933	73714514	1	0		ENSG00000291134	WASH2P	113595692	113595909	113595692	113595829	1	-0.059		ENSG00000101624	CEP76	12699829	12699905	12699829	12699900	1	-0.018		ENSG00000137807	KIF23	69446282	69446364	69446430	69446587	1	0.004
ENSG00000130816	DNMT1	10155852	10155945	1	-0.004		ENSG00000168970	JMJD7-PLA2G4B	41834739	41835223	1	-0.316		ENSG00000291134	WASH2P	113595692	113596203	113595692	113595829	1	-0.065		ENSG00000176715	ACSF3	89145213	89145401	89145266	89145401	1	0.01		ENSG00000137807	KIF23	69446285	69446364	69446430	69446587	1	0.011
ENSG00000130816	DNMT1	10173089	10173174	1	-0.005		ENSG00000168970	JMJD7-PLA2G4B	41836474	41836940	1	0.042		ENSG00000291134	WASH2P	113596380	113596582	113596380	113596578	1	0.649		ENSG00000159714	ZDHHC1	67395001	67395221	67395001	67395062	1	-0.041		ENSG00000137819	PAQR5	69379882	69380010	69399973	69400115	0.000480331	0.229
ENSG00000130816	DNMT1	10179880	10179982	0.00416387	-0.025		ENSG00000168970	JMJD7-PLA2G4B	41837067	41840230	1	-0.027		ENSG00000120925	RNF170	42887727	42887871	42887848	42887871	1	-0.051		ENSG00000135723	FHOD1	67231636	67231838	67231636	67231819	7.69014e-07	-0.047		ENSG00000090487	SPG21	64969254	64969362	64970113	64970222	0.0936916	-0.04
ENSG00000130816	DNMT1	10180186	10180234	0.473574	-0.028		ENSG00000168970	JMJD7-PLA2G4B	41842192	41842591	1	-0.056		ENSG00000120925	RNF170	42887727	42887871	42887848	42887871	1	-0.032		ENSG00000135723	FHOD1	67236556	67236733	67236556	67236725	1	0.001		ENSG00000090487	SPG21	64970113	64970222	64974601	64974747	0.884644	0.017
ENSG00000176593	NA	58005906	58005995	1	1		ENSG00000168970	JMJD7-PLA2G4B	41845202	41845775	1	-0.071		ENSG00000120925	RNF170	42896253	42896723	42896483	42896723	0.000304764	0.069		ENSG00000135723	FHOD1	67238379	67238471	67238379	67238447	1	0.001		ENSG00000090487	SPG21	64970113	64970222	64974601	64974747	0.114627	0.072
ENSG00000261824	LINC00662	27684694	27685275	1	-0.167		ENSG00000168970	JMJD7-PLA2G4B	41845942	41846382	1	-0.056		ENSG00000250510	GPR162	6823467	6824765	6823467	6823763	1	-0.378		ENSG00000172775	PSME3IP1	57173727	57173869	57173727	57173796	1	-0.004		ENSG00000090487	SPG21	64974601	64974747	64976474	64976555	0.0112992	0.092
ENSG00000261824	LINC00662	27685056	27685275	1	0.5		ENSG00000242028	HYPK	43801517	43804427	1	0.001		ENSG00000175768	TOMM5	37592309	37592597	37592411	37592597	0.0714267	0.017		ENSG00000172775	PSME3IP1	57175538	57175700	57175538	57175590	1	-0.056		ENSG00000182718	ANXA2	60364428	60364523	60386027	60386086	1	0
ENSG00000261824	LINC00662	27685056	27685275	1	-0.5		ENSG00000159459	UBR1	43025373	43026663	0.621846	-0.016		ENSG00000125871	MGME1	17969800	17970370	17969800	17970130	0.312458	0.013		ENSG00000051108	HERPUD1	56935400	56935475	56935403	56935475	0.328028	0.011		ENSG00000182718	ANXA2	60386027	60386086	60393012	60393440	1	0.001
ENSG00000261824	LINC00662	27686871	27686998	1	-0.118		ENSG00000114062	UBE3A	25333727	25340228	1	0.009		ENSG00000066933	MYO9A	71951701	71951896	71951776	71951896	0.335607	0.055		ENSG00000051108	HERPUD1	56939894	56940245	56940176	56940245	1	-0.006		ENSG00000182718	ANXA2	60386027	60386086	60393012	60393440	0.10674	-0.012
ENSG00000261824	LINC00662	27727816	27727979	0.00042992	0.297		ENSG00000114062	UBE3A	25407066	25409207	1	-0.059		ENSG00000006744	ELAC2	13002440	13002579	13002445	13002579	1	0.005		ENSG00000141002	TCF25	89895037	89895137	89895082	89895137	0.0598235	-0.027		ENSG00000182718	ANXA2	60390212	60390317	60393012	60393440	0.0933615	0.038
ENSG00000261824	LINC00662	27727816	27727979	1	0.096		ENSG00000114062	UBE3A	25407066	25409207	1	-0.055		ENSG00000105479	ODAD1	48320754	48320811	48320771	48320811	1	0.358		ENSG00000141002	TCF25	89895037	89895137	89895082	89895137	0.00291769	-0.043		ENSG00000182718	ANXA2	60390212	60390317	60396150	60396427	4.93311e-05	0.207
ENSG00000261824	LINC00662	27727816	27727979	1	-0.035		ENSG00000114062	UBE3A	25407066	25409207	1	0.572		ENSG00000175061	SNHG29	16438984	16439060	16438984	16439029	1	0.022		ENSG00000140854	KATNB1	57755789	57755917	57755840	57755917	0.884031	-0.006		ENSG00000182718	ANXA2	60390212	60390317	60396279	60396427	1.51777e-05	0.242
ENSG00000261824	LINC00662	27739568	27739716	1	0.002		ENSG00000102901	CENPT	67829764	67830548	0.95411	0.009		ENSG00000175061	SNHG29	16439326	16439414	16439326	16439393	1	0		ENSG00000205336	ADGRG1	57641586	57641708	57641590	57641708	0.152697	-0.044		ENSG00000182718	ANXA2	60390212	60390317	60393012	60393440	0.371009	0.031
ENSG00000261824	LINC00662	27746097	27746340	1	-0.006		ENSG00000102901	CENPT	67829764	67831358	1	-0.034		ENSG00000175061	SNHG29	16439326	16439703	16439326	16439393	1	0		ENSG00000205336	ADGRG1	57651184	57651474	57651199	57651474	0.439571	-0.003		ENSG00000182718	ANXA2	60390212	60390317	60393037	60393440	0.00836439	0.114
ENSG00000261824	LINC00662	27771663	27771989	1	0.003		ENSG00000102901	CENPT	67829764	67831358	0.00527856	-0.136		ENSG00000175061	SNHG29	16439326	16439703	16439326	16439414	3.55463e-06	0.177		ENSG00000205336	ADGRG1	57651184	57651622	57651242	57651622	1.23074e-05	-0.134		ENSG00000182718	ANXA2	60390212	60390317	60396150	60396427	0.00355541	0.2
ENSG00000232677	LINC00665	36316177	36316257	1	-0.047		ENSG00000102901	CENPT	67832011	67832545	1	-0.003		ENSG00000175061	SNHG29	16439580	16439703	16439580	16439692	0.193446	0.002		ENSG00000205336	ADGRG1	57651184	57651622	57651355	57651622	1	-0.012		ENSG00000182718	ANXA2	60390212	60390317	60396279	60396427	1.13965e-05	0.255
ENSG00000232677	LINC00665	36322129	36322222	1	0.187		ENSG00000102901	CENPT	67832011	67832545	1	-0.587		ENSG00000175061	SNHG29	16463163	16463317	16463163	16463247	1	-0.399		ENSG00000205336	ADGRG1	57651199	57651457	57651242	57651457	0.000191035	-0.036		ENSG00000182718	ANXA2	60390212	60390317	60396372	60396427	0.0246054	-0.047
ENSG00000232677	LINC00665	36322129	36322225	1	0.26		ENSG00000102901	CENPT	67832011	67832545	1	0.338		ENSG00000226067	LINC00623	120952438	120952785	120952438	120952625	1	0.104		ENSG00000205336	ADGRG1	57651199	57651622	57651355	57651622	1	-0.006		ENSG00000182718	ANXA2	60390212	60390317	60397257	60397338	0.893491	0.001
ENSG00000232677	LINC00665	36322129	36322384	1	0.133		ENSG00000102901	CENPT	67832227	67832545	0.0306049	0.003		ENSG00000226067	LINC00623	120952438	120952785	120952438	120952625	1	0.087		ENSG00000205336	ADGRG1	57651242	57651622	57651355	57651622	1	-0.013		ENSG00000182718	ANXA2	60393012	60393440	60396150	60396427	0.904978	0.036
ENSG00000232677	LINC00665	36326052	36327225	1	-0.293		ENSG00000102901	CENPT	67832227	67832545	1	-0.072		ENSG00000130779	CLIP1	122340752	122341697	122340980	122341697	1	0.001		ENSG00000205336	ADGRG1	57659394	57659681	57659412	57659681	0.307538	0.04		ENSG00000182718	ANXA2	60393012	60393440	60396279	60396427	0.929705	0.041
ENSG00000232677	LINC00665	36326289	36327225	1	-0.293		ENSG00000140199	SLC12A6	34336409	34338057	0.20484	-0.214		ENSG00000196655	TRAPPC4	119018765	119019317	119018765	119018970	1	-0.002		ENSG00000167526	RPL13	89561226	89561751	89561577	89561751	1	0		ENSG00000182718	ANXA2	60393012	60393440	60396150	60396427	0.445179	0.157
ENSG00000232677	LINC00665	36326481	36327225	1	-0.23		ENSG00000166411	IDH3A	78156907	78157631	2.54268e-07	-0.45		ENSG00000196655	TRAPPC4	119019142	119019317	119019142	119019188	1	0.001		ENSG00000167526	RPL13	89561226	89561751	89561595	89561751	5.23822e-05	0.003		ENSG00000182718	ANXA2	60393012	60393440	60396279	60396427	0.210332	0.25
ENSG00000232677	LINC00665	36326996	36327225	1	-0.263		ENSG00000092439	TRPM7	50575723	50575919	0.0513159	-0.343		ENSG00000196655	TRAPPC4	119019142	119019424	119019142	119019188	0.637096	0.002		ENSG00000167526	RPL13	89561577	89561751	89561595	89561751	6.46118e-06	-0.016		ENSG00000182718	ANXA2	60393012	60393440	60396372	60396427	0.304954	-0.173
ENSG00000154642	C21orf91	17795207	17795270	1	0.112		ENSG00000160200	CBS	43053190	43053983	6.44044e-05	0.273		ENSG00000196655	TRAPPC4	119019142	119019424	119019142	119019317	0.00141763	0.009		ENSG00000167526	RPL13	89561577	89561751	89561595	89561751	1	0		ENSG00000182718	ANXA2	60393012	60393440	60397257	60397338	1	-0.002
ENSG00000090013	BLVRB	40451363	40451492	1	0		ENSG00000167077	MEI1	41793828	41794477	1	-0.392		ENSG00000196655	TRAPPC4	119019142	119019424	119019142	119019317	1	-0.013		ENSG00000059122	FLYWCH1	2930409	2930880	2930412	2930880	0.865946	0.016		ENSG00000182718	ANXA2	60393037	60393440	60396150	60396427	0.236181	-0.073
ENSG00000090013	BLVRB	40457498	40458244	1	0.005		ENSG00000137845	ADAM10	58610296	58611991	1	-0.5		ENSG00000196655	TRAPPC4	119018765	119019317	119018765	119018970	1	-0.25		ENSG00000196678	ERI2	20803432	20803516	20803432	20803511	0.0112747	-0.072		ENSG00000182718	ANXA2	60393037	60393440	60396279	60396427	1	0.011
ENSG00000090013	BLVRB	40457498	40458244	1	0.356		ENSG00000185787	MORF4L1	78890988	78891572	0.000298102	-0.103		ENSG00000115760	BIRC6	32453807	32453954	32453807	32453942	0.173285	0.071		ENSG00000185324	CDK10	89694568	89694788	89694664	89694788	1	0.008		ENSG00000182718	ANXA2	60393037	60393440	60396372	60396427	1	-0.399
ENSG00000090013	BLVRB	40458154	40458244	1	0.001		ENSG00000140319	SRP14	40038281	40038948	1	0		ENSG00000115760	BIRC6	32463193	32463381	32463193	32463282	0.413083	-0.081		ENSG00000185324	CDK10	89695594	89696354	89695728	89696354	0.266074	-0.026		ENSG00000182718	ANXA2	60393037	60393440	60397257	60397338	1	-0.005
ENSG00000090013	BLVRB	40458154	40458244	0.104556	0.009		ENSG00000196547	MAN2A2	90912042	90912664	1	-0.408		ENSG00000115760	BIRC6	32471013	32471151	32471013	32471124	0.00702589	0.27		ENSG00000197912	SPG7	89523482	89524247	89524005	89524247	0.0553891	-0.021		ENSG00000182718	ANXA2	60396150	60396427	60397257	60397338	1.41716e-05	-0.016
ENSG00000090013	BLVRB	40458173	40458244	1	0.005		ENSG00000196547	MAN2A2	90912042	90912664	0.0490795	-0.025		ENSG00000175048	ZDHHC14	157628348	157628486	157628348	157628374	1	0.018		ENSG00000197912	SPG7	89528631	89529579	89529476	89529579	0.00502359	-0.015		ENSG00000182718	ANXA2	60396279	60396427	60397257	60397338	7.40592e-08	-0.016
ENSG00000090013	BLVRB	40458173	40458244	0.464358	-0.074		ENSG00000140497	SCAMP2	74852068	74854119	1	0.003		ENSG00000085511	MAP3K4	161093772	161093851	161093772	161093839	1	-0.051		ENSG00000197912	SPG7	89529476	89530808	89530682	89530808	0.0479396	0.016		ENSG00000182718	ANXA2	60396372	60396427	60397257	60397338	0.870999	0.005
ENSG00000090013	BLVRB	40458173	40458545	0.140002	0.007		ENSG00000140474	ULK3	74840233	74840641	1	0.015		ENSG00000126214	KLC1	103662701	103662927	103662701	103662921	1	-0.004		ENSG00000197912	SPG7	89530682	89530808	89530688	89530808	1	0.003		ENSG00000250021	ARPIN-AP3S2	89871474	89871546	89888520	89888632	0.710332	0.012
ENSG00000090013	BLVRB	40458380	40458545	0.132787	0.007		ENSG00000140474	ULK3	74842074	74842420	0.528338	-0.023		ENSG00000126214	KLC1	103679383	103679545	103679383	103679518	0.376249	-0.1		ENSG00000197912	SPG7	89531903	89532066	89531924	89532066	1	-0.009		ENSG00000157823	AP3S2	89877305	89877424	89878264	89878300	0.465712	-0.049
[truncated: 54,774 more rows]
