# Supplementary material for: LSM12 promotes the lung squamous cell carcinoma progression through mediating alternative splicing of ARRB1
Source: Commun Biol. 2025 May 27;8:814. doi: 10.1038/s42003-025-08193-7 (PMC12116798; doi:10.1038/s42003-025-08193-7)
Supplement: Supplementary file 6 — Supplementary data 4 [file 42003_2025_8193_MOESM6_ESM.xlsx]

## Sheet: Figrue 1
Figure 1F	LSM12 expression
	Tumor	Normal
	0.465519	-1.52699
	0.119853	-1.70369
	0.606606	-0.461959
	0.21226	0.645241
	1.15961	-1.52284
	-0.0205613	-1.02915
	0.741894	-1.41889
	1.8893	-0.508403
	0.726487	-0.291592
	1.72965	-0.562772
	-0.0436441	-0.929611
	-0.382492	-0.579922
	-0.112545	-1.3474
	-0.504497	-1.34373
	-0.273043	-1.58641
	-0.0563912	-0.78339
	0.308483	-1.1488
	-0.918112	-0.813499
	-0.464611	-1.79586
	-1.80954	-0.626651
	-0.389641	-0.797856
	0.898631	-0.708189
	0.268623	-0.913207
	-1.31209	-1.40863
	-1.24641	-1.05803
	-0.169212	-0.4422
	-0.760007	-0.347923
	0.135947	-1.16609
	0.356186	-1.76611
	0.3233	-1.49985
	0.118685
	-0.726303
	-0.0602351
	-0.749408
	0.278917
	0.181555
	0.0644075
	0.233735
	-0.457348
	0.183641
	-0.323944
	1.36572
	0.320765
	0.517886
	0.448187
	1.40935
	-0.0571844
	0.841237

## Sheet: Figrue 2
Figure 2A	IHC Score			Figure 2C	CCK-8-NCI-H520
	Tumor	Normal			Blank			Vector			LSM12
	95	53		0h	0.321	0.277	0.359	0.34	0.289	0.371	0.319	0.294	0.357
	80	132		24h	0.597	0.554	0.682	0.552	0.478	0.612	0.925	0.823	1.059
	60	42		48h	0.878	0.749	0.958	0.892	0.799	1.009	1.502	1.337	1.686
	121	56		72h	1.305	1.154	1.447	1.279	1.111	1.405	1.943	1.758	2.213
	125	10
	105	10
	95	20
	220	25			Blank			shNC			sh1LSM12			sh2LSM12
	65	10		0h	0.324	0.291	0.363	0.33	0.289	0.351	0.318	0.304	0.389	0.336	0.295	0.37
	40	20		24h	0.607	0.538	0.681	0.625	0.547	0.7	0.391	0.352	0.439	0.376	0.335	0.425
	128	10		48h	0.862	0.763	0.97	0.899	0.821	1.055	0.488	0.442	0.573	0.562	0.473	0.571
	120	0		72h	1.311	1.189	1.456	1.283	1.152	1.408	0.592	0.533	0.684	0.602	0.537	0.699
	20	15
	66	26
	75	20			CCK-8-NCI-H1703
	104	85			Blank			Vector			LSM12
	40	20		0h	0.327	0.279	0.361	0.342	0.299	0.37	0.35	0.303	0.389
	85	15		24h	0.619	0.542	0.676	0.635	0.572	0.693	0.967	0.867	1.104
	195	10		48h	0.937	0.813	1.075	0.896	0.789	1.004	1.553	1.357	1.744
	66	45		72h	1.243	1.067	1.338	1.258	1.054	1.36	1.809	1.766	2.153
	185	33
	121	145
	157	66			Blank			shNC			sh1LSM12			sh2LSM12
	210	10		0h	0.357	0.305	0.391	0.344	0.29	0.375	0.332	0.275	0.358	0.348	0.3	0.393
	184	69		24h	0.662	0.573	0.717	0.652	0.533	0.669	0.395	0.341	0.433	0.403	0.351	0.446
	135	20		48h	0.967	0.864	1.103	0.958	0.835	1.091	0.517	0.453	0.581	0.534	0.47	0.613
	188	10		72h	1.258	1.109	1.356	1.305	1.136	1.482	0.603	0.528	0.679	0.642	0.551	0.711
	133	33
	68	32
	45	10
	210	20
	220	25
	20	10
	14
	185
	98
	220
	204
	110
	231
	20
	190
	86
	68
	240
	264

## Sheet: Figrue 3
Figure 3A	cell cycle-NCI-H520
	Blank			Vector			LSM12
G1	61.37	61.23	59.67	62.4	61.72	61.63	51.38	53.46	51.18
S	22.89	22.73	23.54	22.19	23.29	23.7	33.65	32.51	34.5
G2	15.56	15.81	16.6	15.2	14.73	14.48	14.76	13.85	14.13
	Blank			shNC			sh1LSM12			sh2LSM12
G1	61.7	60.7	62.04	59.21	62.98	62.43	73.78	70.76	70.01	70.65	71.13	71.04
S	23.31	23.01	23.3	24.64	21.3	22.59	11	14.7	15.21	15.16	14.28	13.2
G2	15.1	16.61	14.6	15.88	15.55	14.82	14.97	14.42	14.52	13.99	14.51	15.63
Figure 3B	cell cycle-NCI-H1703
	Blank			Vector			LSM12
G1	56.61	55.37	53.6	56.46	54.71	55.22	45.03	43.7	45.72
S	23.39	24.27	26.56	23.11	25.53	23.63	37.6	37.03	32.84
G2	19.45	19.82	19.22	20.01	19.14	20.59	16.8	18.76	20.8
	Blank			shNC			sh1LSM12			sh2LSM12
G1	52.44	55.06	53.96	55.15	54.44	53.82	68.66	68.41	69.79	67.25	66.92	67.71
S	24.95	23.07	26.88	26.44	23.23	22.81	14.92	12.75	11.67	13.64	15.73	14.43
G2	22.31	21.34	18.49	17.77	21.69	22.85	15.79	18.25	17.98	18.58	16.78	17.35

## Sheet: Figrue 4
Figure 4A	TUNEL NCI-NCI-H520
	Blank	Vector	LSM12
	22.99	17.94	6.93
	16.59	19.48	6.49
	19.97	22.55	8.2
	Blank	shNC	sh1LSM12	sh2LSM12
	22.25	21.81	43.19	37.06
	16.14	24.53	34.03	32.11
	19.85	18.21	40.48	41.48
	TUNEL NCI-NCI-H1703
	Blank	Vector	LSM12
	18.9	21.89	6.56
	22.71	22.26	6.46
	23.58	16.98	8.22
	Blank	shNC	sh1LSM12	sh2LSM12
	22.71	20.48	42.66	34.84
	17.32	18.34	35.16	42.27
	21.64	23.84	41.75	42.18
Figure 4C	caspase-3 activity-NCI-H520
	Blank	Vector	LSM12
	20.652	17.318	10.652
	22.924	23.379	12.47
	17.621	19.136	13.227
	Blank	shNC	sh1LSM12	sh2LSM12
	19.288	23.985	41.712	34.742
	21.712	19.439	50.955	45.045
	17.167	21.106	35.5	38.833
	caspase-3 activity-NCI-H1703
	Blank	Vector	LSM12
	17.913	20.812	10.957
	16.029	16.609	9.797
	15.159	18.058	12.551
	Blank	shNC	sh1LSM12	sh2LSM12
	19.362	13.565	53.565	47.333
	15.014	16.464	45.304	34.87
	17.333	18.928	36.319	41.101

## Sheet: Figrue 5
Figure 5A	Migration-NCI-H520
	shNC	sh1LSM12	sh2LSM12
	122.4	80.2	88.2
	109.6	75.4	74.8
	134.2	89.6	92.4
	Vector	LSM12
	117	185.2
	108.4	169.6
	130.6	220.4
	Migration-NCI-H1703
	shNC	sh1LSM12	sh2LSM12
	195	139.8	144
	176.4	122.8	121.8
	217.6	150.2	149.4
	Vector	LSM12
	196	301.2
	180.2	279.6
	215.8	334.2
Figure 5B	Invasion-NCI-H520
	shNC	sh1LSM12	sh2LSM12
	103.2	42.8	45.6
	94.2	40.8	39.6
	116.4	50.4	53.2
	Vector	LSM12
	97.2	168.8
	91.4	150.8
	120	182.4
	Invasion-NCI-H1703
	shNC	sh1LSM12	sh2LSM12
	166.2	103.4	121.6
	149.4	92.2	94.4
	185	114.2	116.2
	Vector	LSM12
	168.8	280.2
	150.6	261.2
	185.4	319.8

## Sheet: Figrue 6
Figure 6E	lung metastasis
	shNC	sh1LSM12	sh2LSM12
	26	9	10
	33	11	7
	34	16	9
	25	13	12
	22	10	14
	32	12	11
	Vector	LSM12
	23	88
	29	74
	31	96
	26	67
	27	79
	30	98
	liver metastasis
	shNC	sh1LSM12	sh2LSM12
	36	17	16
	43	14	17
	41	19	18
	33	11	9
	45	16	15
	38	10	20
	Vector	LSM12
	45	75
	39	72
	41	88
	29	69
	37	84
	41	70

## Sheet: Figrue 7
Figure 7A	LSM12 expression-NCI-H520
	Vector	SMAD4
	1	0.56
	1	0.65
	1	0.59
	LSM12 expression-NCI-H1703
	Vector	SMAD4
	1	0.61
	1	0.58
	1	0.47
Figure 7C	LSM12 mRNA level--NCI-H520
	Vector			SMAD4
0	1	1	1	1	1	1
30	0.91	0.84	0.93	0.82	0.7	0.74
60	0.78	0.7	0.78	0.57	0.5	0.51
90	0.64	0.52	0.63	0.31	0.27	0.29
120	0.48	0.47	0.57	0.07	0.1	0.12
	LSM12 mRNA level--NCI-H1703
	Vector			SMAD4
0	1	1	1	1	1	1
30	0.94	0.83	0.92	0.75	0.78	0.7
60	0.73	0.63	0.75	0.57	0.61	0.49
90	0.65	0.55	0.6	0.27	0.28	0.21
120	0.42	0.47	0.53	0.12	0.12	0.09
Figure 7F	luciferase activity
	LSM123’UTR	LSM123’UTR + NC	LSM123’UTR+ SAMD4A
	0.92	1.03	0.24
	1.21	1.19	0.28
	0.87	1.03	0.19
Figure 7H	luciferase activity
	LSM123’UTR+ NC	LSM123’UTR + SAMD4A	LSM123’UTR（MUT）+ NC	LSM123’UTR（MUT） + SAMD4A
	0.99	0.24	0.95	1.04
	0.85	0.23	0.84	0.97
	1.16	0.29	1.13	1.22
Figure 7J	PCR-LSM12
	Vector	WT-flag	1-322-flag	320-483-flag	392-718-flag
	1	0.62	1.04	0.65	0.91
	1	0.51	0.89	0.6	0.81
	1	0.68	1.14	0.77	0.98
Figure 7K	Migration-NCI-H520
	Vector	SMAD4	SAMD4A + LSM12
	137	79.4	122.6
	114.2	73	109.8
	145.4	93.6	137.6
	Migration-NCI-H1703
	Vector	SMAD4	SAMD4A + LSM12
	198.2	132.4	181.2
	178.8	120.6	172.2
	209.4	141.8	201.2
Figure 7L	CCK8-NCI-H520
	Vector			SMAD4			SAMD4A + LSM12
0h	0.334	0.276	0.371	0.328	0.28	0.357	0.348	0.293	0.391
24h	0.647	0.569	0.709	0.431	0.372	0.483	0.627	0.559	0.689
48h	0.881	0.763	0.994	0.564	0.493	0.614	0.835	0.729	0.946
72h	1.32	1.171	1.463	0.645	0.569	0.742	1.209	1.024	1.321
	CCK8-NCI-H520
0h	Vector			SMAD4			SAMD4A + LSM12
24h	0.342	0.289	0.389	0.339	0.291	0.362	0.348	0.284	0.375
48h	0.674	0.58	0.754	0.468	0.383	0.478	0.634	0.573	0.718
72h	1.005	0.915	1.137	0.549	0.491	0.615	0.946	0.827	1.015
	1.23	1.122	1.409	0.628	0.549	0.71	1.155	1.032	1.341

## Sheet: Figrue 8
Figure 8G	ubiquitylation	methylation	phosphorylation	acetylation
	2.66803	1.94902	3.40113	1.99674
	2.66577	1.89264	3.07818	1.94902
	2.45774	1.70313	2.72738	1.84754
	2.43394	1.65767	2.65131	1.70313
	2.28269	1.6559	2.64076	1.68848
	2.21068	1.60913	2.51741	1.56691
	2.19709	1.57336	2.45774	1.48285
	2.17321	1.53948	2.42729	1.40177
	2.15605	1.34106	2.40913	1.27919
	1.99674	1.15449	2.32988	1.12236
	1.96115	1.11179	2.29666	1.11179
	1.84754	1.08426	2.27732	1.08426
	1.79695	1.00382	2.15678	-1.09588
	1.79324	-1.00552	2.05094	-1.11788
	1.79121	-1.03363	2.04322	-1.20645
	1.77971	-1.2119	1.96316	-1.33321
	1.76656	-1.24458	1.93481	-1.55842
	1.75868	-1.44471	1.88901	-1.65405
	1.75735	-1.49033	1.88025	-1.78972
	1.72543	-1.52542	1.85842	-2.27405
	1.71539	-1.65405	1.84754	-2.32184
	1.7054	-1.82237	1.84621
	1.70283	-2.43817	1.83064
	1.65001		1.79618
	1.64524		1.79324
	1.6294		1.78919
	1.59064		1.75919
	1.57336		1.75877
	1.56431		1.72543
	1.50088		1.69908
	1.48285		1.6733
	1.3756		1.66176
	1.36835		1.66128
	1.3675		1.65921
	1.3131		1.65001
	1.29647		1.62884
	1.29615		1.61675
	1.28554		1.57735
	1.28528		1.56691
	1.28177		1.54494
	1.27971		1.5442
	1.27265		1.54341
	1.27226		1.51038
	1.25672		1.50377
	1.22448		1.50219
	1.19375		1.4921
	1.17022		1.48462
	1.14606		1.47032
	1.14509		1.46472
	1.07951		1.45822
	1.06628		1.43794
	1.05901		1.43315
	1.03413		1.43236
	1.02902		1.36808
	1.02267		1.3675
	1.01968		1.34603
	1.00382		1.34588
	-1.01114		1.34072
	-1.03343		1.33832
	-1.08664		1.3365
	-1.09534		1.33321
	-1.11227		1.32607
	-1.19663		1.32009
	-1.20645		1.31965
	-1.28756		1.3151
	-1.33321		1.30952
	-1.34384		1.28742
	-1.35465		1.28605
	-1.41366		1.27971
	-1.48493		1.2768
	-1.52535		1.27635
	-1.53044		1.26375
	-1.5809		1.25726
	-1.62168		1.25534
	-1.62219		1.25074
	-1.62359		1.24871
	-1.68572		1.24587
	-1.7165		1.24551
	-1.74115		1.24246
	-1.77968		1.23911
	-1.87255		1.23533
	-1.87795		1.23279
	-1.89442		1.23167
	-1.98303		1.21718
	-2.10451		1.20453
	-2.27405		1.20301
	-2.32184		1.19753
	-2.32203		1.19738
	-2.37358		1.19625
	-2.38295		1.1813
			1.17022
			1.16266
			1.15702
			1.149
			1.1466
			1.14509
			1.13629
			1.13523
			1.1335
			1.11867
			1.11233
			1.1078
			1.09245
			1.08996
			1.08389
			1.07212
			1.0701
			1.06628
			1.06079
			1.05742
			1.05618
			1.0464
			1.02734
			1.02653
			1.02267
			1.02061
			1.01371
			1.01184
			1.00806
			1.00382
			-1.02403
			-1.04581
			-1.05687
			-1.06685
			-1.07354
			-1.07864
			-1.0803
			-1.12177
			-1.14226
			-1.14304
			-1.17047
			-1.22862
			-1.24458
			-1.24961
			-1.25878
			-1.29671
			-1.31649
			-1.317
			-1.3248
			-1.32644
			-1.35465
			-1.38222
			-1.38442
			-1.40237
			-1.42885
			-1.55842
			-1.62219
			-1.65484
			-1.68572
			-1.7165
			-1.75159
			-1.76836
			-1.78972
			-1.82237
			-1.89839
			-1.93143
			-1.99132
			-2.02176
			-2.07139
			-2.08932
			-2.27405
			-2.29748
			-2.32203
			-2.49582
			-4.09268

## Sheet: Figrue 9
Figure 9A	AS analysis
	Type	Up	Down	Total
	A5SS	126	172	298	0.052
	RI	120	274	394	0.0687
	A3SS	199	249	448	0.0782
	MXE	718	859	1577	0.2751
	SE	1470	1545	3015	0.526
Figure 9H	CCK8-NCI-H520
	shNC+Vector	sh1-LSM12+Vector	sh1-LSM12+ARRB1-L	sh1-LSM12+ARRB1-S
	1.346	0.599	0.948	1.315
	1.224	0.507	0.833	1.234
	1.512	0.644	1.017	1.465
	CCK8-NCI-H1703
	shNC+Vector	sh1-LSM12+Vector	sh1-LSM12+ARRB1-L	sh1-LSM12+ARRB1-S
	1.305	0.601	0.914	1.285
	1.168	0.542	0.823	1.194
	1.445	0.657	1.014	1.389
Figure 9I	Migration-NCI-H520
	shNC+Vector	sh1-LSM12+Vector	sh1-LSM12+ARRB1-L	sh1-LSM12+ARRB1-S
	172.2	84.4	115.8	164.8
	159.2	76.2	109.6	151.2
	194.6	90.2	130.8	180.2
	shNC+Vector	sh1-LSM12+Vector	sh1-LSM12+ARRB1-L	sh1-LSM12+ARRB1-S
	289	130.4	174.2	258.4
	251.4	113.2	185.8	236.6
	312.2	140.2	202.8	277.4

## Sheet: Figrue S1
Figure S1B	LSM12 expression-NCI-H520
	Blank	Vector	LSM12
	1	0.95	9.09
	1	1	10.16
	1	1.08	8.73
	Blank	shNC	sh1LSM12	sh2LSM12
	1	0.98	0.21	0.21
	1	1.15	0.16	0.18
	1	0.9	0.15	0.17
	LSM12 expression-NCI-H1703
	Blank	Vector	LSM12
	1	1.02	9.96
	1	1.22	11.38
	1	0.89	9.26
	Blank	shNC	sh1LSM12	sh2LSM12
	1	0.99	0.17	0.22
	1	0.86	0.13	0.18
	1	1.17	0.18	0.23

[truncated: 1 more sheets: Figrue S2]
